# Supplementary material for: Arbuscular mycorrhizal fungus alleviates anthracnose disease in tea seedlings
Source: Front Plant Sci. 2023 Jan 16;13:1058092. doi: 10.3389/fpls.2022.1058092 (PMC9886063; doi:10.3389/fpls.2022.1058092)
Supplement: Supplementary file 2 [file Table_1.xlsx]

## Sheet: Total DEGs
#ID	gene_name	C0d1_FPKM	C0d1_Count	C0d2_FPKM	C0d2_Count	C0d3_FPKM	C0d3_Count	C3d1_FPKM	C3d1_Count	C3d2_FPKM	C3d2_Count	C3d3_FPKM	C3d3_Count	Cc3d1_FPKM	Cc3d1_Count	Cc3d2_FPKM	Cc3d2_Count	Cc3d3_FPKM	Cc3d3_Count	T0d1_FPKM	T0d1_Count	T0d2_FPKM	T0d2_Count	T0d3_FPKM	T0d3_Count	T3d1_FPKM	T3d1_Count	T3d2_FPKM	T3d2_Count	T3d3_FPKM	T3d3_Count	Tc3d1_FPKM	Tc3d1_Count	Tc3d2_FPKM	Tc3d2_Count	Tc3d3_FPKM	Tc3d3_Count	C0d1_C0d2_C0d3_vs_C3d1_C3d2_C3d3_DESeq2_FDR	C0d1_C0d2_C0d3_vs_C3d1_C3d2_C3d3_DESeq2_log2FC	C0d1_C0d2_C0d3_vs_C3d1_C3d2_C3d3_DESeq2_(FDR_0.05_FC_2)_regulated	C0d1_C0d2_C0d3_vs_Cc3d1_Cc3d2_Cc3d3_DESeq2_FDR	C0d1_C0d2_C0d3_vs_Cc3d1_Cc3d2_Cc3d3_DESeq2_log2FC	C0d1_C0d2_C0d3_vs_Cc3d1_Cc3d2_Cc3d3_DESeq2_(FDR_0.05_FC_2)_regulated	C0d1_C0d2_C0d3_vs_T0d1_T0d2_T0d3_DESeq2_FDR	C0d1_C0d2_C0d3_vs_T0d1_T0d2_T0d3_DESeq2_log2FC	C0d1_C0d2_C0d3_vs_T0d1_T0d2_T0d3_DESeq2_(FDR_0.05_FC_2)_regulated	C3d1_C3d2_C3d3_vs_Cc3d1_Cc3d2_Cc3d3_DESeq2_FDR	C3d1_C3d2_C3d3_vs_Cc3d1_Cc3d2_Cc3d3_DESeq2_log2FC	C3d1_C3d2_C3d3_vs_Cc3d1_Cc3d2_Cc3d3_DESeq2_(FDR_0.05_FC_2)_regulated
gene-LOC114264877	LOC114264877	29.5045	836	48.9468	1477	32.3657	844	18.4676	694	15.1225	436	15.9855	636	18.6292	532	20.0093	566	20.5433	595	48.7147	1308	42.2282	1204	50.7311	1606	44.7002	1285	31.1949	906	33.7795	964	33.5046	1147	37.308	1075	21.8898	693	0.00043339	-1.17828	down	0.00550555	-0.979658	normal	0.246404	0.32849	normal	0.491227	0.195727	normal
gene-LOC114313244	LOC114313244	3.30311	399	5.46781	704	3.65488	407	7.65249	1225	7.62419	936	5.34834	908	5.06456	616	12.9712	1562	3.77114	466	6.65312	761	11.2044	1361	6.62503	895	2.78259	342	5.30186	657	3.36937	410	5.446	795	9.12637	1121	3.00308	405	0.0307161	0.685649	normal	0.178206	0.640611	normal	0.0056074	0.947528	normal	0.926072	-0.0403941	normal
gene-LOC114294658	LOC114294658	2.20806	87	4.28703	179	2.97231	108	0.421714	22	0.211319	9	0.662808	37	0.649962	26	1.0236	40	0.80151	33	2.59887	97	8.6528	341	7.15478	314	1.12259	45	1.03704	42	1.62726	65	3.46052	164	18.8184	750	0.601872	27	1.04485e-05	-2.80101	down	7.83083e-05	-2.02388	down	0.0746289	0.921295	normal	--	--	--
gene-LOC114320815	LOC114320815	0.364949	54	0.653261	102	0.797369	108	0.214292	42	0.163148	25	0.132931	28	0.181508	27	0.260224	38	0.060082	9	0.450384	63	0.461658	68	0.612007	101	0.221535	33	0.185482	28	0.053344	8	0.180702	32	0.742565	111	0.325545	54	0.00060435	-1.88771	down	0.00185183	-2.07345	down	0.524235	-0.306316	normal	--	--	--
gene-LOC114315318	LOC114315318	7.26789	189	4.57038	127	6.07108	145	2.73181	94	2.84429	75	2.68935	98	4.49427	118	5.80028	150	4.91809	131	7.79746	192	13.7374	358	5.49405	159	4.5691	121	5.1382	137	4.6276	121	7.85368	246	5.50664	146	9.37975	272	0.00136367	-1.11456	down	0.394255	-0.304313	normal	0.17304	0.570691	normal	0.0178369	0.810241	normal
gene-LOC114293611	LOC114293611	17.2179	663	24.798	1017	31.5742	1119	8.63237	447	12.7965	501	15.3947	832	8.12719	315	5.58269	215	15.6071	614	12.975	473	22.87	886	22.9458	987	16.8527	667	12.7499	503	20.2632	786	10.1386	477	3.85626	151	8.50323	366	0.0297108	-1.00337	normal	0.0186655	-1.34776	normal	0.32375	-0.378951	normal	0.545185	-0.351002	normal
gene-LOC114318657	LOC114318657	1.31759	98	0.702192	56	0.156929	11	11.4746	1132	6.40312	484	2.7545	288	3.72884	280	2.13252	159	6.16236	469	1.2247	87	0.147431	12	0.192774	17	3.20225	242	3.23824	247	6.19425	464	2.52547	227	0.768802	59	1.57811	132	1.53917e-06	3.24464	up	0.000521242	2.5721	up	0.678913	-0.394465	normal	0.270837	-0.683233	normal
gene-LOC114270444	LOC114270444	3.04218	125	4.7249	207	4.39847	167	3.31583	181	2.63083	110	5.76432	333	3.80052	158	8.75271	359	5.55339	234	2.55402	100	6.799	281	6.48419	298	3.53929	148	4.58607	194	2.11363	88	12.0155	597	18.8511	788	7.2517	333	0.96883	-0.0207504	normal	0.320841	0.458209	normal	0.463946	0.340495	normal	0.375572	0.481374	normal
gene-LOC114278653	LOC114278653	7.27233	288	44.8786	1890	19.9431	726	29.5839	1550	9.91154	398	35.2654	1958	14.6282	582	152.352	6002	89.3599	3610	18.6459	698	85.1278	3384	66.4298	2934	5.83618	235	25.9461	1051	24.4608	974	105.367	5029	299.338	12030	104.57	4614	0.934598	0.0599623	normal	0.0388769	1.70956	normal	0.0747479	1.19044	normal	0.038125	1.65034	normal
gene-LOC114278652	LOC114278652	10.245	405	60.5918	2551	27.205	990	40.4831	2121	17.6743	710	51.4043	2854	20.8368	829	158.967	6262	91.7636	3707	28.6184	1071	92.1347	3662	67.6022	2986	7.77457	312	37.5941	1523	34.2656	1364	123.247	5882	315.033	12661	161.816	7139	0.808395	0.168925	normal	0.0844711	1.34617	normal	0.148335	0.893401	normal	0.102968	1.17842	normal
gene-LOC114277322	LOC114277322	0.054276	3	0.660852	34	0.434577	20	0.919727	58	0.312068	16	0.974035	66	0.103332	5	6.25769	297	1.72455	84	0.976885	44	3.79933	182	0.953617	51	0.259805	13	1.46691	72	0.658425	32	3.2058	185	2.81827	137	1.4499	77	0.369069	0.883161	normal	0.0368139	2.5479	normal	0.0143472	2.19352	normal	0.13298	1.67217	normal
gene-LOC114281638	LOC114281638	3.22131	72	5.19321	124	3.02488	63	4.59309	137	3.45204	79	2.93484	93	2.0096	46	2.60751	59	3.04699	70	2.49998	53	4.97845	112	5.09638	128	4.44051	101	4.08823	94	3.54915	80	4.83746	131	7.88922	180	3.68708	93	0.832173	-0.0880525	normal	0.226004	-0.619716	normal	0.802067	0.115359	normal	0.220868	-0.537313	normal
gene-LOC114319656	LOC114319656	5.34969	235	0.364512	18	1.67907	68	5.60372	326	8.15174	364	2.74459	170	4.04646	179	1.51674	67	2.67947	121	5.11563	213	0.082387	4	0.564548	28	3.82792	171	0.30686	14	2.71461	120	0.774421	42	0	0	0.260377	13	0.13066	1.18172	normal	0.82428	0.186383	normal	0.790129	-0.311329	normal	0.0596897	-0.997304	normal
gene-LOC114277277	LOC114277277	115.44	4744	171.498	7511	168.352	6372	65.5138	3570	66.1909	2764	72.511	4188	59.3346	2456	53.4013	2189	93.0002	3909	130.311	5073	141.479	5850	150.74	6926	111.044	4634	81.2246	3422	96.3876	3990	85.179	4229	95.46	3992	72.5106	3329	0.000633482	-1.17811	down	0.00732968	-1.18826	down	0.585805	-0.150409	normal	0.969903	-0.0155839	normal
gene-LOC114316921	LOC114316921	0.12849	7	0.89195	51	1.65242	81	0.988566	70	0.887949	48	4.48968	334	2.34175	125	57.5457	3035	3.78832	205	1.1641	59	1.34799	72	0.253955	16	0.194469	11	2.39899	131	0.533213	29	9.31976	596	45.2401	2434	12.815	757	0.215705	1.27614	normal	0.00422641	4.2174	up	0.945075	-0.0648465	normal	0.00739548	2.95987	up
gene-LOC114305604	LOC114305604	1.7871	63	1.04315	40	2.99246	97	1.40458	65	1.66424	61	2.44	118	1.05629	38	2.11149	75	1.49723	53	1.57975	54	7.68351	274	1.29144	51	1.80204	64	4.44921	162	1.11992	39	2.99015	128	3.84742	136	2.44349	95	0.882195	-0.0924706	normal	0.47665	-0.446436	normal	0.293373	0.799638	normal	0.518676	-0.352051	normal
gene-LOC114309672	LOC114309672	17.5586	757	18.8958	868	16.3708	650	20.5869	1176	13.0874	573	26.2017	1586	16.9762	737	66.4304	2854	34.8511	1536	20.256	827	46.0866	1998	25.4867	1228	16.141	706	32.2075	1422	14.8658	645	81.8574	4260	82.655	3622	66.3011	3190	0.588684	0.217646	normal	0.0276966	1.05984	normal	0.023879	0.773953	normal	0.131449	0.845843	normal
gene-LOC114302892	LOC114302892	1.76298	87	1.26113	66	0.545062	25	2.42189	158	2.74193	137	0.926144	65	2.09829	105	1.51913	75	0.73676	38	1.4717	68	1.46761	73	0.746451	41	1.78997	90	1.5364	77	0.966282	48	0.324818	20	0.614742	31	0.581664	33	0.169644	0.749887	normal	0.708331	0.213817	normal	0.910183	0.0610991	normal	0.306383	-0.534056	normal
gene-LOC114284060	LOC114284060	93.2743	4727	89.6446	4841	75.1237	3524	88.8832	6022	95.8998	4998	93.6815	6723	97.418	4990	129.364	6592	118.324	6177	101.778	4921	80.8757	4148	86.2956	4917	95.2085	4916	118.727	6315	98.3387	5041	154.631	9652	222.934	11829	139.185	7943	0.568119	0.129041	normal	0.164952	0.366375	normal	0.765353	0.0529327	normal	0.403437	0.236795	normal
gene-LOC114314475	LOC114314475	143.216	5057	155.036	5834	180.71	5877	74.7563	3500	88.4909	3175	78.7505	3908	53.8478	1915	38.6906	1363	69.0681	2494	117.13	3918	127.709	4537	132.696	5239	93.0544	3336	56.1508	2033	89.4149	3181	38.4253	1640	33.6534	1209	33.3671	1316	0.000560542	-1.00992	down	8.23449e-05	-1.61163	down	0.106232	-0.380883	normal	0.119183	-0.60669	normal
gene-LOC114314476	LOC114314476	135.241	5445	168.158	7216	173.323	6427	75.0783	4009	90.9251	3720	80.2698	4542	55.1964	2238	35.0155	1406	74.8921	3084	127.674	4869	132.647	5374	139.359	6274	104.236	4262	63.0061	2601	93.0342	3774	56.0214	2726	34.8775	1429	37.9175	1706	0.00107034	-0.978049	normal	0.000501195	-1.5618	down	0.217298	-0.29166	normal	0.172942	-0.589668	normal
MSTRG.27364	--	0.476532	12	0.123273	4	0	0	3.86014	125	1.97124	49	1.60959	56	2.40653	60	0.823898	21	2.45679	62	0.3885	9	0	0	0.049202	2	1.09078	27	1.40019	35	1.29098	32	0.876478	26	0.551207	14	0	0	0.000155864	3.58491	up	--	--	--	--	--	--	0.598222	-0.347338	normal
gene-LOC114267042	LOC114267042	1.60475	78	3.25964	168	3.04146	135	14.432	918	9.73739	475	12.6597	854	2.16929	104	7.02294	336	7.50343	369	7.02619	319	2.17144	106	4.04888	218	8.224	401	21.4809	1056	8.59845	416	40.2069	2329	51.2368	2499	28.9591	1551	8.94384e-07	2.17146	up	0.114378	1.00339	normal	0.195091	0.685989	normal	0.0370039	-1.17151	normal
gene-LOC114270485	LOC114270485	6.04442	376	7.90615	524	7.32596	420	13.3905	1104	10.2344	647	41.4801	3622	55.1652	3452	49.3235	3056	39.3287	2499	6.19551	365	13.9616	873	7.30032	508	11.5803	731	14.2033	905	13.9096	871	33.4005	2507	15.1528	958	34.2695	2378	0.00672198	1.71327	up	8.1742e-22	2.64178	up	0.382033	0.330763	normal	0.131692	0.93212	normal
MSTRG.20439	--	0.758526	29	0.870661	35	0.44781	16	2.32227	116	1.81039	70	1.95069	104	2.43288	93	2.24408	85	2.001	78	1.13004	41	1.25257	48	0.213721	9	1.60649	62	1.49976	58	2.41928	92	0.949534	44	2.44181	94	1.29273	55	0.000675929	1.54865	up	0.000545365	1.60967	up	0.686272	0.310525	normal	0.863762	0.0595122	normal
gene-LOC114309264	LOC114309264	2.30318	187	3.5018	302	2.37892	178	1.98514	213	2.16919	179	2.17949	248	1.94877	159	3.69617	299	2.15051	178	2.91073	223	3.64836	297	2.97525	270	1.36471	113	1.5974	133	1.40549	115	1.55828	153	3.29924	272	1.23315	112	0.295772	-0.376152	normal	0.646239	-0.182905	normal	0.525685	0.192756	normal	0.595302	0.195213	normal
gene-LOC114260911	LOC114260911	23.5624	307	26.3384	365	25.8585	310	51.2689	884	56.4849	746	60.842	1111	33.9705	445	34.2594	444	75.2222	1000	35.3033	435	26.6699	349	29.7822	433	62.2839	822	67.3578	898	71.7253	939	57.3384	901	53.597	709	80.5327	1169	0.000204691	1.1516	up	0.0710468	0.924693	normal	0.332458	0.246644	normal	0.648757	-0.232699	normal
gene-LOC114303148	LOC114303148	7.86489	280	9.92169	376	10.2319	335	13.0974	617	13.8341	500	14.451	722	17.5875	630	15.5675	552	14.6523	533	10.0011	337	9.60514	344	10.3998	413	11.8966	429	10.9071	398	11.3922	408	17.9886	772	22.5209	814	15.4374	613	0.101183	0.546055	normal	0.0345797	0.6689	normal	0.818614	0.0624443	normal	0.654117	0.121839	normal
gene-LOC114257198	LOC114257198	0.910025	90	2.32938	246	1.65752	151	5.10045	668	1.81995	183	3.59847	500	2.22626	222	14.4897	1427	2.71571	275	1.53888	144	2.94406	293	2.70721	299	0.164027	17	2.78108	282	1.14704	115	7.76529	927	10.9604	1101	7.62171	841	0.0576699	1.06224	normal	0.0140258	1.76718	normal	0.282206	0.506329	normal	0.324891	0.711923	normal
gene-LOC114306519	LOC114306519	0.454277	24	0.315498	18	0	0	0.492399	34	0.625225	33	0.177589	13	0.366093	20	0.25753	14	0.28177	15	0.418499	21	0.428696	23	0.302789	18	0.699192	37	0.649002	35	0.447617	24	0.81663	52	3.75512	198	1.05562	62	--	--	--	--	--	--	--	--	--	--	--	--
gene-LOC114306514	LOC114306514	5.666	924	2.09002	312	0.802717	138	5.47543	1113	6.74816	1022	0.931598	245	7.05189	1121	5.28471	876	0.839712	164	2.91465	433	1.9625	300	1.52602	253	1.96155	285	2.62283	387	2.11453	330	0.898201	174	1.38452	205	0.454195	73	0.411892	0.56841	normal	0.42555	0.570049	normal	0.469681	-0.412518	normal	0.991077	0.00792916	normal
gene-LOC114316931	LOC114316931	8.96426	453	4.16488	225	1.88467	88	7.3583	493	6.5571	337	2.51966	179	7.34267	374	4.52452	228	1.89701	99	4.59959	221	6.1791	315	3.81455	216	3.41207	176	3.7405	194	4.26297	217	2.74472	168	2.12944	110	1.4068	80	0.800873	0.139625	normal	0.745604	-0.194447	normal	0.984221	0.00978986	normal	0.528089	-0.330849	normal
gene-LOC114323373	LOC114323373	9.98943	238	13.2017	334	4.37774	96	1.6869	54	1.29144	32	0.834102	28	4.34542	104	1.20457	29	1.47917	36	8.37261	189	8.12248	194	8.90674	237	4.35388	105	2.76022	68	3.07144	74	3.6094	104	3.36526	82	4.39528	117	7.82399e-09	-2.84791	down	0.00107781	-2.05006	down	0.788194	-0.108071	normal	0.228916	0.796939	normal
gene-LOC114280868	LOC114280868	66.8851	2037	52.7615	1713	124.177	3484	132.224	5340	127.94	3960	71.0138	3040	173.531	5323	161.22	4897	199.714	6221	49.4912	1428	42.2136	1294	38.433	1309	63.0506	1950	52.3575	1635	123.756	3797	46.4068	1708	37.2426	1155	90.8286	3090	0.443709	0.339074	normal	0.0255419	1.03259	normal	0.0141467	-0.971586	normal	0.0280072	0.687346	normal
gene-LOC114273989	LOC114273989	4.53931	275	4.15674	268	4.97306	278	2.61566	210	1.94499	120	3.14014	267	1.60389	98	1.66373	101	2.4766	154	2.67056	153	2.36101	143	3.44515	233	3.5635	219	2.25569	140	1.8801	115	3.62763	265	5.23878	322	1.79978	122	0.0405785	-0.811626	normal	0.00300904	-1.28626	down	0.0170533	-0.720318	normal	0.331723	-0.476705	normal
gene-LOC114277402	LOC114277402	0.852828	37	0.548591	26	0.591922	24	0.8224	48	1.15856	51	1.54394	94	0.966072	42	1.15065	50	1.17894	53	0.568942	24	0.249748	11	0.219495	11	1.70833	75	1.33837	60	0.775834	34	1.60088	84	1.22933	54	2.18317	106	0.122566	0.869015	normal	0.19943	0.671686	normal	--	--	--	0.721462	-0.195107	normal
MSTRG.60491	--	3.85217	341	4.27759	403	3.36856	275	2.23558	247	2.2176	196	1.60501	199	2.14771	180	1.61755	135	0.947005	81	2.82979	238	4.69886	417	4.13742	402	1.20219	107	1.67325	152	3.35823	295	0.695194	73	1.11881	98	0.807943	79	6.37469e-05	-0.991567	normal	8.55166e-06	-1.49619	down	0.981571	-0.00655837	normal	0.131382	-0.503195	normal
gene-LOC114261631	LOC114261631	9.02641	637	9.22355	694	8.08979	526	5.29505	496	6.14593	441	4.80599	477	7.59889	540	8.31312	585	6.17659	446	7.61238	509	14.4712	1027	7.64544	603	4.65118	333	4.64665	336	4.67414	332	4.25818	363	7.3673	529	3.55101	280	0.00174172	-0.71182	normal	0.105542	-0.349135	normal	0.634636	0.152178	normal	0.0814857	0.363158	normal
gene-LOC114257764	LOC114257764	18.8264	1085	12.4065	770	9.97909	531	16.4142	1260	20.0221	1159	6.89217	544	17.2065	982	12.4156	696	5.24606	312	13.4365	715	11.1444	632	11.9978	767	8.97724	514	9.6008	558	9.63936	546	5.30496	366	4.80459	276	5.63784	359	0.964282	0.0169317	normal	0.329726	-0.384748	normal	0.426346	-0.195716	normal	0.389653	-0.399807	normal
MSTRG.57623	--	7.94082	478	0.915724	59	0.475866	27	6.00466	479	7.01943	429	0.456544	39	8.62043	522	5.48456	329	0.231624	15	1.9796	113	1.57655	96	1.01386	69	1.3702	84	2.16031	134	1.26845	77	0.672321	49	1.36131	84	0.582833	40	0.585454	0.560428	normal	0.615826	0.555442	normal	0.275073	-0.923167	normal	0.997403	0.00345415	normal
gene-LOC114258222	LOC114258222	8.82668	170	31.5187	511	19.1644	340	12.4357	251	7.64321	117	12.4321	263	9.56672	186	12.2337	185	19.7611	389	26.5415	484	27.7425	420	24.2379	522	36.6473	567	18.6601	368	28.3524	435	20.9918	488	24.2327	475	26.3976	451	0.0435759	-1.07982	normal	0.435106	-0.475787	normal	0.3514	0.400551	normal	0.278109	0.596167	normal
gene-LOC114258223	LOC114258223	2.25545	87	2.17207	89	2.0591	73	4.87085	248	2.90299	114	2.95141	159	3.80491	147	18.6374	713	4.78992	188	3.51483	128	12.7621	493	12.4004	532	2.15545	84	3.36905	133	4.00265	155	6.61348	307	13.6563	533	4.78847	205	0.0493261	0.698546	normal	0.00159776	1.90311	up	2.10162e-05	2.12249	up	0.048539	1.21265	normal
gene-LOC114309086	LOC114309086	7.38664	183	5.64179	149	1.51937	35	5.01863	165	4.07203	103	2.22228	78	8.44418	211	5.01018	124	2.71343	69	2.75128	65	3.86974	97	4.83547	134	3.0861	78	3.34211	85	2.29661	58	1.42597	43	2.40958	61	1.50074	42	0.544487	-0.346843	normal	0.894003	0.0822793	normal	0.589871	-0.2986	normal	0.370064	0.431211	normal
gene-LOC114289652	LOC114289652	119.775	6026	77.8389	4174	47.3056	2192	70.4115	4698	81.8531	4185	57.5678	4070	31.2538	1584	48.4719	2432	32.5552	1675	92.5438	4410	122.606	6207	111.648	6281	46.2046	2361	64.9753	3351	67.2219	3407	52.2992	3179	53.3041	2729	36.6464	2060	0.527703	-0.19424	normal	0.000574762	-1.16769	down	0.146155	0.439592	normal	8.88064e-05	-0.971482	normal
gene-LOC114306250	LOC114306250	3.17493	419	2.98514	420	1.82	221	10.202	1757	7.48566	979	5.55376	973	8.12093	1040	9.68183	1236	3.06209	413	3.03514	379	3.35468	445	2.28976	338	2.0437	275	6.38411	832	3.45969	452	4.87872	778	8.45528	1108	3.67418	541	2.65454e-07	1.4818	up	0.00175017	1.21183	up	0.669002	0.120194	normal	0.489551	-0.266901	normal
MSTRG.17321	--	7.67965	790	8.93638	980	5.86662	556	3.77816	515	4.72595	494	2.80692	406	6.08811	631	6.07825	624	5.15609	542	5.04751	493	8.69753	900	8.74376	1006	4.32591	453	6.65241	702	5.39245	559	4.24636	528	8.13298	851	4.44491	511	0.000144974	-1.01856	down	0.0739572	-0.454298	normal	0.976394	-0.00893021	normal	0.0166355	0.563497	normal
MSTRG.38637	--	10.0366	461	21.8019	1066	23.05	974	10.1709	619	4.22002	197	1.76956	114	5.81834	269	11.7036	536	21.0164	986	12.4963	543	19.0124	877	20.9215	1073	9.0736	423	24.7328	1163	12.572	581	17.5722	974	57.8509	2699	25.3935	1301	0.0019029	-1.91931	down	0.395554	-0.53914	normal	0.762385	-0.127337	normal	0.0540835	1.36611	normal
MSTRG.18558	--	2.39996	356	0.5416	88	0.544319	77	2.52149	509	2.87766	442	0.630856	135	3.03986	458	1.54674	236	0.126517	21	0.466292	65	0.76704	115	0.380797	66	0.701729	106	0.706884	107	0.574517	87	0.285101	54	0.267154	43	0.294718	51	0.225024	0.811959	normal	0.708062	0.336616	normal	0.0816478	-1.05542	normal	0.590799	-0.469304	normal
gene-LOC114282742	LOC114282742	1.87323	112	0.306309	20	0	0	2.21814	176	4.31743	263	0.19948	17	2.73155	165	1.38195	83	0.128263	8	0.916889	52	0.400887	25	0.163223	11	0.307994	19	0.553322	34	0.540681	33	0.079268	6	0.18791	12	0	0	0.225208	1.67138	normal	0.520065	0.922502	normal	--	--	--	0.492763	-0.739365	normal
gene-LOC114292093	LOC114292093	2.79678	88	1.13533	38	1.0508	31	7.6417	318	7.70291	246	1.68136	75	5.35702	170	2.81093	88	1.4625	47	1.30433	39	1.37304	44	1.88837	67	2.73071	87	2.32404	75	3.65189	116	2.11134	80	2.50365	80	1.10842	39	0.00500854	1.72657	up	0.160323	0.857839	normal	0.86452	-0.0899128	normal	0.17472	-0.867997	normal
gene-LOC114292092	LOC114292092	3.1379	248	6.75728	563	7.00416	510	1.48157	153	1.15439	93	2.38472	261	1.85072	148	1.09774	86	1.98583	161	3.35962	243	4.2531	334	3.96619	351	3.33453	268	1.38544	113	1.9561	153	1.07748	103	1.5794	127	1.0545	93	0.00154507	-1.75657	down	0.000575287	-1.85173	down	0.129935	-0.619425	normal	0.85978	-0.0986118	normal
gene-LOC114292094	LOC114292094	4.76145	163	3.955	144	5.05423	159	21.5728	977	37.5666	1303	84.251	4041	5.62064	194	12.9031	440	11.7757	412	8.07633	262	3.00237	104	4.72456	181	18.8711	654	29.7792	1042	15.1801	522	25.1952	1039	16.5593	575	26.4703	1010	4.21966e-09	3.47197	up	0.0202051	1.07913	normal	0.688786	0.174307	normal	0.000234607	-2.38979	down
gene-LOC114266130	LOC114266130	1.13758	31	1.2972	38	0.329625	9	1.33726	49	0.279219	8	1.08124	42	0.755247	21	2.29877	63	1.32274	37	1.14963	30	1.42665	39	0.951296	29	0.891432	25	0.683072	20	0.707986	20	4.95809	163	7.13744	198	0.733898	23	0.968649	0.0334599	normal	0.42728	0.59731	normal	0.589174	0.345193	normal	0.483668	0.567513	normal
gene-LOC114316601	LOC114316601	2.46297	96	2.92209	122	3.80665	137	7.55767	390	3.19019	127	5.33876	292	3.66377	144	20.2753	787	15.9121	634	3.3822	125	2.86158	113	3.29102	144	3.03099	120	5.10774	204	7.50587	295	14.9166	702	21.3	844	17.859	777	0.11095	0.766166	normal	0.00174229	2.02778	up	0.977654	0.0103032	normal	0.0581092	1.26033	normal
MSTRG.22583	--	4.41907	258	1.34834	82	2.28072	107	0.522739	37	1.25126	70	0.23732	23	0.935125	39	0	0	0.150473	11	3.22533	150	1.97521	82	1.66022	78	1.54665	77	0.239138	17	0.55077	36	0.414391	31	0.153108	11	0.045463	2	0.00173845	-2.01647	down	0.00364508	-3.23199	down	0.328571	-0.523118	normal	--	--	--
gene-LOC114293051	LOC114293051	2.62933	129	1.3236	70	1.02281	47	2.86574	187	3.39328	170	1.79229	124	2.86282	142	2.51272	123	1.46679	74	1.4137	66	1.12292	56	1.3366	74	3.34405	167	1.99605	101	2.12105	105	0.977585	58	2.31867	116	1.39956	77	0.0974644	0.697078	normal	0.392769	0.383987	normal	0.444145	-0.336852	normal	0.374907	-0.310014	normal
gene-LOC114293052	LOC114293052	0.89549	44	0.762294	40	1.50793	68	0.793344	52	1.04812	52	0.43564	30	2.24203	110	2.22635	109	0.879997	44	0.643117	30	0.798553	40	0.618722	34	0.297345	15	0.373543	19	0.582675	29	0.220056	13	0.373383	19	0.592019	33	0.323797	-0.572309	normal	0.315046	0.568327	normal	0.216773	-0.661234	normal	0.0238728	1.14272	normal
gene-LOC114319828	LOC114319828	8.62404	358	10.1691	450	11.5607	442	16.0295	881	12.5492	529	17.3365	1010	15.1545	633	16.1421	668	17.8229	756	9.77979	384	9.26176	387	10.0368	466	16.4775	694	17.1089	727	19.7761	826	20.1604	1010	15.5775	657	24.1386	1118	0.107828	0.58707	normal	0.0835376	0.613026	normal	0.71132	-0.101148	normal	0.946168	0.0236285	normal
gene-LOC114280606	LOC114280606	13.5038	259	27.0671	553	40.694	719	19.6146	499	14.2816	279	60.2679	1623	21.171	409	33.7558	646	79.7367	1563	14.0979	256	28.711	554	29.6699	636	27.2502	531	47.5978	935	35.6455	689	59.9577	1388	45.2275	882	75.7177	1621	0.718246	0.261911	normal	0.308362	0.70419	normal	0.631981	-0.242031	normal	0.57832	0.436889	normal
gene-LOC114281461	LOC114281461	2.52368	122	0.786178	41	0.93702	42	0.639841	41	1.26992	62	0.371128	26	0.420207	21	0.997566	48	0.903344	45	4.78079	218	6.28925	304	3.11716	168	0.566727	28	0.657585	33	1.48157	72	0.680952	40	0.225028	11	0.962339	52	0.162151	-0.902098	normal	0.201361	-0.855765	normal	0.00042216	1.7546	up	0.946223	0.0456528	normal
MSTRG.10720	--	4.30251	335	1.17635	100	0.880059	60	5.15794	535	5.3583	415	1.04169	122	4.56948	364	3.6417	295	2.17525	164	2.35907	171	2.2757	177	0.949036	61	2.01422	170	3.56649	260	2.97339	245	1.07466	113	1.57601	126	0.470775	39	0.205274	0.866391	normal	0.240372	0.696276	normal	0.751313	-0.208679	normal	0.759836	-0.167528	normal
gene-LOC114318880	LOC114318880	21.0231	409	17.0385	353	18.3803	330	14.3243	370	19.4451	385	10.0812	276	16.4659	323	15.2796	297	12.0705	240	15.5484	287	20.7349	406	20.0433	436	12.2675	243	16.2572	324	17.54	344	8.96451	211	10.8354	215	6.06394	132	0.158851	-0.402385	normal	0.0601425	-0.457001	normal	0.936076	-0.0192868	normal	0.844454	-0.0552354	normal
gene-LOC114319178	LOC114319178	1.0743	46	1.30121	59	5.79757	226	1.90923	108	0.413318	18	0.086909	6	0.39825	17	1.02031	44	0.157477	7	5.38616	216	6.00559	256	16.9757	803	0.11547	5	0.262421	12	2.00078	86	0.221733	12	0.270586	12	0.420019	20	0.0568586	-1.99241	normal	0.00384014	-2.65153	down	0.0229265	1.68279	normal	--	--	--
gene-LOC114290585	LOC114290585	4.78042	181	2.19622	89	1.62791	57	7.16348	359	6.75983	259	4.40774	234	7.96954	303	10.8008	407	3.55979	138	2.32317	83	1.78151	68	2.46613	104	2.66713	103	6.28163	243	5.78107	220	3.0938	141	9.90547	380	7.95641	336	0.00725064	1.10798	up	0.0093593	1.27752	up	0.426258	-0.362729	normal	0.650177	0.174446	normal
gene-LOC114263583	LOC114263583	85.3115	5933	76.7015	5685	78.651	5038	93.2451	8598	97.8542	6915	123.064	12026	81.1426	5683	101.935	7070	95.4351	6788	94.1791	6204	82.0401	5741	70.6166	5491	129.896	9172	150.408	10722	115.304	8078	181.163	15221	157.492	11143	142.209	11046	0.18234	0.407068	normal	0.587446	0.142873	normal	0.94015	0.0145664	normal	0.427377	-0.264087	normal
MSTRG.55130	--	19.3779	298	20.0876	329	24.3609	345	8.3485	170	6.00158	94	5.8494	127	11.2815	175	7.3765	113	9.84826	155	17.7603	259	31.0778	480	31.5331	542	13.4628	210	5.89689	93	16.7589	260	10.2881	191	8.30659	130	11.4152	196	4.61733e-07	-1.6963	down	0.00149882	-1.24318	down	0.383248	0.296641	normal	0.240679	0.449816	normal
gene-LOC114320550	LOC114320550	2.86873	128	6.7308	319	7.98452	327	2.22349	131	2.0235	92	4.47138	280	2.03213	91	2.67043	119	4.52182	206	6.81961	287	14.8816	666	7.57765	377	4.25063	192	2.40901	110	2.72622	122	4.24304	228	1.99442	91	2.24392	112	0.111424	-1.00072	normal	0.113645	-0.990374	normal	0.191946	0.662572	normal	0.992335	0.00609274	normal
gene-LOC114317535	LOC114317535	46.4746	1316	84.0095	2535	122.41	3192	46.9738	1764	47.2153	1359	59.4286	2364	29.5359	842	19.9509	564	46.8271	1356	60.6667	1627	77.7494	2215	70.7031	2238	71.983	2069	34.4638	1001	45.39	1295	38.8138	1328	22.8047	657	30.2334	956	0.117321	-0.762538	normal	0.0114755	-1.45191	normal	0.397705	-0.347715	normal	0.155544	-0.696626	normal
gene-LOC114317536	LOC114317536	1.27838	52	4.33783	188	6.11819	229	1.44072	78	1.20812	50	2.24648	128	6.08453	249	4.98148	202	6.29102	261	1.09161	42	4.01992	164	3.73818	170	3.57606	148	1.45589	61	4.39271	180	1.51219	75	5.68116	235	7.74029	351	0.067775	-1.29622	normal	0.508444	0.427539	normal	0.476125	-0.495455	normal	0.000326562	1.72019	up
gene-LOC114316480	LOC114316480	794.477	17755	747.013	17792	740.817	15248	459.894	13628	500.074	11356	426.229	13386	346.671	7802	299.46	6675	359.526	8218	724.314	15333	871.528	19598	801.507	20028	492.212	11169	365.679	8377	530.435	11942	352.623	9521	183.085	4163	375.324	9369	0.00033586	-0.732268	normal	9.49413e-06	-1.24045	down	0.775392	0.0493688	normal	0.0600899	-0.510704	normal
gene-LOC114280238	LOC114280238	6.67299	353	7.19829	404	8.94017	434	17.7618	1243	15.9858	863	23.5058	1741	19.2383	1031	14.435	765	15.2419	859	9.88605	496	12.3607	655	6.73764	397	12.4079	662	13.5498	730	9.05193	481	19.3588	1229	11.6001	623	16.8011	989	0.000550247	1.33571	up	0.00232866	1.03185	up	0.364987	0.302928	normal	0.397044	-0.304941	normal
gene-LOC114323608	LOC114323608	15.4287	1484	18.1372	1859	12.4669	1104	2.0612	263	2.3622	231	2.86299	387	1.95524	190	1.8755	180	1.31007	129	4.62047	421	13.3343	1291	10.6078	1141	0.981073	96	0.917668	91	1.64898	160	0.847992	99	1.13033	111	1.08718	117	3.60137e-15	-2.62946	down	3.47805e-38	-3.25966	down	0.0744796	-0.701322	normal	0.0738812	-0.627999	normal
gene-LOC114312471	LOC114312471	5.60682	355	2.82551	191	1.37453	81	3.10037	261	5.29748	341	1.39451	124	4.65851	297	2.13996	136	0.88228	58	3.37498	203	2.37192	151	1.43044	102	0.811972	53	1.21742	79	1.43526	92	1.61271	124	1.36669	88	0.768321	55	0.995947	-0.00290352	normal	0.4974	-0.435793	normal	0.428865	-0.409469	normal	0.50223	-0.429162	normal
gene-LOC114321608	LOC114321608	9.19123	283	9.1671	301	19.4554	551	20.0687	818	23.023	719	10.5189	455	28.9913	898	27.0847	831	30.2251	950	7.9919	233	6.09536	189	5.63506	194	9.99008	312	9.3425	295	20.4762	634	8.6285	321	7.8109	245	15.7945	543	0.41805	0.38722	normal	0.0221474	1.07317	normal	0.021422	-1.00825	normal	0.0372178	0.680091	normal
gene-LOC114268147	LOC114268147	1.16286	86	1.17132	92	1.18201	81	1.50682	147	0.924967	70	1.19528	124	1.29559	96	3.81579	280	2.01491	152	2.38092	166	3.63423	269	5.37583	442	1.34696	101	1.33801	101	1.47088	109	3.44759	307	3.68545	276	1.76782	146	0.931624	0.0335378	normal	0.0665151	0.901753	normal	2.09954e-05	1.66637	up	0.0847144	0.871388	normal
gene-LOC114301370	LOC114301370	7.32658	649	3.40971	327	1.74222	137	5.54335	660	7.17417	649	1.58083	198	8.7272	790	4.96292	444	0.946682	88	3.37612	272	4.35975	385	1.99564	201	2.14403	194	2.16916	196	2.05362	178	1.67897	160	1.87789	173	0.490175	50	0.73507	0.200606	normal	0.838058	0.143844	normal	0.501498	-0.333937	normal	0.942804	-0.0517074	normal
MSTRG.3673	--	6.49938	434	5.78851	409	2.47103	152	9.34223	821	7.6392	515	7.82721	728	10.0718	674	16.1799	1067	5.81458	397	5.1791	324	4.75175	316	5.93286	439	6.66207	447	10.2836	700	6.03565	402	10.1361	810	20.031	1348	6.48205	478	0.034043	0.779162	normal	0.0180379	1.01233	normal	0.746738	0.114297	normal	0.496301	0.23843	normal
gene-LOC114278414	LOC114278414	4.27132	241	1.31207	78	1.57031	77	3.46112	253	3.21909	176	1.23445	96	4.47617	241	4.22036	230	1.3078	68	1.02669	54	1.50814	86	0.969562	59	1.76616	100	1.42008	82	1.78894	103	0.728723	50	1.29953	77	0.689693	42	0.82966	0.117764	normal	0.573849	0.33379	normal	0.0589684	-0.992841	normal	0.679717	0.220767	normal
gene-LOC114270512	LOC114270512	15.4777	244	20.4026	343	16.9775	246	28.4832	595	22.1168	354	38.6774	855	39.28	623	52.0139	816	41.5326	669	20.6296	308	19.7098	312	23.2681	410	34.7644	556	29.0422	469	28.8149	457	51.0949	972	38.8504	622	35.2583	620	0.0585871	0.781809	normal	5.64354e-05	1.23489	up	0.364128	0.239931	normal	0.246735	0.453753	normal
gene-LOC114270511	LOC114270511	9.63712	610	2.96052	204	4.18882	244	20.1688	1675	26.7149	1681	16.3475	1446	21.3362	1349	15.6561	995	11.7131	754	7.81498	468	4.42833	275	3.85036	262	7.94622	506	15.555	1000	13.5768	853	7.29673	549	3.28529	212	18.1461	1281	4.09084e-06	1.91795	up	0.000631888	1.47516	up	0.886431	-0.0672464	normal	0.097317	-0.440043	normal
gene-LOC114264872	LOC114264872	15.1956	1413	12.1349	1207	8.93408	768	22.6136	2767	25.1023	2347	15.3892	1978	29.3431	2698	45.691	4234	14.377	1333	11.7543	1039	11.873	1109	11.9382	1244	9.69125	918	17.4423	1629	11.9085	1109	13.8994	1566	31.1482	2914	15.4534	1595	0.000604272	0.769086	normal	0.00183925	1.151	up	0.893934	-0.0267048	normal	0.30044	0.386658	normal
gene-LOC114264873	LOC114264873	2.01041	129	0.475196	33	0.950852	57	0.653539	56	0.527828	35	0.104471	10	0.172973	12	0.062642	4	0.046831	4	1.35478	83	0.177155	12	0.445857	32	0.084394	6	0.233212	16	0.373742	25	0.134265	11	0.262388	18	0.523051	38	0.055279	-1.45565	normal	1.22406e-05	-3.54428	down	0.336263	-0.773707	normal	--	--	--
gene-LOC114276824	LOC114276824	10.1473	416	15.9373	697	15.1952	574	19.6423	1068	17.9881	750	42.7626	2464	21.7353	898	22.313	913	26.9275	1129	11.5789	450	11.6018	479	18.3045	839	21.793	907	27.4599	1154	22.7382	939	20.5175	1017	22.3265	932	32.3482	1481	0.057155	1.00984	normal	0.0724935	0.704037	normal	0.924028	-0.0333298	normal	0.555042	-0.306164	normal
gene-LOC114276826	LOC114276826	10.7462	1693	11.1992	1881	9.10693	1322	4.9371	1032	4.31119	691	5.39834	1196	5.01656	796	8.37165	1316	3.81547	615	10.755	1605	27.9801	4436	13.8059	2432	3.24349	519	3.23947	524	4.34966	691	3.91895	746	4.80048	770	1.89154	333	0.000165367	-1.06651	down	0.000820915	-0.976217	normal	0.0453614	0.73963	normal	0.784165	0.0941907	normal
gene-LOC114276827	LOC114276827	3.7559	448	3.06974	391	3.04897	335	2.1865	346	2.73294	332	1.46809	247	2.3589	284	2.19449	261	1.60023	196	3.57455	404	4.22548	508	3.61506	483	1.91467	232	1.91197	234	2.27103	273	1.97109	285	1.2406	151	0.70131	94	0.0117822	-0.661849	normal	0.000884518	-0.77492	normal	0.337106	0.196097	normal	0.678843	-0.113328	normal
gene-LOC114293932	LOC114293932	1.08655	74	0.478111	35	0.289746	19	0.789431	71	0.982584	68	0.437313	42	1.39094	95	0.909283	62	0.506624	35	0.708756	46	0.549422	38	0.692141	53	0.957186	66	0.921287	64	1.03439	71	1.19245	98	2.93586	202	0.803831	61	0.666074	0.253074	normal	0.409326	0.51609	normal	0.851493	0.106155	normal	0.600968	0.266658	normal
gene-LOC114261344	LOC114261344	6.95909	280	2.68988	116	2.08895	78	6.65949	356	7.75569	317	3.74005	212	8.24131	334	5.42035	218	3.37988	140	4.09315	156	2.56692	104	2.42831	110	3.11288	128	3.66233	152	3.3072	135	2.04945	100	2.9844	123	1.59129	72	0.167566	0.649003	normal	0.339826	0.483035	normal	0.495683	-0.332379	normal	0.67003	-0.163014	normal
gene-LOC114306545	LOC114306545	0.454693	19	0.435349	20	0.246139	10	1.49325	83	0.095077	5	2.77496	163	1.1771	50	27.4973	1142	0.795013	34	0	0	2.04555	86	2.39744	112	0	0	1.01231	44	0.440855	19	3.91074	197	7.09051	301	0.552808	26	--	--	--	4.50172e-05	4.43186	up	--	--	--	0.0627346	2.39674	normal
gene-LOC114261961	LOC114261961	30.52	1618	39.1	2210	33.2943	1626	8.1884	576	10.7496	580	8.85637	660	6.01171	321	5.07213	269	8.60931	467	33.0967	1662	42.214	2252	52.3594	3104	10.8052	582	10.3179	561	15.1023	807	8.77588	563	7.03623	380	16.0295	950	5.55999e-11	-1.90579	down	2.6958e-09	-2.41786	down	0.293203	0.284001	normal	0.207427	-0.516878	normal
MSTRG.13549	--	14.0957	573	10.1988	409	7.63421	243	5.37149	268	5.67621	206	2.27431	105	5.29893	203	7.98415	342	3.07719	124	7.40579	290	10.8165	476	8.96928	412	3.28184	100	2.92157	100	3.27427	140	2.05517	99	2.08123	83	3.2458	153	0.000725259	-1.37997	down	0.014936	-0.978827	normal	0.814208	-0.0743308	normal	0.393019	0.403928	normal
gene-LOC114261965	LOC114261965	4.7672	440	2.7358	269	1.78913	152	4.13156	505	4.28468	401	0.977836	127	5.2794	490	3.11223	286	1.03251	98	2.72146	238	3.39757	315	2.19386	226	1.90037	178	1.71733	163	2.29688	214	0.823605	92	1.54608	145	0.825825	85	0.960137	-0.026874	normal	0.865874	-0.0936344	normal	0.708093	-0.138561	normal	0.919752	-0.0646574	normal
gene-LOC114261969	LOC114261969	2.66185	133	5.5226	295	7.2591	335	3.33307	221	4.79036	244	1.97077	139	4.11097	207	2.12794	107	3.3967	174	5.55945	264	2.52747	128	2.5771	144	6.10388	310	3.6336	187	5.82857	294	1.71273	104	1.53732	79	2.93382	164	0.171069	-0.733575	normal	0.159749	-0.796196	normal	0.251826	-0.606135	normal	0.879803	-0.0692508	normal
gene-LOC114297400	LOC114297400	7.62994	601	3.05992	257	1.50844	110	4.14259	433	3.4894	280	1.18315	131	3.93472	313	3.89187	306	1.29505	105	3.33935	250	3.21144	255	3.19868	282	1.72036	138	2.10979	171	1.50426	120	1.09707	105	1.34291	108	1.39429	123	0.439413	-0.458832	normal	0.407524	-0.484435	normal	0.589212	-0.265613	normal	0.967552	-0.0213339	normal
gene-LOC114289492	LOC114289492	0.79909	46	1.44523	87	2.16391	113	0.430872	33	0.353391	21	0.361012	29	0.493675	29	0.807876	46	0.735121	43	0.638398	35	0.756811	43	0.845002	54	0.493589	29	0.21951	13	0.448493	26	1.36536	94	1.42783	82	0.549165	35	0.00101114	-1.99052	down	0.0525747	-1.22245	normal	0.0583947	-1.03556	normal	0.157657	0.763491	normal
gene-LOC114302135	LOC114302135	0.128515	4	0.481228	15	0.63775	17	7.53845	283	15.739	453	30.6181	1217	3.20445	92	4.23601	120	5.75476	167	1.64574	45	0	0	0.174616	6	5.20456	150	10.9181	317	3.91491	112	17.0964	584	11.0169	317	14.5881	461	1.45275e-12	5.41601	up	7.89377e-06	3.274	up	--	--	--	0.0010368	-2.14491	down
gene-LOC114317941	LOC114317941	15.687	1973	14.3861	1928	10.398	1205	9.12624	1522	9.80543	1253	7.05633	1247	8.71101	1104	9.57133	1201	6.58034	847	10.2705	1224	19.4331	2454	16.6321	2339	6.99966	894	7.63679	985	7.84237	994	6.44128	979	9.47229	1212	4.59053	645	0.000904362	-0.646641	normal	8.14321e-05	-0.786368	normal	0.509999	0.190683	normal	0.416007	-0.138821	normal
gene-LOC114309719	LOC114309719	1.66272	79	1.17826	60	2.82903	123	2.48342	155	0.441948	22	0.790869	53	0.649934	31	0.649051	31	0.56858	28	1.54664	69	1.08311	52	1.04367	55	1.86597	90	0.944207	46	0.729818	35	1.66322	95	3.62651	174	0.711035	38	0.331519	-0.708108	normal	0.00288869	-1.71466	down	0.179969	-0.687264	normal	0.160979	-1.01387	normal
gene-LOC114309717	LOC114309717	3.95378	170	4.59232	210	5.79178	229	2.0536	117	1.9646	86	2.60554	157	2.67724	116	2.292	98	2.66699	117	4.13058	168	5.8917	254	5.76255	276	2.81217	123	2.13494	94	2.02804	88	4.69125	243	4.05207	177	2.26053	109	0.00893241	-1.12001	down	0.0155976	-1.00058	normal	0.784787	0.0938191	normal	0.777702	0.117693	normal
gene-LOC114309715	LOC114309715	10.9455	806	5.59528	443	4.14567	288	15.3065	1489	17.9166	1332	7.61553	781	21.0914	1554	28.1868	2060	6.48598	490	8.09602	565	6.78038	499	6.43363	530	7.09699	535	12.2252	917	7.91531	596	8.62693	755	13.6534	1021	6.83285	566	0.0133982	0.958176	normal	0.00838089	1.29224	up	0.869913	0.0550926	normal	0.480187	0.34006	normal
MSTRG.58300	--	4.25443	55	3.86518	54	2.67376	32	2.37986	41	4.17675	55	4.22844	77	0	0	4.04962	53	4.46428	59	0	0	0	0	0	0	5.33458	70	5.60598	75	3.10692	41	0	0	5.56367	73	5.62326	81	0.944763	0.0360769	normal	0.800045	-0.319667	normal	3.65081e-09	-8.02415	down	0.778309	-0.362315	normal
gene-LOC114287645	LOC114287645	59.4721	2279	39.5613	1616	29.9168	1056	69.6569	3540	71.5919	2788	64.1859	3457	59.625	2301	60.0357	2295	79.7708	3127	51.8347	1882	37.2243	1436	52.1775	2236	91.0728	3544	99.5113	3909	86.2968	3332	66.1319	3062	45.5823	1778	69.2423	2964	0.00596995	0.702062	normal	0.0765841	0.629331	normal	0.595642	0.144766	normal	0.816477	-0.0752284	normal
gene-LOC114300479	LOC114300479	19.276	1047	38.0081	2200	45.5512	2278	19.5351	1407	18.027	995	55.0469	4200	21.4454	1173	46.5824	2523	42.3065	2350	28.1342	1447	47.1928	2579	52.748	3203	12.402	684	35.4372	1973	29.5039	1614	35.9522	2359	76.7336	4239	44.3074	2687	0.870123	-0.104055	normal	0.99131	-0.00562003	normal	0.553198	0.252702	normal	0.873389	0.0995269	normal
gene-LOC114283189	LOC114283189	85.8655	2910	172.979	6247	380.357	11871	22.022	990	26.2607	905	68.0174	3239	22.7128	776	16.5343	559	29.6115	1027	105.566	3389	128.669	4388	94.3754	3576	57.3456	1974	25.4245	884	31.6618	1081	33.489	1372	12.8402	443	23.4845	889	0.000636841	-2.452	down	1.11795e-07	-3.32751	down	0.0433755	-1.06091	normal	0.153245	-0.878373	normal
gene-LOC114283181	LOC114283181	17.7337	1555	9.50839	889	6.63764	536	3.56882	415	3.83235	342	1.46162	181	5.74055	507	5.49694	481	1.37677	124	8.4316	701	15.365	1356	12.8566	1261	1.64297	147	2.1846	197	2.30052	204	0.862945	92	1.69606	152	1.05581	104	2.8926e-06	-1.94424	down	0.00228725	-1.54261	down	0.700888	0.141823	normal	0.444868	0.406543	normal
gene-LOC114283185	LOC114283185	2.56538	119	4.14601	205	2.79381	120	1.63451	101	2.15267	102	0.934466	61	1.67737	79	1.14751	53	0.974805	47	2.89304	127	4.5793	214	2.14069	111	2.70838	128	1.37385	66	1.67827	79	1.81785	102	2.14976	102	0.428284	23	0.0129148	-1.07533	normal	0.00108831	-1.42611	down	0.967845	-0.0168521	normal	0.427428	-0.352592	normal
gene-LOC114300478	LOC114300478	27.1145	1626	34.1806	2184	12.8496	710	111.116	8832	108.478	6607	211.997	17857	157.039	9480	278.916	16673	177.115	10858	58.8194	3340	27.1425	1638	28.776	1929	62.8927	3828	182.053	11186	81.3544	4913	191.85	13894	305.394	18625	239.744	16051	1.06003e-07	2.63491	up	4.97857e-14	2.98091	up	0.12853	0.637263	normal	0.44469	0.350922	normal
gene-LOC114303268	LOC114303268	6.83531	196	4.67197	143	2.84661	76	11.0832	422	10.6121	309	9.17307	370	9.27963	268	9.13959	262	8.29409	244	5.95786	162	6.22358	180	4.76449	153	7.8838	230	11.6427	342	10.3678	300	10.7649	373	8.51868	249	8.98951	288	0.000570598	1.12988	up	0.0163499	0.858135	normal	0.473735	0.252703	normal	0.246169	-0.27301	normal
gene-LOC114282588	LOC114282588	2.21066	140	3.67722	248	2.51946	147	3.29953	277	2.50985	162	2.9116	259	1.70471	109	2.81628	178	3.83721	248	3.35391	201	2.95485	188	2.98312	211	6.31136	405	5.63441	365	4.10478	262	5.36502	410	9.847	633	4.63178	327	0.92062	0.038226	normal	0.939325	-0.0398234	normal	0.728545	0.113723	normal	0.864391	-0.0829503	normal
gene-LOC114287641	LOC114287641	1.5675	230	0.389629	61	0.422672	57	1.89427	368	1.80082	268	0.309529	64	1.61917	239	0.837887	123	0.239958	36	1.4689	204	2.36288	349	1.07903	177	0.749435	112	1.33441	201	0.823271	122	0.602696	107	0.779319	117	0.487095	80	0.309712	0.72973	normal	0.901021	0.0924334	normal	0.0536945	1.09157	normal	0.404594	-0.634134	normal
gene-LOC114275306	LOC114275306	0.200374	8	0	0	0.640929	21	2.56797	120	0.209123	8	0.126547	7	0	0	14.9377	525	1.03958	38	0.259717	9	3.29021	117	0.195628	8	0.258513	10	1.29566	47	0.269024	10	3.65303	156	16.146	579	2.61268	103	--	--	--	--	--	--	--	--	--	0.296203	2.35754	normal
MSTRG.39040	--	4.01097	170	3.93496	179	5.96763	235	7.03028	394	7.65876	335	9.80894	582	7.47501	323	9.31261	394	8.84735	380	4.81737	196	3.47914	151	5.72924	268	6.19835	271	8.43761	366	6.11047	265	9.60271	499	12.7887	554	9.24131	444	0.0582274	0.805864	normal	0.0497639	0.776057	normal	0.925205	-0.0354594	normal	0.932801	-0.0307674	normal
gene-LOC114300769	LOC114300769	18.3106	393	17.2639	395	20.1708	399	34.181	973	39.4653	861	47.3131	1426	21.884	473	30.8707	661	36.091	792	23.8633	485	28.5174	616	22.8317	548	29.7803	649	45.3017	996	34.0856	737	36.9913	959	34.1817	746	40.866	979	0.00107698	1.12853	up	0.110388	0.621081	normal	0.0997149	0.401317	normal	0.216243	-0.509024	normal
gene-LOC114262084	LOC114262084	1.08921	102	3.17928	317	3.00653	259	1.9633	244	1.04127	99	0.938986	124	0.689295	65	1.74259	163	1.94079	186	4.32425	384	16.4132	1545	10.233	1070	0.019519	2	0.055568	6	1.45296	137	0.190884	22	0.431064	42	0.350345	37	0.0819845	-0.981483	normal	0.215079	-0.814506	normal	0.000363542	2.02399	up	0.781248	0.158991	normal
gene-LOC114262080	LOC114262080	4.08998	330	1.55284	127	1.07518	76	1.78466	195	1.99441	167	0.197047	23	1.80623	142	1.42388	105	0.342934	27	1.03665	81	1.21859	92	1.20218	104	1.11542	61	0.803826	68	0.534245	45	0.263609	26	0.521124	41	0.322831	30	0.343269	-0.73168	normal	0.115186	-1.05537	normal	0.0640389	-0.928983	normal	0.700042	-0.320642	normal
gene-LOC114277305	LOC114277305	9.09275	260	7.24145	221	7.66972	202	19.2281	728	15.4407	448	23.3959	939	12.5508	361	16.1504	460	20.6459	603	10.2931	279	9.07381	261	10.979	351	17.7449	515	19.5903	574	18.849	543	20.2608	699	14.0226	408	23.3173	744	0.00020204	1.30487	up	0.00968064	1.01009	up	0.171684	0.323945	normal	0.495438	-0.296511	normal
gene-LOC114262089	LOC114262089	7.43075	342	5.95616	293	11.3137	480	10.0455	613	11.5809	542	10.112	654	8.54948	397	8.4191	387	12.4572	587	8.77275	383	2.97901	138	5.66857	292	14.2413	666	12.0868	571	13.9671	648	10.0024	557	6.41656	301	13.4286	691	0.417042	0.319228	normal	0.686313	0.190285	normal	0.245835	-0.554588	normal	0.723359	-0.133583	normal
gene-LOC114322401	LOC114322401	3.8031	131	2.57885	95	4.79109	152	1.84376	84	0.185732	7	0.650319	32	1.59357	56	0.536524	19	1.2288	44	5.65147	184	3.04883	106	3.37582	130	2.46027	86	0.358919	13	0.900426	32	0.494822	21	0	0	0	0	0.00539869	-2.11302	down	0.00322366	-1.78086	down	0.870607	0.0707923	normal	0.718313	0.327191	normal
gene-LOC114262558	LOC114262558	24.7647	1882	27.788	2251	21.8692	1531	13.1404	1324	13.3758	1033	11.9396	1275	15.2258	1166	11.4301	867	9.44269	734	17.0573	1228	23.4648	1794	24.6687	2096	12.5405	968	11.3016	881	11.2387	861	11.05	1015	18.1261	1402	9.22457	783	1.66872e-05	-0.962212	normal	5.9026e-06	-1.14225	down	0.37278	-0.208379	normal	0.447916	-0.17992	normal
gene-LOC114256602	LOC114256602	0.50478	69	0.379419	55	0.071674	9	0.415793	75	0.395071	55	0.255345	49	0.398838	55	0.383501	52	0.13247	19	0.279702	36	0.284586	39	0.25398	39	0.460344	64	0.29458	41	0.41835	57	0.115441	19	0.133642	19	0.053006	8	0.776885	0.196343	normal	0.86307	-0.134669	normal	0.794627	-0.179746	normal	0.52904	-0.323562	normal
gene-LOC114262550	LOC114262550	1.79126	115	8.2537	561	14.7439	866	0.229795	20	0.147422	10	1.14895	104	0	0	0.41887	27	1.50837	99	1.55616	95	12.577	807	5.89507	421	0.702041	46	4.46667	293	1.02494	66	0.091203	7	1.37238	90	0.521289	38	4.20783e-05	-3.94493	down	0.0520215	-3.65768	normal	0.601878	-0.416985	normal	--	--	--
gene-LOC114302434	LOC114302434	0.490028	11	0.369512	9	1.74547	34	0.598332	17	0.67225	15	0.034231	1	1.05628	23	0.686859	15	0.50986	11	1.3478	27	2.36756	50	2.37764	56	0.390058	9	0.075708	2	0.488018	11	0.079628	2	0	0	0	0	--	--	--	--	--	--	0.158064	1.10403	normal	--	--	--
gene-LOC114299992	LOC114299992	1.88925	264	1.17196	175	1.78313	230	0.780787	143	0.911981	130	0.422043	83	1.14509	162	0.759478	106	0.269647	39	0.754091	100	2.33584	326	0.894775	139	0.633307	90	0.40403	58	0.576103	81	0.396023	67	0.276361	40	0.319217	50	0.000972385	-1.25774	down	0.0107843	-1.313	normal	0.520008	-0.318245	normal	0.922759	-0.0525444	normal
gene-LOC114270659	LOC114270659	87.2275	4037	59.1062	2916	40.362	1721	191.266	11736	203.492	9561	177.42	11539	119.009	5544	123.354	5693	138.037	6532	84.4769	3703	51.7465	2409	60.6719	3141	150.676	7074	225.201	10684	174.935	8155	121.81	6811	131.351	6181	133.362	6891	1.06129e-09	1.649	up	0.00177112	1.01334	up	0.759524	0.0923613	normal	0.0187876	-0.636689	normal
gene-LOC114274147	LOC114274147	1.00942	59	0.815982	50	0.721061	39	0.395966	31	0.816592	48	0.170433	14	0.232642	14	1.08401	63	0.389322	23	1.15502	63	0.996713	58	2.00211	129	0.397965	24	0.666649	40	0.569907	33	0.575974	41	0.256258	15	0.958016	62	0.132496	-0.953837	normal	0.313127	-0.692277	normal	0.126956	0.690143	normal	--	--	--
gene-LOC114274149	LOC114274149	201.967	13242	217.521	15201	202.076	12203	117.229	10192	121.273	8078	95.0716	8758	118.901	7849	90.2312	5900	104.568	7010	171.907	10675	181.907	12001	177.602	13019	124.822	8311	94.5214	6352	119.216	7873	86.9534	6887	64.2549	4287	64.1717	4701	7.09974e-06	-0.92569	normal	0.000149972	-1.05973	down	0.148069	-0.251112	normal	0.585333	-0.136766	normal
gene-LOC114278871	LOC114278871	0.451249	28	0.708172	47	1.28235	73	0.596992	49	0.595205	38	1.8204	157	6.75975	417	8.04901	492	1.15723	73	0.561037	33	4.41854	273	0.715529	49	0.902226	57	0.668242	42	0.477838	30	1.68185	125	4.35474	272	2.59558	178	0.670262	0.336312	normal	0.000668137	2.43019	up	0.180916	1.12526	normal	0.00659995	2.10322	up
gene-LOC114323745	LOC114323745	10.9984	763	5.1449	377	3.49041	223	25.0972	2288	21.7939	1523	19.2434	1845	16.6827	1157	19.4281	1333	15.2969	1075	10.5641	689	4.53086	315	3.71739	287	16.8231	1174	27.3163	1924	17.9799	1248	14.5767	1213	11.3721	798	13.6457	1045	2.59869e-06	1.79025	up	0.000526936	1.36069	up	0.947349	-0.0331425	normal	0.026706	-0.4284	normal
gene-LOC114303967	LOC114303967	3.32366	407	1.44046	188	2.35743	266	1.95626	318	1.98513	247	0.800475	138	1.60914	199	1.54088	188	0.847137	106	2.6399	306	2.58986	319	2.54701	349	1.36335	170	1.03853	131	1.23664	153	1.25585	186	1.013	127	0.577922	79	0.141269	-0.634246	normal	0.018116	-0.936729	normal	0.718104	0.121605	normal	0.444662	-0.302038	normal
gene-LOC114286778	LOC114286778	0.919378	136	0.822572	130	0.7311	100	1.43088	280	1.37086	206	0.674604	140	0.9496	141	0.94291	139	0.766542	116	1.1263	158	1.24907	186	0.876654	145	0.553865	83	0.613977	93	0.950961	142	0.343121	62	0.232815	35	0.28812	48	0.191557	0.435601	normal	0.954239	0.0169425	normal	0.189894	0.377536	normal	0.208802	-0.420258	normal
gene-LOC114259393	LOC114259393	0.371483	31	0.433424	39	2.77784	207	0.202286	23	0.412151	35	0.192239	23	1.29937	110	1.47588	123	0.692942	60	0.261643	21	0.768242	65	0.301345	29	0.508377	44	0.199541	18	0.363903	31	0.091617	10	0.247215	22	0.187916	18	0.0129155	-2.26662	normal	0.760161	-0.262408	normal	0.0869572	-1.50889	normal	4.62483e-05	2.01086	up
gene-LOC114259397	LOC114259397	0.129301	11	0.471894	42	0.150712	12	0.118543	13	0	0	0.423907	50	0.341149	29	1.71308	142	0.667672	57	0.128247	11	0.518166	44	1.75632	163	0.638288	54	0.568154	49	1.43426	120	1.57716	158	1.8296	154	2.49208	231	--	--	--	0.0430936	1.69656	normal	0.0809215	1.64833	normal	0.1189	2.03446	normal
gene-LOC114284431	LOC114284431	0.822178	61	1.43391	113	1.32428	82	0.379202	39	0.506691	40	0.266461	29	0.972761	67	7.89597	533	1.92666	140	1.16461	75	6.61827	456	1.68758	128	0.274827	22	0.466102	37	0.327522	26	1.96938	159	14.1571	978	1.43547	110	0.00139381	-1.58899	down	0.0670659	1.34036	normal	0.0518393	1.29064	normal	6.99588e-05	2.93472	up
gene-LOC114291961	LOC114291961	1.46751	79	1.06046	61	1.15059	57	0.666924	48	0.530373	29	0.185239	14	0.785721	43	0.783811	42	0.25808	15	0.778421	40	1.50461	81	1.29114	77	0.621679	34	0.376209	21	0.666715	36	0.44791	29	1.58754	86	0.777563	47	0.00691051	-1.47821	down	0.0308856	-1.1324	normal	0.891997	-0.0577505	normal	0.616492	0.345098	normal
gene-LOC114308269	LOC114308269	569.375	19392	884.208	32095	1018.71	31956	286.419	12936	226.354	7834	342.873	16411	328.04	11252	282.215	9586	354.677	12355	507.513	16373	805.708	27612	905.845	34497	379.275	13117	247.436	8639	350.537	12027	266.999	10987	436.474	15125	381.819	14525	0.000230254	-1.54726	down	0.000284385	-1.45009	down	0.564133	-0.208649	normal	0.798107	0.0941939	normal
gene-LOC114288194	LOC114288194	4.02056	231	5.15634	314	3.44614	181	4.56497	348	5.45273	318	1.96673	158	2.18977	127	0.975991	56	2.34841	137	3.94396	213	3.2082	185	4.66086	299	3.21616	187	2.50847	147	4.41412	254	1.35532	94	0.829256	49	1.09477	70	0.724407	-0.140171	normal	0.0176941	-1.21354	normal	0.714827	-0.109162	normal	0.0491284	-1.08056	normal
gene-LOC114320824	LOC114320824	3.43725	128	3.07397	122	1.98142	68	0.779756	39	0.984864	38	0.693337	37	1.19729	45	1.16835	44	0.455024	18	3.36638	118	3.32694	124	3.60568	150	0.683839	26	0.550292	22	0.63266	24	0.397695	18	0.496784	19	0.615682	26	6.71959e-06	-1.76371	down	0.000303385	-1.68796	down	0.376183	0.272613	normal	0.887118	0.0756716	normal
gene-LOC114320825	LOC114320825	2.11885	70	3.40262	119	7.6248	230	6.42133	279	1.88024	63	2.08139	96	2.55826	85	13.1496	430	4.81201	162	11.2905	351	25.3103	834	43.905	1608	1.18253	40	2.61427	88	3.47569	115	4.77989	190	10.9721	366	5.07435	186	0.490282	-0.487035	normal	0.559681	0.430317	normal	4.01532e-05	2.52688	up	0.194034	0.915541	normal
gene-LOC114292685	LOC114292685	2.14423	73	5.68767	206	13.5416	424	13.1365	591	5.17701	179	5.94059	284	9.56413	327	61.6363	2086	21.3606	742	23.0438	741	59.0088	2014	50.5389	1917	0.811432	28	2.3402	82	7.86273	269	15.9213	653	41.4184	1430	22.4202	850	0.964957	0.0317818	normal	0.0195496	1.87297	normal	8.63651e-05	2.52119	up	0.00517598	1.84061	up
MSTRG.25689	--	5.82408	121	2.24861	50	1.50902	29	3.33677	92	5.26026	111	0.915046	27	5.29486	111	3.52009	73	0	0	2.52692	50	1.41014	30	1.65487	39	1.39615	30	0.3277	7	1.87427	39	0.504625	13	0.663176	14	0.376909	9	0.968168	-0.0284392	normal	0.834497	-0.264246	normal	0.22718	-0.721251	normal	0.859793	-0.230535	normal
gene-LOC114266886	LOC114266886	6.87715	391	5.96124	361	4.0937	215	2.61404	197	3.22795	187	2.42666	194	4.66928	268	4.52457	257	1.88398	110	5.6744	306	4.13625	234	5.50299	350	3.05874	177	3.60222	210	3.25548	187	3.56447	245	3.51757	204	1.6262	104	0.00019074	-1.02638	down	0.0424913	-0.729578	normal	0.588275	-0.147327	normal	0.416305	0.299724	normal
MSTRG.15516	--	1.2098	190	0.171351	27	0.131273	18	3.33009	680	6.28368	1030	0.470226	104	1.83199	292	1.23039	193	0.078655	14	0.567547	79	0.2284	34	0.089953	15	0.385806	58	0.77572	129	0.659353	103	0.17536	31	0	0	0.037626	7	0.00280769	2.79282	up	0.331833	1.00859	normal	0.418538	-0.761639	normal	0.0681935	-1.77542	normal
gene-LOC114286700	LOC114286700	3.0487	245	4.29818	368	2.55877	190	4.10755	437	3.1573	258	3.84664	434	4.4612	361	6.58665	527	3.63935	299	2.57451	196	3.48803	282	3.54436	318	2.82108	230	4.6043	379	2.53414	205	7.50137	727	9.5352	779	5.28897	474	0.628257	0.168925	normal	0.178151	0.454084	normal	0.844453	-0.0608943	normal	0.358791	0.287301	normal
gene-LOC114286706	LOC114286706	4.70302	779	2.43159	429	1.68133	257	6.78385	1489	6.38209	1074	2.2261	518	5.97727	997	4.7414	783	1.9047	323	2.72789	428	2.3665	395	2.16122	400	2.17431	366	3.07192	522	2.41586	403	1.48775	298	1.97259	333	1.29912	241	0.0834526	0.783973	normal	0.348789	0.424573	normal	0.475629	-0.252314	normal	0.451746	-0.356856	normal
gene-LOC114286705	LOC114286705	2.17581	118	2.70838	156	1.77268	89	1.27662	92	1.3525	75	1.28086	98	1.85955	102	1.66916	90	1.48633	83	1.98784	102	4.05932	221	3.33582	202	0.708045	39	1.23052	69	1.55816	85	1.511	99	0.827519	46	0.977515	59	0.0342884	-0.761812	normal	0.17814	-0.487253	normal	0.212339	0.478476	normal	0.422363	0.274482	normal
gene-LOC114265282	LOC114265282	1.67696	118	0.721553	55	0.799	52	2.21969	207	2.05886	148	1.9201	190	3.68223	261	2.76266	194	1.55797	113	1.56651	105	0.967637	69	1.18229	93	0.693564	50	2.18005	158	2.05258	146	2.15354	183	2.01307	144	1.84579	145	0.0135981	0.985401	normal	0.00646074	1.23405	up	0.607056	0.230983	normal	0.467558	0.252323	normal
MSTRG.24245	--	8.78979	167	4.7589	90	3.91785	65	13.7725	338	16.5116	300	6.81728	174	12.1127	223	10.8076	197	6.58936	119	6.87393	117	6.55618	145	5.86924	118	8.28833	155	10.1564	194	12.6219	244	5.79728	124	2.77586	57	5.53468	111	0.0127007	1.05347	normal	0.105281	0.660582	normal	0.557065	0.230612	normal	0.28845	-0.390724	normal
MSTRG.24246	--	5.48061	104	1.38494	28	0.921589	17	6.31634	159	5.76424	112	1.12693	31	9.85055	189	5.70172	108	1.47588	29	3.47261	63	3.23025	62	2.44631	52	1.08331	21	1.27071	25	1.31015	26	0.960199	22	2.7019	53	0.519324	11	0.338249	0.763552	normal	0.198334	1.05009	normal	0.664357	0.292337	normal	0.704593	0.290814	normal
gene-LOC114306949	LOC114306949	0.41643	29	1.64582	123	0.897913	58	0.868126	81	0.513173	37	0.936872	92	0.417018	30	1.13555	79	0.523797	38	1.27723	85	2.61697	184	2.75122	215	0.859546	61	1.49344	107	0.967475	68	2.5039	211	6.08088	431	0.961275	75	0.59566	-0.361834	normal	0.358456	-0.659332	normal	0.0588426	1.11958	normal	0.620775	-0.29509	normal
gene-LOC114313003	LOC114313003	19.3235	444	35.7078	875	44.7639	948	22.7685	694	15.949	373	29.7325	960	20.5936	477	29.1828	669	28.2763	665	26.1248	569	31.7516	734	32.4514	834	35.3922	826	30.5422	720	20.9195	485	45.0814	1252	69.6198	1628	34.7501	892	0.274361	-0.561029	normal	0.321555	-0.46773	normal	0.59618	-0.208786	normal	0.832965	0.0912569	normal
gene-LOC114263930	LOC114263930	5.18518	343	9.21408	650	12.8518	783	7.82964	687	4.09271	275	2.31371	215	5.00056	333	3.58752	237	3.66989	249	5.69522	357	7.97544	531	6.32288	468	3.67846	247	4.47166	304	3.96112	264	6.43868	515	23.1665	1559	6.70579	496	0.0467096	-1.07533	normal	0.00669308	-1.29179	down	0.218922	-0.516598	normal	0.614933	-0.22425	normal
gene-LOC114263938	LOC114263938	0.146521	10	0.095679	7	0.100455	6	1.14881	98	0.527119	35	0.877628	80	0.633003	41	1.22031	79	0.961413	64	0.788533	48	7.0035	453	0.289285	21	0.12221	8	0.258718	18	0.076072	5	0.211082	17	0.166051	11	0.175615	13	1.0747e-05	2.86312	up	8.49466e-06	2.9304	up	--	--	--	0.903456	0.0664349	normal
gene-LOC114323109	LOC114323109	3.65788	217	4.34244	275	8.54933	467	2.84444	224	2.0909	126	3.20116	267	3.82523	229	12.6865	750	5.38076	326	4.40301	247	11.3553	677	4.74145	314	2.21315	134	4.11967	251	3.50392	210	7.07784	507	15.7981	952	7.06834	468	0.0428211	-1.06328	normal	0.705871	0.218922	normal	0.660915	0.230077	normal	0.0130675	1.28543	normal
MSTRG.23771	--	5.5306	102	3.80851	75	4.14702	70	5.02975	123	8.0902	151	7.13962	184	5.0694	94	3.05778	56	3.31347	62	3.23862	57	2.19369	41	2.4716	51	8.34867	156	5.97979	113	4.78092	89	3.73545	83	2.86719	54	3.19267	66	0.129158	0.606416	normal	0.462287	-0.313051	normal	0.0467509	-0.771673	normal	0.0368666	-0.918538	normal
MSTRG.12512	--	4.29503	107	3.46467	92	2.42265	56	9.49183	311	9.69345	244	5.64905	197	7.60835	190	5.79055	143	1.51858	39	1.83491	43	2.58201	65	3.46918	96	4.02037	101	3.87347	99	4.19091	105	3.37318	101	2.90942	74	0.841531	24	6.39826e-05	1.2553	up	0.485794	0.395725	normal	0.378823	-0.368392	normal	0.105467	-0.857412	normal
gene-LOC114296246	LOC114296246	2.19612	224	0.890242	97	0.353902	34	0.842253	114	1.2098	126	0.288714	42	1.32582	136	1.07974	110	0.082736	9	1.102	107	1.09989	113	0.676479	77	0.732014	76	0.492971	52	0.627333	65	0.391854	49	0.293909	31	0.283498	33	0.436374	-0.540356	normal	0.515415	-0.581932	normal	0.733893	-0.202414	normal	0.968671	-0.0342359	normal
gene-LOC114268842	LOC114268842	16.1806	1391	4.74776	435	2.90808	231	22.322	2545	29.6773	2593	12.1108	1463	19.6678	1703	11.855	1017	6.17757	544	10.2459	835	6.57998	570	4.67369	450	10.1482	886	11.1231	981	8.91523	773	7.7218	802	6.5912	577	6.90233	663	0.00877087	1.47574	up	0.297987	0.62271	normal	0.878994	-0.0847248	normal	0.0489569	-0.848183	normal
gene-LOC114277144	LOC114277144	5.21349	101	1.75012	36	1.56385	28	3.95792	102	6.98157	137	1.7193	47	6.1526	120	4.59061	89	0.623975	13	0.988945	19	1.25525	25	1.2144	27	1.62321	32	1.29535	26	0.885632	18	1.08329	26	0.75813	15	0.146036	4	0.387581	0.565475	normal	0.712253	0.300004	normal	0.0480257	-1.21757	normal	0.742305	-0.259718	normal
gene-LOC114269137	LOC114269137	3.12144	303	2.82964	294	1.13155	105	1.1309	147	1.28769	131	0.618223	85	2.19215	218	2.24021	221	0.53803	54	2.31599	215	1.97376	192	2.35285	258	0.770095	77	1.29793	130	1.14491	115	0.88711	105	1.41529	141	0.900385	98	0.0050391	-1.2164	down	0.258332	-0.629075	normal	0.838874	-0.0758863	normal	0.275182	0.592058	normal
MSTRG.2718	--	5.20598	404	4.30214	176	1.85853	70	4.27209	464	3.98858	409	2.33609	118	3.61674	384	4.05228	376	1.09349	49	4.37337	171	3.60246	176	3.26711	169	2.41857	110	2.75604	130	2.4078	146	0.404118	36	1.82264	83	1.14638	57	0.570131	0.371756	normal	0.774772	0.213215	normal	0.572438	-0.293191	normal	0.837705	-0.151728	normal
gene-LOC114323356	LOC114323356	10.2964	681	2.79984	198	1.3529	83	6.69161	587	7.33012	493	1.24731	116	9.52966	635	7.17971	474	0.892383	61	4.46887	280	4.06429	271	2.94614	218	1.38908	94	2.95894	201	1.76014	118	1.39992	112	1.78654	121	0.679413	51	0.902566	0.0917142	normal	0.807899	0.199206	normal	0.668392	-0.259162	normal	0.885143	0.114469	normal
gene-LOC114305845	LOC114305845	0.998511	74	1.28715	101	1.14257	78	0.932832	91	0.289545	22	1.7875	185	0.471669	35	1.45819	107	1.04112	79	1.64838	115	6.42098	475	1.97934	163	1.05545	79	0.964933	73	0.812246	61	1.59685	142	1.70329	128	0.652652	54	0.885889	-0.105751	normal	0.604074	-0.294348	normal	0.0071814	1.50906	up	0.820895	-0.185135	normal
gene-LOC114275786	LOC114275786	8.30684	425	1.68079	102	0.671387	39	6.52483	511	12.4918	660	1.23222	109	10.57	621	3.86572	241	0.443038	29	2.73066	162	2.56945	151	1.92555	120	1.99993	114	1.49545	80	1.52268	96	1.27753	91	1.09041	63	1.00603	63	0.229842	1.00678	normal	0.547826	0.582374	normal	0.653264	-0.311216	normal	0.653169	-0.417497	normal
gene-LOC114308748	LOC114308748	11.4784	183	17.5722	298	26.2896	385	8.2114	173	4.46726	73	8.23576	184	11.975	192	8.44631	134	4.99331	82	15.2491	230	18.7286	300	19.4345	345	8.7026	141	7.16094	117	7.43148	119	6.65048	128	12.3804	200	11.6441	207	0.0070558	-1.43738	down	0.00977666	-1.3036	down	0.77735	-0.117473	normal	0.777817	0.134378	normal
gene-LOC114289869	LOC114289869	6.01123	535	4.43549	420	4.70634	386	4.45966	526	3.87085	350	2.94984	369	2.29249	206	1.63298	145	1.92565	175	3.30943	279	2.33307	209	3.71164	369	2.27232	205	2.6939	246	3.15516	283	1.39076	150	1.76046	160	1.729	172	0.0464885	-0.445335	normal	4.92392e-06	-1.43113	down	0.0113969	-0.7052	normal	0.0010226	-0.987899	normal
gene-LOC114314076	LOC114314076	1.47218	91	1.99305	131	1.09123	62	4.22195	344	3.11776	195	3.75741	325	3.23842	201	5.01905	308	2.37127	149	1.64846	96	1.99242	124	2.04323	141	2.65196	166	2.75373	174	2.23211	139	4.76243	354	4.435	278	2.21967	153	0.000609175	1.28699	up	0.00559703	1.09916	up	0.38823	0.307595	normal	0.596289	-0.184706	normal
gene-LOC114305334	LOC114305334	1.32564	106	1.51096	129	1.12231	83	0.850512	90	0.660876	54	0.714471	81	0.900416	73	1.30161	104	1.06191	87	1.01501	77	0.484902	39	1.45296	130	1.00732	82	0.670787	55	0.744951	60	0.372637	36	0.323577	27	0.401024	36	0.0219253	-0.830358	normal	0.359065	-0.352851	normal	0.36961	-0.434852	normal	0.224294	0.477208	normal
gene-LOC114305337	LOC114305337	0.601147	49	0.592234	52	1.16471	88	1.02022	110	1.07528	89	0.45172	52	1.42916	117	2.1024	171	0.686422	58	0.571534	44	2.25247	185	0.581154	53	0.411261	34	0.902179	76	0.713988	59	0.376468	37	0.630763	53	0.31367	29	0.985742	-0.0100095	normal	0.268162	0.633973	normal	0.50692	0.455033	normal	0.187286	0.646205	normal
gene-LOC114305336	LOC114305336	7.3437	434	6.61258	416	9.72106	528	4.5859	359	3.0772	185	5.75525	476	6.38785	381	8.43045	497	4.4383	268	8.65728	483	10.8271	643	13.4011	884	6.14588	369	3.58674	218	4.2981	256	7.17459	513	11.135	669	7.35469	485	0.0670171	-0.808777	normal	0.20185	-0.44023	normal	0.175629	0.433772	normal	0.36815	0.370926	normal
gene-LOC114297896	LOC114297896	66.5754	1525	93.0095	2271	95.1251	2007	107.244	3257	89.0439	2073	151.918	4890	104.407	2408	115.715	2643	142.573	3340	60.3698	1310	65.9442	1520	79.5707	2038	144.631	3364	137.608	3231	144.735	3340	142.482	3943	119.432	2783	148.593	3802	0.267458	0.462817	normal	0.248786	0.439514	normal	0.223007	-0.34825	normal	0.951762	-0.0254983	normal
MSTRG.35705	--	1.77209	46	1.22881	34	2.01382	48	70.7895	2370	15.8713	408	12.6171	445	3.14167	81	17.1152	433	19.7195	514	3.99416	97	2.4779	64	2.81186	74	8.61449	223	45.2999	1173	10.4432	268	27.4832	846	86.5205	2239	22.7009	638	9.85809e-11	4.15818	up	4.06027e-05	2.95011	up	0.0796056	0.806786	normal	0.135843	-1.21816	normal
MSTRG.35703	--	0.852188	10	0.235858	3	0.22182	3	22.2224	321	5.65493	63	4.10538	63	0.707378	8	5.97785	65	3.71248	42	1.15397	12	1.55724	18	0.393033	5	1.72931	20	8.11106	91	2.14075	24	8.90043	117	30.7695	341	6.67546	82	2.0742e-07	4.40464	up	--	--	--	--	--	--	0.0736303	-1.59407	normal
MSTRG.35700	--	5.61122	100	2.36811	45	2.63417	44	165.984	3862	34.3834	614	32.0791	791	5.93498	106	39.9557	700	46.0293	827	9.07864	152	7.35504	131	5.39088	107	16.6764	298	98.4404	1771	23.6533	419	53.5208	1135	244.028	4356	52.6458	1032	6.6774e-12	4.37863	up	2.38488e-05	3.13192	up	0.0190771	1.0365	normal	0.133812	-1.25611	normal
gene-LOC114285105	LOC114285105	1.72717	212	2.10557	275	1.48632	168	0.84849	138	0.645907	81	0.816266	141	0.553328	69	1.60001	196	0.280584	36	1.092	127	2.02609	250	1.8173	249	0.924706	115	0.625992	79	0.819878	101	0.643007	95	0.719595	90	0.454175	63	0.000658907	-1.1909	down	0.0254184	-1.3022	normal	0.716562	-0.124091	normal	0.869182	-0.103149	normal
gene-LOC114285104	LOC114285104	1.771	209	0.642553	81	0.645778	71	1.81196	284	2.0363	244	0.719193	119	1.81997	217	1.80263	212	1.28973	157	1.16243	130	0.493074	59	1.00167	132	1.0876	131	1.21907	148	1.07994	128	0.607067	87	0.469344	57	0.642525	85	0.271424	0.565093	normal	0.152425	0.645078	normal	0.74193	-0.17293	normal	0.836895	0.0810743	normal
gene-LOC114285107	LOC114285107	10.7815	784	10.6139	822	10.5076	704	11.7206	1130	9.17388	678	12.6263	1290	12.0901	885	18.5931	1348	12.5488	933	13.4144	924	13.6184	996	11.4285	929	6.50249	480	16.0349	1195	9.48199	695	26.2589	2306	36.9827	2734	17.8397	1448	0.790282	0.0828819	normal	0.208079	0.339727	normal	0.210815	0.245346	normal	0.433741	0.258098	normal
gene-LOC114274553	LOC114274553	9.91925	446	12.4979	599	11.9971	497	4.1459	247	4.45449	204	5.33221	337	6.00796	272	9.56919	429	5.64101	260	8.80143	375	13.2856	601	16.2292	815	7.24771	331	6.12496	282	6.04319	274	7.02868	382	10.582	484	4.56378	229	0.000269608	-1.30275	down	0.0124346	-0.820546	normal	0.704614	0.122565	normal	0.174071	0.484361	normal
gene-LOC114289281	LOC114289281	52.1375	3553	15.2162	1104	10.0414	646	39.8933	3667	43.096	3026	9.66248	924	55.1547	3848	33.2958	2306	9.53322	659	22.097	1429	18.9697	1330	13.782	1065	14.343	1022	15.6062	1085	19.6714	1350	6.69315	569	8.33657	590	10.2062	765	0.655158	0.281236	normal	0.667622	0.281302	normal	0.40338	-0.422966	normal	0.993935	0.00485311	normal
gene-LOC114289287	LOC114289287	2.73015	115	5.30813	238	5.89721	227	9.3912	523	8.28201	354	10.3841	612	7.08643	299	13.1646	551	15.8881	682	4.13564	164	6.8512	290	4.69181	221	5.814	248	12.4873	537	10.4053	439	18.0938	917	29.0133	1234	20.1895	944	0.0354229	0.975667	normal	0.0177111	1.30143	normal	0.797253	0.112608	normal	0.490223	0.321698	normal
gene-LOC114289285	LOC114289285	1.25639	115	0.996476	98	1.04664	89	0.397926	49	0.321205	30	0.149994	20	0.509581	47	0.927784	85	0.494627	47	0.805539	70	1.31299	121	0.923564	95	0.368192	36	0.243166	23	0.208116	20	0.441938	49	0.715442	67	0.452335	47	7.51525e-06	-1.96772	down	0.0346554	-0.87503	normal	0.697478	-0.136838	normal	0.0406573	1.09365	normal
gene-LOC114306027	LOC114306027	1.05894	73	1.40239	103	1.64994	104	2.99123	272	3.32575	232	5.14369	495	4.68571	323	3.6753	251	2.38971	168	2.25619	147	1.61638	112	0.806752	62	2.45796	171	1.84295	130	2.13355	148	3.42253	283	0.361379	26	2.08414	160	0.00210915	1.49092	up	0.0024255	1.23572	up	0.781741	0.137843	normal	0.557587	-0.253647	normal
gene-LOC114306022	LOC114306022	0.251513	6	1.35831	34	3.69186	78	0.824552	26	0.448635	11	0.462972	15	0.589385	14	0.606544	14	0.289468	7	1.73172	38	3.22686	75	2.48885	64	0.67544	16	0.686366	17	0.829905	20	0.531739	15	0.450903	11	0.394836	11	--	--	--	--	--	--	0.676146	0.366482	normal	--	--	--
gene-LOC114289138	LOC114289138	2.88905	250	0.350646	33	0.169957	14	3.51557	403	5.15005	452	0.542838	66	5.89206	512	2.4442	211	0.458261	41	0.708261	58	0.672008	59	0.251424	25	0.562034	50	0.954614	85	0.623886	55	0.589202	62	0.688087	61	0.380627	37	0.132258	1.46899	normal	0.194683	1.32008	normal	0.295186	-0.960023	normal	0.872362	-0.141794	normal
gene-LOC114289139	LOC114289139	6.338	493	0.858607	79	0.487328	35	10.2153	1057	14.7296	1164	1.10918	124	18.4458	1479	8.85309	713	0.880094	75	1.31368	100	1.65534	137	0.567273	55	1.07315	88	1.02517	68	2.34742	188	1.75835	161	1.27443	105	1.47104	77	0.0581999	1.77494	normal	0.0608105	1.83904	normal	0.233841	-0.963911	normal	0.939796	0.0715912	normal
gene-LOC114302309	LOC114302309	36.1102	2808	11.9104	988	9.10576	653	152.733	15537	153.379	12101	150.602	16448	41.6758	3262	48.5196	3762	29.291	2316	35.4088	2609	13.2523	1037	11.416	993	43.6935	3449	105.22	8384	32.952	2570	145.113	13626	104.301	8186	56.7846	4913	2.86693e-11	3.08075	up	0.0252336	1.03644	normal	0.826563	0.121577	normal	3.21668e-20	-2.03907	down
gene-LOC114306685	LOC114306685	6.6424	401	4.78806	309	2.89411	162	7.12305	575	6.00164	369	5.82702	497	10.4762	639	12.2608	730	5.74868	355	5.18026	298	3.61376	217	4.69914	319	5.76021	355	5.91498	368	4.862	298	7.23108	528	17.5063	1080	6.10084	414	0.162349	0.439499	normal	0.00931178	0.89282	normal	0.829073	-0.071334	normal	0.105426	0.457191	normal
gene-LOC114282952	LOC114282952	11.3091	153	8.93828	129	42.5448	530	6.84634	123	6.29861	87	4.58853	88	8.23617	113	3.57257	49	4.12027	57	19.6174	252	8.6484	118	12.9485	196	20.9847	288	1.21913	17	5.37435	74	5.55582	91	0.640085	9	0.446131	7	0.00452507	-1.94841	down	0.00326876	-2.16152	down	0.281559	-0.710736	normal	0.638613	-0.217436	normal
gene-LOC114307370	LOC114307370	24.7962	1593	24.21	1654	19.8104	1174	30.9741	2635	24.4572	1596	27.7133	2498	35.8394	2316	47.0804	3014	31.6124	2075	26.9919	1642	26.8434	1736	29.5479	2123	29.6984	1937	44.5377	2926	29.4049	1903	62.03	4805	71.124	4638	38.8697	2785	0.249505	0.277302	normal	0.00196478	0.642161	normal	0.106952	0.265158	normal	0.142132	0.36591	normal
gene-LOC114275201	LOC114275201	2.90075	153	4.40759	247	3.15012	153	0.702322	50	0.894863	49	2.3541	174	0.9586	51	1.18898	63	0.414181	23	2.82121	141	5.65435	299	4.96201	292	3.13931	168	0.915312	50	1.11258	59	2.29949	146	1.41002	76	0.62105	37	0.0408732	-1.30323	normal	2.0287e-06	-2.17166	down	0.382126	0.33405	normal	0.230164	-0.864835	normal
gene-LOC114275203	LOC114275203	0.879119	53	0.354563	23	0.167521	10	4.42091	349	5.30027	321	3.27508	274	0.865587	52	2.28737	136	0.790166	49	2.051	116	0.208835	13	0.252812	17	1.90959	116	4.58034	280	1.08247	65	2.42402	175	0.584761	36	3.42609	228	4.385e-10	3.22306	up	0.0491663	1.40665	normal	--	--	--	7.12615e-05	-1.81565	down
gene-LOC114275205	LOC114275205	29.2521	1254	15.5961	751	8.06885	336	142.531	8285	128.174	5737	148.85	9265	48.8419	2175	108.714	4754	52.7669	2377	68.6875	2889	20.1259	915	20.249	1000	51.5275	2341	197.449	8852	53.1248	2358	101.355	5408	133.41	6116	148.006	7391	3.87265e-14	3.0715	up	1.6577e-05	1.94533	up	0.0445894	1.09822	normal	0.00219271	-1.12065	down
gene-LOC114283398	LOC114283398	7.96253	605	6.87111	556	10.034	702	4.26346	430	4.94556	382	3.19049	341	3.70499	284	2.98187	226	5.70036	443	5.86779	422	7.06578	540	8.6253	733	5.29809	409	5.66454	441	5.57036	426	3.81976	351	4.23047	327	4.28344	364	0.000869178	-1.05587	down	0.0263719	-1.03619	normal	0.427896	-0.242665	normal	0.975862	0.0131788	normal
gene-LOC114300680	LOC114300680	4726.42	114265	10350	265677	14389.3	320346	8624.33	275876	6452.96	157945	10913.6	370757	6125.11	148610	7809.24	188247	15976.4	393424	8056.42	184601	11698	284573	11383.4	306619	15782.4	386154	21155.6	521892	15558.7	377129	14170.5	411711	18083.2	443115	16233.8	438669	0.68331	-0.218168	normal	0.963276	-0.0283969	normal	0.995125	0.00271233	normal	0.739492	0.182039	normal
gene-LOC114302976	LOC114302976	0.678886	95	0.85	127	1.02933	133	0.396304	74	0.387423	55	0.177074	35	0.660744	93	0.123392	18	0.3248	47	0.809366	108	0.928197	131	0.478687	75	0.314034	45	0.057276	9	0.332447	47	0.228988	39	0.334929	48	0.182098	29	0.00127106	-1.50425	down	0.053801	-1.30328	normal	0.553306	-0.252775	normal	0.782473	0.197459	normal
gene-LOC114275397	LOC114275397	17.6548	1025	4.27752	277	3.18463	186	13.8633	1067	19.3497	1139	4.06216	325	21.3615	1229	14.681	841	2.61706	170	7.59191	418	9.7424	555	4.52277	318	4.40272	260	5.05592	304	4.66835	272	2.95022	209	2.80251	169	2.17053	145	0.402372	0.549729	normal	0.484326	0.499394	normal	0.775784	-0.158031	normal	0.94906	-0.0436862	normal
gene-LOC114287670	LOC114287670	8.73945	417	6.5834	335	28.2097	1239	20.0117	1266	25.8996	1255	13.922	933	16.8095	808	8.36119	398	12.3108	601	3.64728	165	5.23688	252	5.17662	276	6.10117	296	4.24687	208	9.30033	447	2.78317	161	2.34169	114	2.18058	117	0.596385	0.326493	normal	0.572142	-0.367974	normal	0.00289604	-1.72713	down	0.0631328	-0.700573	normal
gene-LOC114304850	LOC114304850	1.63695	95	0.709964	44	0.75314	41	1.6602	128	0.671054	40	1.03672	85	1.47724	87	5.73768	332	1.41415	84	0.808286	45	1.0953	64	1.21628	79	0.334548	20	1.11681	67	0.691894	41	3.10703	218	6.26165	369	1.46804	95	0.778079	0.154189	normal	0.0347744	1.35361	normal	0.955617	0.0263999	normal	0.0655722	1.20662	normal
gene-LOC114298965	LOC114298965	19.7699	473	21.9442	558	21.6385	465	27.8701	826	31.5526	698	60.3961	1897	33.5882	777	53.5478	1153	64.5977	1379	35.6287	761	27.6566	639	27.9124	691	26.2202	594	38.1107	853	50.3535	1120	40.4722	1056	40.6147	848	76.2451	1784	0.0610577	0.884611	normal	0.00552896	1.07886	up	0.0726526	0.425526	normal	0.711529	0.194197	normal
gene-LOC114298966	LOC114298966	23.5153	525	17.8533	414	18.4719	394	25.8871	755	14.8693	340	19.547	599	29.9163	679	18.7672	410	20.8887	463	13.948	293	13.5165	312	22.296	543	24.4221	559	34.9212	800	19.8579	449	39.4065	1054	23.9395	536	32.606	799	0.970314	-0.0115878	normal	0.696101	0.123102	normal	0.319973	-0.289807	normal	0.710707	0.133293	normal
gene-LOC114257879	LOC114257879	115.139	2246	237.021	4928	560.809	10076	295.859	7653	244.778	4852	727.514	19943	208.66	4099	365.75	7116	743.081	14825	205.746	3802	236.858	4649	198.192	4323	442.287	8761	415.325	8305	391.239	7689	633.409	14929	532.252	10564	644.886	14051	0.516804	0.469634	normal	0.525607	0.46439	normal	0.256352	-0.615715	normal	0.986918	-0.0114295	normal
gene-LOC114287927	LOC114287927	4.67218	205	6.16196	289	8.36612	338	14.5032	844	3.83354	171	4.72912	292	7.12981	315	25.9043	1134	8.96935	403	4.24609	177	7.56792	335	6.00687	295	4.10348	183	14.2379	641	3.03553	135	13.344	708	20.4331	912	12.7812	627	0.780378	0.159028	normal	0.0840198	0.947095	normal	0.686355	-0.160373	normal	0.215407	0.787381	normal
gene-LOC114257876	LOC114257876	73.9549	4525	67.9753	4433	76.5676	4315	156.243	12677	141.578	8803	190.777	16404	131.283	8090	150.114	9161	198.191	12403	108.499	6289	72.4519	4461	75.2935	5152	148.823	9247	235.731	14786	158.488	9770	209.258	15470	186.634	11619	248.324	16972	0.000211269	1.17473	up	0.00215496	1.09266	up	0.417186	0.201992	normal	0.828918	-0.0847685	normal
gene-LOC114257877	LOC114257877	14.7363	1077	5.59993	436	4.39299	296	13.7092	1329	16.6827	1239	7.65318	786	12.7569	938	9.15623	667	7.39012	553	7.51764	521	4.9194	362	5.75777	471	7.0518	523	9.05536	678	8.02503	591	4.31776	382	4.09192	305	4.28456	350	0.149966	0.645085	normal	0.625266	0.216954	normal	0.351151	-0.399566	normal	0.173776	-0.426643	normal
gene-LOC114317632	LOC114317632	6.63374	1262	2.14925	436	1.64397	288	6.42699	1621	7.65728	1480	1.45071	388	9.17226	1757	6.45738	1225	1.65762	323	3.02169	545	2.75249	527	1.54764	329	1.96537	380	2.85219	556	2.23959	429	1.56383	360	2.43993	472	0.637553	136	0.362918	0.564555	normal	0.302795	0.638815	normal	0.352411	-0.460742	normal	0.903526	0.0790256	normal
gene-LOC114280942	LOC114280942	20.0599	1336	11.383	808	7.3135	449	45.6449	4029	34.1145	2308	50.6996	4743	65.8233	4412	105.537	7006	50.3756	3430	15.7034	991	13.8332	927	12.2728	914	21.4464	1450	45.6421	3115	32.0351	2148	47.8349	3847	74.0541	5015	58.404	4342	3.74168e-06	1.83089	up	3.33356e-11	2.44793	up	0.680064	0.136424	normal	0.0787612	0.622933	normal
gene-LOC114317015	LOC114317015	9.22444	410	3.3535	159	11.4513	469	17.4141	1026	22.6039	1021	10.2519	640	7.5278	337	3.27062	145	8.61166	392	3.37693	143	1.22941	55	0.889421	45	4.19232	190	33.9447	1546	8.23371	369	0.719388	39	2.47636	112	2.75562	137	0.0537333	0.988132	normal	0.586051	-0.342145	normal	0.000493999	-2.1676	down	0.00825399	-1.33811	down
gene-LOC114258495	LOC114258495	18.3933	1144	15.6434	1037	6.02335	346	2.48852	206	2.00908	127	2.2335	196	3.71488	233	3.62444	225	4.1133	262	17.5047	1032	28.9917	1815	32.4123	2254	2.1657	137	3.25376	208	4.98359	313	2.83131	213	3.65768	232	3.79691	264	1.01586e-09	-2.51733	down	2.39104e-05	-1.81024	down	0.0124293	1.00589	normal	0.037456	0.705414	normal
gene-LOC114258493	LOC114258493	2.40028	36	1.53886	25	2.06903	29	5.56966	110	7.12168	107	2.49452	52	5.82437	87	5.88597	87	3.54993	54	2.59927	37	2.43793	37	1.1133	19	2.22687	34	5.44791	83	3.17087	48	2.85279	51	5.83729	88	3.9375	65	0.0159528	1.24487	normal	0.00799237	1.20919	up	0.990697	0.00681101	normal	0.935544	-0.0367447	normal
gene-LOC114258722	LOC114258722	2.03381	202	1.20684	127	0.821637	76	1.92852	252	1.87148	188	0.497893	70	2.40158	242	1.54293	151	0.715175	73	0.576388	56	0.576012	59	0.628943	71	0.989645	101	1.25622	128	0.736285	75	0.888152	107	1.20934	123	0.50578	58	0.951267	0.0323915	normal	0.840713	0.100205	normal	0.00408847	-1.13425	down	0.905793	0.0687079	normal
gene-LOC114311758	LOC114311758	3.70308	281	2.14	173	2.12896	149	0.970801	98	1.45114	112	1.11952	120	1.22886	94	1.87786	142	1.19002	93	4.28555	308	2.26402	173	2.69287	228	1.0998	85	1.33354	104	1.28319	98	0.247376	23	1.11159	86	1.57557	134	0.00157989	-1.14245	down	0.00726559	-0.957805	normal	0.554267	0.216458	normal	0.620945	0.187487	normal
MSTRG.43939	--	2.38993	393	0.676946	124	1.0241	162	2.04966	438	2.84985	489	1.10408	174	2.40504	411	1.76781	302	0.791868	132	0.989606	158	0.673215	116	0.626554	99	0.990752	172	0.77493	136	1.13682	155	0.567955	116	0.757445	108	0.476221	95	0.445431	0.423218	normal	0.706509	0.199091	normal	0.0744125	-0.865844	normal	0.676554	-0.220876	normal
gene-LOC114311284	LOC114311284	2.64567	46	1.52177	29	1.00145	16	3.47592	80	4.29357	76	1.76135	43	4.45884	78	3.846	67	2.16946	39	3.83637	63	2.05292	36	1.42082	28	1.45297	26	1.42906	26	2.05819	36	1.18054	25	0.924736	17	1.04984	21	0.117029	0.857463	normal	0.0842834	0.935049	normal	0.414664	0.50623	normal	0.862999	0.0805851	normal
gene-LOC114321758	LOC114321758	11.8809	179	40.5065	648	53.5145	740	2.93401	59	3.61975	56	8.89109	188	5.6399	86	9.23162	139	4.02915	62	21.0189	299	37.4161	565	29.8142	501	6.69216	102	3.28777	51	5.97741	91	6.69044	122	7.74342	119	3.38529	57	0.000182438	-2.7556	down	1.61409e-05	-2.68994	down	0.52812	-0.35002	normal	0.913078	0.0710834	normal
gene-LOC114298155	LOC114298155	0.348038	21	0.538735	35	0.680157	38	0.260603	21	0.145972	9	0.032774	3	0.311053	19	0.207339	13	0.40535	25	0.481602	28	0.645101	39	0.533062	36	0.179612	11	0.124336	8	0.17313	11	0.213348	16	0.212256	13	0.138216	10	--	--	--	--	--	--	0.959068	0.0289312	normal	--	--	--
gene-LOC114298158	LOC114298158	11.5618	434	7.72396	300	4.18127	148	8.88083	433	11.8591	463	4.0669	217	10.3279	396	6.06311	231	5.17167	194	7.49732	262	5.56648	193	6.04091	262	6.80408	259	4.61395	181	6.5579	260	1.51546	84	1.19224	59	3.28183	146	0.855113	0.0810086	normal	0.69915	-0.162397	normal	0.420443	-0.293613	normal	0.576923	-0.24296	normal
MSTRG.68623	--	1.17176	233	0.067767	15	0.121611	23	1.84702	487	2.65353	536	0.180178	51	2.4951	500	0.927976	184	0.029914	7	0.316885	60	0.216798	44	0.035491	8	0.08365	17	0.157372	33	0.135728	28	0.09848	24	0.131858	27	0.024462	6	0.0807095	1.80367	normal	0.293306	1.27363	normal	0.265196	-1.16179	normal	0.644016	-0.52282	normal
gene-LOC114296007	LOC114296007	6.58812	402	5.11971	333	6.3134	355	2.70527	219	2.05297	128	2.91025	250	4.05575	249	7.05036	429	4.47523	279	5.38389	311	6.63282	407	6.61338	451	3.29984	205	3.54439	222	3.93734	242	6.5163	480	6.01358	373	4.89608	334	0.000532009	-1.21488	down	0.346806	-0.310238	normal	0.918804	0.0253743	normal	0.0178349	0.906398	normal
MSTRG.24852	--	0.662926	40	0.403776	26	0.600476	34	0.815588	65	1.27533	78	0.646006	55	0.875664	53	0.635338	39	0.510929	32	0.76861	44	0.204682	13	0.386149	26	0.516157	32	0.090714	6	0.484233	30	0.043167	4	0.101538	7	0.21459	15	0.179732	0.667534	normal	0.732375	0.18205	normal	0.635424	-0.316423	normal	0.293677	-0.484035	normal
gene-LOC114321251	LOC114321251	8.41354	752	5.02482	472	1.05061	79	4.97366	572	4.53862	401	2.90961	366	8.58407	765	8.20602	709	5.27897	483	3.94676	324	3.31676	282	4.66563	448	1.89849	171	4.09651	369	3.90709	352	2.68784	291	3.13266	282	2.13531	214	0.771405	-0.178617	normal	0.337188	0.586287	normal	0.657605	-0.260648	normal	0.000826566	0.767694	normal
gene-LOC114310489	LOC114310489	2.84517	227	1.33968	114	0.642125	48	3.23259	341	3.28251	266	0.346695	39	3.40926	274	3.096	246	0.474326	39	1.54909	117	1.79204	144	0.612908	55	0.519417	42	1.3977	114	1.27882	103	0.439535	43	0.841009	69	0.119762	11	0.544053	0.463785	normal	0.562675	0.414259	normal	0.673978	-0.248327	normal	0.95739	-0.0448516	normal
gene-LOC114310487	LOC114310487	0.63099	39	1.05572	68	9.37524	522	0.722216	58	0.768649	48	0.367669	32	0.689766	42	8.33495	503	1.25247	78	1.18014	68	3.57105	218	0.391237	27	0.46517	29	1.53212	95	1.16629	71	1.73237	127	3.21421	198	1.66776	113	0.00430613	-2.76599	down	0.68739	-0.449106	normal	0.213936	-1.25884	normal	0.00675323	2.3219	up
gene-LOC114310153	LOC114310153	1.39883	75	1.35237	77	2.66048	130	0.453162	33	0.922464	50	0.65752	50	0.60864	33	0.236431	14	0	0	1.87426	95	0.612029	33	1.00317	60	0.96001	52	0.327599	18	0.777869	42	0.130443	9	0.141189	8	0.27725	17	0.0119895	-1.44648	normal	0.0072449	-2.88224	down	0.238519	-0.688647	normal	0.230159	-1.43114	normal
gene-LOC114295422	LOC114295422	6.9982	546	5.03514	419	6.0912	438	6.32581	654	7.34613	582	2.90785	319	4.13481	325	2.96631	231	3.0345	242	5.1464	380	5.08033	399	4.88418	426	4.9728	394	4.36601	349	5.01251	394	2.03918	192	1.32289	105	2.1987	192	0.576821	-0.192424	normal	0.00234835	-0.917252	normal	0.210719	-0.280698	normal	0.0477548	-0.727646	normal
gene-LOC114299207	LOC114299207	2.40245	257	1.12038	128	0.67814	67	0.714475	102	0.942211	102	0.24664	38	1.09363	118	1.15173	123	0.154537	17	1.23249	125	1.11925	121	1.00245	120	0.200105	22	0.292756	33	0.594362	65	0.287075	38	0.997319	109	0.160709	20	0.0483001	-1.14823	normal	0.191788	-0.931603	normal	0.528437	-0.285568	normal	0.767469	0.222646	normal
gene-LOC114299202	LOC114299202	6.13825	293	35.545	1805	39.3589	1727	12.8885	815	5.68842	276	14.9965	1004	4.84376	233	18.2777	869	24.028	1171	13.5324	611	33.2914	1596	43.9153	2340	14.4323	699	26.5432	1297	13.1153	630	51.8343	2984	312.183	15132	34.5634	1840	0.0708852	-1.31483	normal	0.281935	-0.861408	normal	0.906465	0.0775643	normal	0.520465	0.446712	normal
gene-LOC114315501	LOC114315501	0.165018	10	0.22821	14	0	0	0.399026	30	0.184355	11	0.541052	42	0.304959	17	0.435478	24	0.546756	31	0.286207	15	0.136763	8	0.284423	18	0.094333	6	0.374823	22	0.220252	13	0.730454	49	1.01386	57	0.745736	46	--	--	--	--	--	--	--	--	--	--	--	--
gene-LOC114308505	LOC114308505	10.0194	708	14.7541	1109	9.52497	619	5.18444	485	5.7723	414	8.19043	812	8.33336	593	20.6206	1451	6.35282	460	7.17708	480	12.7885	909	11.0378	872	4.55231	326	4.40397	319	5.27197	375	8.61942	734	16.9561	1217	7.10442	560	0.0453639	-0.807653	normal	0.797155	-0.114722	normal	0.606264	-0.16527	normal	0.157023	0.700163	normal
gene-LOC114308504	LOC114308504	4.49823	342	7.73233	627	5.61842	392	2.85965	287	2.60424	201	4.64843	496	4.87795	374	12.2282	926	2.54819	199	3.86477	277	7.42121	559	7.64156	648	2.44922	188	2.39147	186	2.06703	159	4.65496	426	7.26403	561	4.12154	345	0.09181	-0.790604	normal	0.914466	-0.0574038	normal	0.910748	0.0427557	normal	0.204744	0.742176	normal
gene-LOC114314679	LOC114314679	3.21069	135	1.81458	81	0.788815	31	7.89674	438	10.5731	449	4.04515	238	4.75017	200	5.18415	216	3.36659	144	6.11625	242	1.80617	76	2.71868	127	8.38731	356	12.5341	537	8.08523	341	7.27239	367	5.93568	253	3.89934	182	0.000121164	1.95231	up	0.0190715	1.14576	normal	0.137405	0.900271	normal	0.024823	-0.803839	normal
gene-LOC114294882	LOC114294882	22.2798	1898	13.6627	1241	9.67503	759	11.5591	1306	8.03217	696	5.64964	677	12.0873	1037	6.22584	529	5.96648	520	17.0058	1372	10.6477	913	14.906	1420	7.22874	626	7.1837	628	6.40976	550	5.41026	557	3.1208	271	3.60329	343	0.00991136	-0.852799	normal	0.0121798	-0.965362	normal	0.802173	-0.0796672	normal	0.760609	-0.113533	normal
MSTRG.11743	--	4.282	426	0.960525	102	0.432604	40	2.70659	357	6.46432	627	0.946659	133	5.31457	532	2.3379	227	0.13786	15	1.10613	105	1.19761	120	0.650685	73	0.891352	90	0.797919	82	0.587691	59	0.266464	33	0.288616	30	0.183013	21	0.306739	0.833135	normal	0.720837	0.366424	normal	0.228023	-0.854433	normal	0.637863	-0.458205	normal
gene-LOC114287586	LOC114287586	3.70127	39	3.79201	43	3.48679	34	3.51652	49	1.73466	19	3.70378	55	0	0	3.19221	34	16.2398	174	4.13062	41	9.65698	102	16.058	188	5.29445	57	7.64605	83	12.3085	130	22.3671	283	58.6578	625	19.2488	225	0.646462	-0.265261	normal	0.497833	0.952508	normal	0.0132165	1.41329	normal	0.406256	1.20749	normal
gene-LOC114297237	LOC114297237	27.1606	696	27.2193	743	23.8268	562	12.154	413	8.26984	216	6.71371	242	7.9516	206	8.35508	214	6.67452	175	26.4397	642	23.4931	606	26.0975	748	19.0461	496	11.7247	308	10.5686	273	9.70367	301	7.18078	188	3.97639	114	3.70467e-09	-1.56009	down	8.31942e-16	-1.85235	down	0.759034	-0.0568787	normal	0.306794	-0.293394	normal
gene-LOC114296917	LOC114296917	17.2349	1205	33.4103	2489	16.791	1081	7.34044	681	3.58509	255	5.06153	498	4.06411	287	18.8133	1312	5.04965	361	24.8083	1643	126.757	8914	50.9249	3980	4.08383	290	6.50805	467	8.36058	589	9.11356	770	11.8967	846	2.96939	232	1.3562e-06	-2.09264	down	0.0144216	-1.43615	normal	0.00438187	1.56128	up	0.269554	0.661788	normal
gene-LOC114294511	LOC114294511	0.953037	15	3.52667	59	2.60205	38	9.22189	189	6.14888	97	9.85514	215	4.81992	76	7.95415	123	11.7558	186	3.57218	53	3.47726	55	2.44855	43	8.00071	126	15.7089	249	9.03656	141	13.5724	254	11.4513	181	11.7421	203	0.00492629	1.7809	up	0.0165974	1.7134	normal	0.571183	0.358151	normal	0.895114	-0.0735514	normal
gene-LOC114303419	LOC114303419	151.856	5067	228.813	8137	228.572	7025	87.4345	3869	100.077	3393	76.0541	3566	84.7186	2847	74.4525	2478	107.807	3679	156.263	4939	235.252	7899	160.337	5982	144.399	4892	112.338	3843	122.393	4114	73.0199	2944	87.4761	2970	47.5842	1774	9.73976e-05	-1.25935	down	0.00177236	-1.25623	down	0.545615	-0.189085	normal	0.995133	-0.00201767	normal
gene-LOC114283433	LOC114283433	3.86113	191	3.04625	161	4.07506	186	6.50741	425	4.84281	243	4.52224	313	7.22439	359	16.865	829	4.48826	227	2.75948	129	2.99868	149	2.28696	127	3.38556	170	5.8586	296	2.46658	123	5.10283	304	15.9439	800	6.75847	372	0.110656	0.495121	normal	0.0113667	1.201	normal	0.119482	-0.480166	normal	0.122074	0.713187	normal
gene-LOC114265749	LOC114265749	1.04635	66	1.18395	80	0.732294	43	1.47184	123	0.955405	61	2.06846	183	0.92927	59	2.64019	166	2.41268	155	0.838901	50	1.35454	86	1.31862	93	1.78274	114	2.10324	136	2.23764	142	3.49459	265	5.33827	341	1.80592	127	0.213534	0.653355	normal	0.0887229	0.968897	normal	0.574879	0.230642	normal	0.613458	0.316032	normal
MSTRG.18246	--	3.21648	84	5.56726	155	9.43467	226	14.6279	505	19.9307	527	38.6984	1414	13.3718	350	6.11952	159	15.427	410	7.98819	197	4.29509	113	8.04636	234	12.269	324	19.8083	528	12.9364	339	19.4819	612	5.60365	149	21.709	631	0.00149254	2.01401	up	0.179069	0.853248	normal	0.875796	0.0823694	normal	0.0597223	-1.16466	normal
MSTRG.18245	--	4.32751	113	5.18777	144	9.2819	222	43.133	1484	58.5811	1545	88.32	3219	20.2956	531	18.3956	477	33.8274	898	12.3619	304	5.90216	155	7.6966	224	17.04	450	46.1276	1227	31.4536	822	38.5103	1208	15.9239	422	39.2093	1137	2.79647e-10	3.33324	up	0.000556451	1.88453	up	0.404364	0.399419	normal	0.00543723	-1.45265	down
gene-LOC114315063	LOC114315063	4.57022	190	2.27458	101	1.30868	51	3.88766	214	3.34568	142	1.74532	102	3.94613	165	3.74111	155	0.51338	22	2.47849	98	1.8774	79	1.90392	89	1.57161	67	1.40545	60	1.57077	66	0.965906	49	1.13706	49	0.66319	31	0.764177	0.146316	normal	0.861767	-0.125389	normal	0.464293	-0.343942	normal	0.69278	-0.266059	normal
MSTRG.1075	--	3.23073	77	1.71503	44	2.30695	51	5.89449	185	6.07946	146	3.51719	117	5.04319	120	3.93611	93	4.66261	113	2.22584	50	1.15383	28	2.53427	67	4.9482	119	3.68964	90	5.74951	137	3.25506	93	2.82841	68	3.56148	94	0.00606843	1.05254	up	0.0543051	0.849208	normal	0.544318	-0.307354	normal	0.562133	-0.206734	normal
gene-LOC114305813	LOC114305813	5.40686	407	2.12141	170	4.08899	283	6.72068	670	7.5215	575	3.77164	399	11.1659	845	10.3343	775	5.22223	402	2.94213	210	2.18386	166	2.41652	203	2.38652	183	1.96596	152	4.5627	346	1.84684	168	1.52475	117	5.94028	499	0.140554	0.59877	normal	0.00863947	1.08482	up	0.106381	-0.629733	normal	0.130333	0.488273	normal
gene-LOC114276856	LOC114276856	2.99948	126	4.5066	202	3.33874	130	4.51025	251	5.32782	228	5.51021	325	3.75189	159	3.73962	157	3.97391	171	3.14904	126	4.56363	193	5.29648	249	7.7529	331	6.20812	268	5.86357	248	10.3919	527	12.8866	551	4.17188	196	0.190166	0.495073	normal	0.995703	0.00208811	normal	0.512784	0.235833	normal	0.154118	-0.494383	normal
gene-LOC114291078	LOC114291078	4.33377	321	3.40602	269	3.19191	218	7.25769	711	7.20915	542	7.72168	802	6.69654	499	8.75615	646	6.09884	461	3.99477	280	4.19804	313	3.71072	307	5.23148	393	7.61939	577	5.90862	440	6.61356	591	8.09021	609	5.94964	491	9.50011e-05	1.03723	up	0.000194624	0.894212	normal	0.604389	0.111842	normal	0.597087	-0.141162	normal
gene-LOC114291077	LOC114291077	6.22173	370	2.13396	136	1.30802	72	0.043634	4	0.170385	11	0.009695	1	0	0	0.089723	6	0	0	3.33924	189	3.29183	197	2.08016	139	0	0	0.027073	2	0.074966	5	0	0	0.015319	1	0.06199	5	3.56734e-10	-5.34699	down	3.95127e-10	-6.67542	down	0.858459	-0.0950728	normal	--	--	--
MSTRG.13079	--	3.35439	112	4.46977	153	1.79016	55	1.36596	61	1.14293	36	0.851843	40	1.96162	62	1.08757	36	1.22429	42	1.78485	56	2.85336	95	4.32525	160	3.44199	113	1.77724	61	2.54438	86	1.09618	44	1.05136	35	0.736007	28	0.000962483	-1.52884	down	0.0147979	-1.24472	normal	0.869024	-0.0808843	normal	0.557808	0.281445	normal
MSTRG.19532	--	2.1546	192	1.23154	117	1.24443	102	1.31934	156	1.21281	110	0.90686	114	1.26739	114	0.881282	79	1.05866	97	1.61311	136	2.93102	262	1.24475	124	0.740854	67	0.659648	61	1.33473	120	0.65629	71	0.638036	58	0.603779	60	0.194227	-0.423927	normal	0.162754	-0.560557	normal	0.451742	0.320836	normal	0.694521	-0.139448	normal
MSTRG.16055	--	19.1513	589	43.2945	1419	76.3348	2161	35.2735	1438	35.6547	1114	108.248	4675	37.5919	1164	30.4833	935	83.0643	2611	65.2602	1900	58.6449	1814	68.5195	2355	69.298	2163	43.2294	1362	70.6352	2187	144.531	5367	75.978	2376	203.965	7002	0.584871	0.390286	normal	0.917937	0.0699963	normal	0.443052	0.380807	normal	0.642677	-0.325966	normal
gene-LOC114300337	LOC114300337	6.14202	211	4.52767	166	7.37146	233	4.81505	219	3.39305	118	1.24022	60	5.22131	180	8.09773	277	3.30894	116	13.798	447	24.6789	850	20.1599	771	1.97777	69	1.05473	37	4.13225	143	3.20547	133	2.63057	92	2.02167	78	0.0391361	-1.04145	normal	0.507469	-0.275001	normal	2.32405e-06	1.65944	up	0.136786	0.764505	normal
gene-LOC114320640	LOC114320640	2.0782	273	3.17631	445	2.73227	331	1.11042	194	0.921579	123	0.751159	139	1.72447	229	1.75835	231	0.731504	100	2.04793	255	2.56147	340	1.83772	270	1.17968	159	0.91615	124	1.42621	189	1.32587	211	1.51113	202	0.84466	124	5.83698e-06	-1.5692	down	0.00714731	-1.08007	down	0.273124	-0.345255	normal	0.174251	0.491662	normal
gene-LOC114266108	LOC114266108	28.8228	1772	49.8023	3259	57.4148	3254	49.0158	3995	43.739	2730	61.5535	5313	44.0257	2728	67.3404	4134	87.7899	5526	40.7749	2379	48.4239	2993	64.2154	4419	51.3356	3208	95.5895	6006	50.2895	3119	125.61	9317	290.023	18071	126.584	8697	0.717677	0.158656	normal	0.325519	0.482253	normal	0.750228	0.118046	normal	0.474436	0.319361	normal
gene-LOC114262907	LOC114262907	11.2478	1364	13.2343	1711	10.1109	1130	11.32	1821	10.0111	1234	10.4949	1789	11.8585	1449	21.5947	2612	11.7951	1463	10.3358	1188	20.6856	2525	18.878	2560	4.89673	603	6.94087	863	8.88524	1086	7.03774	1032	9.30905	1149	6.38087	865	0.62637	-0.123592	normal	0.365122	0.276734	normal	0.103312	0.510217	normal	0.188684	0.402408	normal
MSTRG.33518	--	3.37175	383	1.09415	132	2.58432	217	3.53489	438	2.61293	226	0.944779	155	3.40661	340	0.713144	73	0.472982	57	1.09381	118	1.00021	115	2.26592	183	1.23253	105	0.988515	112	1.51164	143	0.32885	47	0.459518	54	0.723078	76	0.685566	-0.202235	normal	0.269558	-0.790806	normal	0.0459019	-0.876131	normal	0.40628	-0.58831	normal
gene-LOC114269301	LOC114269301	22.1479	3391	14.7345	2404	11.7608	1659	7.16176	1454	8.91971	1388	2.50969	540	10.5229	1623	6.76179	1033	3.33159	522	11.2396	1630	18.7067	2882	14.0135	2399	3.56004	554	3.98272	625	5.34532	825	2.02377	375	2.89044	451	2.71091	464	0.000526034	-1.43506	down	0.000472224	-1.34839	down	0.626736	-0.137592	normal	0.85929	0.0877968	normal
gene-LOC114269304	LOC114269304	72.7344	3740	50.5118	2769	51.047	2418	53.4077	3642	66.5522	3477	27.8923	2016	41.0102	2124	17.1483	880	21.2414	1117	59.624	2905	42.459	2197	43.3884	2495	42.6145	2225	24.705	1303	39.9985	2072	16.1839	1006	2.53918	133	10.4551	601	0.351043	-0.279575	normal	0.00150618	-1.20738	down	0.249395	-0.266856	normal	0.0283254	-0.9302	normal
gene-LOC114275420	LOC114275420	0.094688	4	1.3187	56	0.599388	22	0.392865	21	0.175721	8	5.05114	280	1.03827	42	2.08722	83	0.840017	34	0.736678	28	2.58998	103	1.66671	74	1.93132	78	0.258468	11	0.532062	22	3.83686	183	4.48444	180	1.47397	65	--	--	--	0.400837	0.78666	normal	0.161669	1.24134	normal	0.472331	-0.832673	normal
MSTRG.7313	--	338.953	10124	404.537	13828	744.779	21914	783.384	30339	577.054	18805	711.412	31122	334.221	10685	493.19	15768	1215.81	36974	835.385	25366	795.139	25617	468.657	16815	876.494	25859	1235.84	35655	868.718	25608	1155.47	42696	1598.14	48297	1623.43	56493	0.403786	0.379739	normal	0.534109	0.39439	normal	0.294523	0.444905	normal	0.992928	0.00503447	normal
gene-LOC114270288	LOC114270288	1.05745	125	1.10559	142	0.930435	104	0.409493	64	0.131619	17	0.761972	128	0.271868	33	0.812327	98	0.406993	51	0.637708	74	0.953565	99	0.967994	130	0.220304	27	0.232999	30	0.356624	44	0.277783	41	0.414847	51	0.128359	18	0.0966132	-1.15307	normal	0.0240627	-1.1439	normal	0.270642	-0.357764	normal	0.985527	0.014654	normal
gene-LOC114277489	LOC114277489	9.87612	1417	3.07213	476	1.1025	148	5.79854	1101	7.60273	1103	1.25127	254	6.75683	973	4.81673	689	1.35056	201	5.33884	735	2.56665	376	3.21881	515	2.42151	351	3.26691	479	3.10748	455	1.0776	190	1.26756	188	0.931878	151	0.926595	0.0681113	normal	0.797203	-0.183338	normal	0.682784	-0.253435	normal	0.708705	-0.245798	normal
gene-LOC114277482	LOC114277482	7.96705	444	1.20345	72	0.726317	38	7.42103	548	10.4606	592	1.13091	89	9.61311	539	4.59576	255	0.372412	22	2.98347	158	1.89351	106	0.790358	50	1.63125	93	1.84286	106	1.44938	82	0.351853	24	1.08199	62	0.416771	26	0.278485	0.968044	normal	0.630899	0.488098	normal	0.378603	-0.71447	normal	0.621034	-0.472394	normal
gene-LOC114300808	LOC114300808	39.1983	2068	33.2414	1869	48.8849	2375	96.0665	6718	127.252	6819	102.664	7608	122.387	6500	102.026	5366	105.169	5672	51.6542	2581	24.9445	1324	38.2884	2258	78.1074	4183	111.19	6011	91.9549	4885	99.431	6336	79.0081	4240	108.821	6410	1.06642e-05	1.39705	up	2.13037e-05	1.34639	up	0.735405	-0.117185	normal	0.841718	-0.0521074	normal
gene-LOC114270138	LOC114270138	2.07292	128	3.40406	224	2.75032	156	6.12925	501	4.34232	272	4.24709	368	4.42425	275	6.21902	382	3.97108	251	2.96415	173	2.84807	177	1.95283	135	3.39717	213	7.0023	442	3.65006	227	4.6499	346	6.85004	430	5.60131	386	0.0301091	0.795595	normal	0.0578534	0.70617	normal	0.740045	-0.121247	normal	0.746954	-0.0904055	normal
gene-LOC114270139	LOC114270139	17.5986	1177	9.12225	655	5.60572	343	32.0766	2847	24.764	1682	13.7291	1299	31.5168	2123	25.7884	1732	12.4047	854	10.1997	650	10.4711	710	6.12848	461	12.6293	862	21.6639	1496	14.0201	949	11.4106	929	16.2911	1116	13.2937	987	0.00563581	1.13504	up	0.0150138	1.03837	normal	0.565507	-0.230052	normal	0.797082	-0.0941762	normal
gene-LOC114270134	LOC114270134	0.781767	72	1.04549	101	0.891213	75	0.454644	48	0.371478	35	0.297668	38	0.850414	78	0.377362	34	0.443418	41	0.376703	33	1.1806	108	1.05281	107	0.251887	24	0.219749	21	0.29215	27	0.312122	35	0.704893	55	0.303388	31	0.000876957	-1.38174	down	0.116488	-0.816941	normal	0.864848	-0.0883292	normal	0.286492	0.563904	normal
gene-LOC114270136	LOC114270136	5.43082	463	4.73888	430	7.75051	608	4.64841	525	3.89588	337	2.79663	335	4.82661	414	9.32153	792	5.05643	441	7.55588	610	9.83432	843	11.9987	1143	4.35168	377	3.54481	310	3.98581	342	7.61111	783	8.55224	741	4.60469	438	0.0415197	-0.728208	normal	0.923966	-0.03857	normal	0.0502647	0.669696	normal	0.036365	0.689693	normal
gene-LOC114303752	LOC114303752	80.6665	3656	59.2179	2861	46.8236	1955	336.27	20208	305.69	14077	241.552	15384	251.145	11462	228.088	10309	238.003	11032	85.061	3652	60.6761	2767	62.3676	3161	194.259	8939	412.054	19143	221.103	10095	205.046	11228	289.947	13370	300.955	15234	1.69096e-29	2.24545	up	1.31415e-13	1.90151	up	0.505145	0.160173	normal	0.119124	-0.345685	normal
MSTRG.30191	--	6.89353	298	2.73477	132	1.65917	77	10.5483	621	10.0206	473	3.42656	205	11.3707	542	9.74869	426	2.84338	130	5.41845	227	3.7088	166	1.88659	93	4.08622	176	3.54636	161	4.90856	235	0.9437	51	2.49196	117	1.72573	94	0.0428987	1.08805	normal	0.0774724	1.0176	normal	0.979926	-0.0136516	normal	0.905115	-0.066402	normal
gene-LOC114284045	LOC114284045	10.2581	423	14.4682	636	13.8498	526	13.1769	721	9.11743	382	10.9392	634	17.4455	725	19.6753	810	15.5332	655	9.17045	359	10.6659	443	15.9949	738	13.1307	550	12.4414	526	12.1362	505	19.8777	991	28.5374	1198	22.7661	1049	0.485806	-0.243468	normal	0.283385	0.337307	normal	0.678416	-0.140577	normal	0.0327262	0.579119	normal
gene-LOC114298314	LOC114298314	1.91989	149	2.04067	169	2.4836	178	1.90427	170	1.09493	87	1.07089	117	1.15828	91	1.64548	123	0.953159	76	1.83322	135	3.62724	277	3.14357	259	1.62073	128	1.74488	139	1.30422	102	0.953545	90	1.68952	134	0.474798	42	0.0322654	-0.797764	normal	0.0137609	-0.926243	normal	0.365947	0.337982	normal	0.713407	-0.128965	normal
gene-LOC114298318	LOC114298318	3.58066	245	2.53146	185	3.56129	224	5.84906	530	6.46469	449	5.8937	566	10.234	704	7.23097	493	5.05791	354	2.57745	167	1.93771	134	1.54065	118	3.73246	259	4.84808	340	4.36597	301	1.81545	150	2.27938	159	6.6841	510	0.00305744	0.903331	normal	0.00123213	1.09813	up	0.0402791	-0.700734	normal	0.509022	0.196941	normal
gene-LOC114307027	LOC114307027	6.91751	659	1.47952	151	0.71429	63	8.64507	1088	9.28268	896	2.9742	398	12.7559	1218	9.17136	868	2.34283	229	4.5519	410	1.55275	149	1.98471	213	2.00213	194	2.56559	251	2.74941	264	1.25107	144	1.40153	137	1.2922	138	0.0824407	1.24551	normal	0.0771248	1.35778	normal	0.903596	-0.0873154	normal	0.836428	0.119316	normal
gene-LOC114260844	LOC114260844	32.0377	2087	39.8644	2768	13.1342	788	58.6303	5065	63.9023	4230	59.5631	5453	34.039	2233	37.3198	2425	54.6859	3644	32.2505	1990	27.8581	1826	37.7284	2748	67.8433	4488	84.1625	5620	67.5517	4433	89.9577	7080	60.4912	4009	42.1323	3066	0.00460932	1.13243	up	0.223392	0.580471	normal	0.558805	0.217643	normal	0.139258	-0.555248	normal
gene-LOC114303096	LOC114303096	48.8218	3904	41.9971	3580	26.8368	1977	159.636	16928	125.455	10194	102.993	11574	125.318	10092	102.542	8178	97.9655	8012	53.5555	4057	37.5118	3019	46.4238	4151	105.454	8563	143.643	11775	109.403	8814	108.38	10472	91.8426	7473	84.479	7546	7.72541e-13	1.72143	up	4.66149e-08	1.41666	up	0.355549	0.231151	normal	0.169406	-0.306171	normal
gene-LOC114259061	LOC114259061	452.359	27616	804.984	52375	779.88	43851	168.081	13607	187.131	11609	261.019	22393	139.818	8596	107.501	6545	252.317	15754	446.053	25794	592.621	36404	674.791	46062	308.363	19115	208.034	13019	242.465	14912	233.767	17243	134.045	8327	137.922	9405	7.56071e-05	-1.7269	down	8.54445e-05	-2.05376	down	0.379785	-0.298586	normal	0.520736	-0.33296	normal
gene-LOC114259060	LOC114259060	6.44903	480	3.76928	302	1.71214	119	6.47961	639	6.44349	488	2.59505	271	8.06837	625	6.75306	503	1.89624	145	3.6969	266	3.27499	246	3.13537	269	3.58679	273	4.01558	308	4.80083	362	1.87193	170	2.75899	211	1.33113	111	0.438426	0.372293	normal	0.476638	0.402041	normal	0.660687	-0.183131	normal	0.94788	0.0342041	normal
gene-LOC114260842	LOC114260842	26.7227	2241	17.5051	1190	13.9015	797	27.2269	3118	27.1533	2400	10.8533	1105	25.0889	2401	19.1923	1581	9.33889	566	13.5413	983	17.8586	1180	12.8825	981	10.6847	927	12.0559	974	10.2706	899	6.59232	455	9.86875	681	8.23688	526	0.413747	0.358889	normal	0.985659	-0.00884775	normal	0.198173	-0.425729	normal	0.487699	-0.364668	normal
gene-LOC114299044	LOC114299044	0.745357	91	0.803663	104	0.567078	62	0.833183	134	0.618445	77	0.670558	115	1.71119	208	2.56651	311	0.87547	109	0.444275	52	0.845515	104	0.73826	99	0.323011	40	0.76056	96	0.409055	51	0.946114	139	1.38514	171	0.702385	96	0.960952	0.0174942	normal	0.00614225	1.14756	up	0.87786	-0.0612504	normal	0.00645164	1.13458	up
gene-LOC114283210	LOC114283210	6.87731	478	6.18275	458	5.18669	332	2.94338	271	3.79229	268	2.47803	242	5.75498	403	6.98229	484	4.7362	336	5.74618	378	5.89363	412	5.16448	401	3.06961	217	3.80707	271	4.20794	295	8.03276	674	6.67418	472	4.90104	380	3.32332e-05	-1.00205	down	0.485363	-0.152643	normal	0.499333	-0.131107	normal	0.000558859	0.850347	normal
gene-LOC114302428	LOC114302428	2.28718	164	2.29872	176	1.82277	121	1.96688	187	1.78411	130	0.922333	93	1.71317	124	1.62654	117	0.568512	42	1.88884	129	1.42307	103	1.15378	93	1.12245	82	0.829758	61	1.3417	97	0.386327	34	0.629229	46	0.539619	44	0.131535	-0.508874	normal	0.0486939	-0.857307	normal	0.0970896	-0.534447	normal	0.465184	-0.34629	normal
gene-LOC114293766	LOC114293766	15.9682	1041	23.3086	1619	26.7284	1605	43.4821	3758	29.0136	1922	49.5436	4538	41.1881	2704	58.1479	3780	60.4301	4028	21.7019	1340	26.1094	1713	22.4935	1640	32.9056	2178	55.975	3740	39.6457	2603	86.9071	6844	97.8693	6490	88.0338	6409	0.040787	0.875368	normal	0.0034578	1.18659	up	0.897379	0.0399814	normal	0.448638	0.308738	normal
gene-LOC114258914	LOC114258914	0.426679	40	0.109799	11	0.086787	8	1.25623	155	1.20941	114	0.253196	33	0.942422	88	0.334104	31	0.048443	5	0.109322	10	0.154299	15	0.040638	5	0.166098	16	0.217212	21	0.273962	26	0.159376	18	0.169369	16	0	0	0.00846675	2.08662	up	0.366504	0.962783	normal	--	--	--	0.235242	-1.1232	normal
gene-LOC114278097	LOC114278097	13.4097	903	4.92145	304	3.42507	201	13.2737	1172	13.7733	885	3.68787	321	17.103	1118	10.7987	651	2.60573	205	7.09326	447	6.46074	384	3.02205	253	3.96569	299	5.71376	383	6.56273	395	2.75222	227	3.90419	257	2.59689	197	0.40246	0.495156	normal	0.530115	0.397976	normal	0.51835	-0.331195	normal	0.880416	-0.0931466	normal
gene-LOC114287821	LOC114287821	0.795241	48	1.28217	83	1.86529	104	0.724415	58	0.172121	11	0.149551	13	0.364292	23	0.137503	9	0.368147	23	0.749142	43	0.788884	48	1.05155	71	0.579318	36	0.285726	18	0.599327	37	0.487775	36	0.036079	3	0.209899	15	0.00740303	-2.04022	down	0.00188363	-2.22421	down	0.198805	-0.669668	normal	--	--	--
gene-LOC114287829	LOC114287829	0.634365	52	0.173418	15	0.161503	13	1.08212	118	1.0354	86	1.05588	120	1.21347	100	0.39556	32	0.141811	12	0.463176	36	0.336646	29	0.092133	9	0.168013	16	0.353672	30	0.433552	36	0.161511	16	0.127619	11	0.212989	20	0.00335511	1.76928	up	0.417015	0.745494	normal	0.941876	-0.0614856	normal	0.161513	-1.0215	normal
gene-LOC114286199	LOC114286199	1.87071	253	1.37261	198	1.42979	178	1.75733	316	1.71914	237	0.972342	185	2.26383	309	3.03502	409	1.1309	157	1.05726	136	1.43579	196	1.49907	227	0.763014	106	1.33675	186	1.13922	155	0.656035	107	0.867931	120	1.00328	152	0.715458	-0.103403	normal	0.35672	0.327584	normal	0.412005	-0.231624	normal	0.241066	0.434158	normal
gene-LOC114286196	LOC114286196	0.633652	32	0.466659	25	0.579529	27	1.20719	79	1.31975	66	1.94991	135	2.07683	103	5.06517	248	2.68458	135	1.09716	51	0.615278	31	0.187398	11	1.39865	70	1.63634	83	1.63164	81	3.47778	207	1.74078	87	4.43019	243	0.00714844	1.42447	up	1.35399e-06	2.40819	up	0.860059	0.128377	normal	0.0569485	0.987791	normal
gene-LOC114294750	LOC114294750	4.53724	175	4.73833	194	8.85968	313	2.17598	111	1.6304	64	1.30158	71	2.1164	82	1.52695	59	2.20839	87	6.98083	254	10.2668	397	10.1658	436	4.3445	170	0.724885	29	3.95279	153	1.97079	92	0.846837	34	1.31995	57	5.66684e-05	-1.90418	down	0.000911489	-1.72472	down	0.197933	0.53402	normal	0.692865	0.172172	normal
gene-LOC114294755	LOC114294755	0.22124	7	1.50032	51	2.43679	71	0.499091	21	0.820761	27	2.45241	109	2.33488	74	4.99588	157	1.77966	58	1.03469	31	2.19133	70	1.47902	53	0.789834	26	0.344716	12	0.536203	17	3.84417	147	2.8659	92	1.7593	62	0.909952	-0.117596	normal	0.31404	0.881565	normal	0.926566	0.0776553	normal	0.20451	1.00585	normal
gene-LOC114298886	LOC114298886	2.25992	105	2.48923	123	4.59861	197	3.94596	243	2.46247	116	1.25414	82	2.51604	118	15.8143	731	3.16191	150	10.752	472	25.0435	1167	34.2503	1773	0.948502	45	0.749002	36	4.82789	226	5.11457	287	10.8546	512	2.43484	126	0.449408	-0.414422	normal	0.179737	0.968362	normal	1.82222e-08	2.84056	up	0.052925	1.388	normal
gene-LOC114298887	LOC114298887	0.362004	27	0.618969	48	0.255805	18	4.02975	388	0.461569	35	0.489695	50	1.15593	85	4.47821	325	0.738274	55	0.184801	13	0.607199	45	0.47989	39	0.237194	18	2.34217	175	0.27237	20	2.22534	196	1.5924	118	0.7089	58	0.0319427	1.87929	normal	0.00301871	2.15688	up	0.979589	0.0172808	normal	0.765872	0.278766	normal
gene-LOC114298882	LOC114298882	0	0	0	0	0.240023	10	1.3191	76	1.53251	67	2.42617	147	0.380667	17	0.207887	9	0.39025	18	0.265928	11	0	0	0	0	0.267046	12	0.558122	25	0.057887	3	0.937931	49	0.090971	4	0.670025	33	0.00138543	4.30864	up	--	--	--	--	--	--	0.000128651	-2.484	down
gene-LOC114317600	LOC114317600	3.21148	389	1.77271	229	0.784608	88	7.58016	1215	9.9293	1218	5.41855	921	12.5145	1520	11.9163	1435	2.20607	273	2.98765	343	3.47605	422	2.62105	355	3.20317	393	5.2808	655	2.83146	346	6.8294	997	8.85832	1076	1.97693	268	6.09474e-06	2.02259	up	0.000739616	2.08543	up	0.112787	0.692651	normal	0.897508	0.069958	normal
gene-LOC114317605	LOC114317605	0.898452	65	0.963391	74	0.577988	39	3.2816	313	1.81459	133	1.26446	128	2.63549	191	5.56851	400	2.20924	163	2.54634	174	11.541	835	2.67545	215	0.78222	58	0.963515	71	1.28012	93	1.27259	111	1.13643	84	1.0008	81	0.00239628	1.32975	up	8.13596e-06	1.96588	up	5.44431e-06	2.75938	up	0.173498	0.637521	normal
gene-LOC114312387	LOC114312387	3.26628	225	1.31479	97	2.48121	158	1.24005	113	2.39071	167	0.659969	64	1.09398	76	0.625127	43	0.585578	42	1.88989	123	2.3174	161	0.979054	76	0.843823	59	0.545397	39	0.668988	43	0.437454	37	0.145151	11	0.874807	68	0.151695	-0.781193	normal	0.000679458	-1.69297	down	0.334776	-0.460299	normal	0.103714	-0.912811	normal
gene-LOC114295155	LOC114295155	2.05014	155	0.594205	48	0.246993	18	2.33628	234	2.78081	213	0.808243	86	3.59874	273	2.12484	160	0.742859	58	1.16868	84	0.655329	50	0.292037	25	0.641059	49	0.960402	75	0.652418	50	0.697078	64	1.0555	81	0.499501	42	0.143509	1.06042	normal	0.153587	1.10045	normal	0.627039	-0.382722	normal	0.940514	0.0454106	normal
gene-LOC114295158	LOC114295158	17.8418	1280	14.087	1077	11.2649	745	33.0181	3141	31.4501	2292	21.6132	2179	21.725	1570	28.2216	2019	28.5484	2095	16.8847	1148	16.1761	1168	13.8962	1115	25.5443	1861	26.6091	1957	27.0873	1958	27.6129	2393	32.2234	2352	34.0838	2731	4.79234e-07	0.982208	normal	0.00561649	0.827033	normal	0.551757	0.118817	normal	0.579775	-0.157937	normal
MSTRG.47348	--	0.945385	28	1.45328	45	0	0	0.588925	23	0.793556	24	0.717074	29	0.267124	8	0.704724	21	1.55834	46	1.19504	33	1.35601	40	1.83357	59	0.750006	22	0.610218	18	0.588914	18	7.07713	246	69.4128	2029	0.849081	28	--	--	--	--	--	--	0.40673	0.901032	normal	--	--	--
MSTRG.47341	--	8.23109	1112	2.3997	351	1.38466	196	7.9666	1442	10.6396	1411	2.262	447	11.7226	1607	8.69895	1164	1.56435	202	3.47011	381	2.97825	393	1.72607	264	2.69353	355	3.40862	427	3.61842	473	1.41463	263	1.7834	253	1.14542	153	0.22143	0.769301	normal	0.296297	0.747313	normal	0.244712	-0.624636	normal	0.982352	-0.0151607	normal
gene-LOC114290506	LOC114290506	50.2853	1795	48.7595	1855	61.8858	2035	116.295	5504	73.2805	2658	65.9815	3309	139.57	5016	133.087	4737	75.1923	2745	46.314	1566	38.0244	1366	47.5599	1898	80.1422	2904	100.793	3688	74.9044	2693	72.3431	3120	139.09	5051	95.8244	3820	0.0497119	0.611552	normal	0.00101993	0.967473	normal	0.20279	-0.32329	normal	0.210662	0.355537	normal
gene-LOC114284903	LOC114284903	83.914	2768	27.1092	953	20.0362	609	78.5788	3437	58.4935	1961	23.5332	1091	88.312	2934	65.0029	2139	25.7551	869	39.4491	1233	37.0507	1230	28.7518	1061	30.6328	1026	33.5059	1133	39.5827	1316	18.0143	718	26.8814	903	27.3032	1006	0.573614	0.305069	normal	0.481558	0.385066	normal	0.566084	-0.263488	normal	0.863939	0.0832849	normal
MSTRG.13272	--	2.49066	81	2.97584	100	3.29406	96	2.58926	109	2.32156	77	1.77036	79	2.36409	75	1.99654	64	1.94272	64	3.86055	117	2.41575	79	2.73682	97	1.46531	48	0.776556	26	2.41149	77	1.15733	45	1.25663	40	0.498473	18	0.25581	-0.430438	normal	0.172399	-0.570941	normal	0.973343	0.0128552	normal	0.682917	-0.143107	normal
gene-LOC114298055	LOC114298055	196.118	8392	247.376	11274	267.58	10550	114.51	6496	91.2131	3971	82.6288	4954	117.501	5071	84.84	3617	86.3417	3766	141.355	5731	246.713	10618	187.401	8961	91.6881	3983	65.1463	2853	92.6533	3994	69.987	3606	118.857	5158	63.3674	3022	4.38388e-06	-1.35132	down	1.04488e-05	-1.40931	down	0.254604	-0.34766	normal	0.805154	-0.0608526	normal
MSTRG.13894	--	0.706724	14	0.254909	7	1.54322	27	1.39664	36	2.33641	46	0.29766	8	1.47846	29	1.12093	22	0.158378	4	1.4794	28	3.93438	76	0.805063	18	1.03394	21	3.78069	74	0.67027	14	7.88751	181	3.79177	74	2.09748	46	--	--	--	--	--	--	0.166032	1.20848	normal	--	--	--
gene-LOC114320336	LOC114320336	89.8515	1899	65.4142	1474	0	0	9.68353	272	5.59578	121	6.79681	202	4.55379	97	10.5725	223	0	0	66.9455	1341	61.2178	1302	76.0659	1798	30.2102	649	23.5578	511	6.44921	138	30.4447	778	132.973	2860	6.93504	164	0.181584	-2.71244	normal	0.243702	-3.49788	normal	0.815957	0.471319	normal	0.537465	-0.769489	normal
gene-LOC114266021	LOC114266021	12.0063	803	13.1984	940	9.76336	601	17.0166	1508	15.1532	1029	23.3887	2196	18.9078	1272	44.5057	2965	20.7893	1421	11.002	697	13.9106	935	13.7672	1029	11.7126	795	18.6403	1277	14.3798	968	24.1811	1952	45.5728	3098	22.4745	1677	0.046961	0.707953	normal	0.00155039	1.15323	up	0.540587	0.131936	normal	0.302524	0.450105	normal
gene-LOC114318760	LOC114318760	5.14373	278	4.71624	273	4.26587	214	7.82786	562	5.06668	279	8.77155	669	7.56651	408	11.4052	615	10.0425	557	4.65815	240	7.28679	398	5.65286	343	8.30721	457	12.0674	671	7.91205	430	12.4862	817	14.7952	815	11.745	711	0.0841537	0.648242	normal	0.00248077	0.969368	normal	0.257196	0.302644	normal	0.436735	0.321435	normal
gene-LOC114318769	LOC114318769	7.71891	161	3.54497	79	17.3035	332	4.45145	123	3.73367	79	3.6594	107	2.52175	53	1.62968	34	3.84888	82	11.2322	222	3.11653	66	5.6659	132	10.3882	220	1.20727	26	4.94529	104	3.2994	83	0.475154	11	0.262566	7	0.0355697	-1.35124	normal	0.0102521	-1.90426	normal	0.383547	-0.592187	normal	0.306328	-0.563855	normal
gene-LOC114318494	LOC114318494	9.48969	232	20.0616	523	34.0944	768	11.6834	379	8.81909	219	20.5679	707	6.65479	164	9.03196	221	17.6147	441	19.1166	443	27.2048	669	50.5312	1381	10.9285	272	15.9085	399	15.1295	373	28.3425	837	44.1627	1098	19.6154	536	0.31343	-0.64633	normal	0.138933	-0.993813	normal	0.347125	0.523084	normal	0.575225	-0.353824	normal
gene-LOC114308317	LOC114308317	3.19574	90	3.99957	119	7.22493	186	1.28865	48	2.46788	70	0.878424	35	2.02806	57	0.753274	21	2.51649	72	2.45733	65	2.30615	65	4.45559	139	2.4079	69	1.12414	33	2.22056	63	1.46639	50	1.0526	30	1.07753	34	0.00285288	-1.75128	down	0.0309831	-1.50533	normal	0.173731	-0.710501	normal	0.740265	0.237011	normal
MSTRG.54729	--	2.62617	110	1.52843	65	1.5028	57	1.9234	108	2.09475	91	1.27842	75	2.23316	85	2.25037	82	1.01842	43	1.1384	45	2.24354	93	1.74744	85	0.386235	17	0.635246	28	1.06274	43	0.787324	41	0.703929	30	0.751944	37	0.873612	-0.0612218	normal	0.559424	-0.254314	normal	0.817967	-0.101732	normal	0.62172	-0.190084	normal
gene-LOC114260074	LOC114260074	4.93358	188	9.25272	375	10.3261	361	1.2847	65	1.81939	71	4.62973	247	1.41485	55	2.69815	103	3.04117	118	11.219	404	11.5524	442	11.4689	487	6.90623	267	1.89987	74	1.61448	62	6.37902	293	7.96455	308	4.22962	180	0.0168706	-1.60526	normal	0.000792917	-1.85325	down	0.263605	0.423918	normal	0.731997	-0.246735	normal
gene-LOC114289415	LOC114289415	4.6489	184	2.37568	101	6.21491	227	10.2288	537	7.97112	321	5.27516	294	2.97942	119	3.71718	147	3.13166	127	3.89603	147	2.83074	113	1.63601	73	4.7933	193	12.9985	528	4.67511	187	12.7115	608	15.79	636	8.26255	366	0.105148	0.750875	normal	0.27681	-0.535135	normal	0.167481	-0.70787	normal	3.15412e-05	-1.29062	down
gene-LOC114303593	LOC114303593	7.40088	1793	1.84677	479	1.07837	242	8.90581	2865	12.1771	3005	1.94309	663	11.7759	2873	7.97362	1926	0.691163	174	2.65033	610	2.4087	590	1.34661	368	1.14468	283	2.82879	706	2.2412	550	1.31688	386	1.79331	443	0.783608	214	0.102111	1.17333	normal	0.292222	0.890275	normal	0.301645	-0.612158	normal	0.74109	-0.275145	normal
gene-LOC114272630	LOC114272630	0.394223	30	1.77415	142	5.2307	360	0.076632	8	0.117771	9	0.214639	23	0.306611	24	0.299399	23	2.6448	202	0.235309	17	0.611254	46	0.971285	82	0.996975	76	0.422145	33	0.563346	43	0.379391	35	0.358644	28	0.213555	18	1.03858e-05	-4.2032	down	0.297868	-1.16986	normal	0.0139473	-2.13798	normal	--	--	--
gene-LOC114272632	LOC114272632	1.19897	137	0.961097	117	0.545543	58	1.23722	188	1.21463	141	0.776685	125	1.12536	130	1.306	149	0.85666	100	0.890475	97	0.409409	47	0.487923	63	0.453693	53	0.731071	86	0.699183	81	0.410889	57	0.582313	68	0.398985	51	0.482168	0.251343	normal	0.569861	0.211086	normal	0.212939	-0.582842	normal	0.890351	-0.0393744	normal
gene-LOC114264316	LOC114264316	8.11527	343	4.50024	203	7.42004	289	0.990862	56	0.857589	37	0.076331	5	0.364249	16	0.42817	19	0.584964	26	2.33822	94	2.83843	121	5.96025	282	1.86966	81	0.871189	38	2.27685	97	0.865321	45	1.20208	52	0.345102	17	6.22627e-07	-3.48839	down	1.34939e-15	-3.85697	down	0.0605981	-0.859437	normal	--	--	--
gene-LOC114264312	LOC114264312	2.71834	124	3.16612	153	2.23805	94	1.35845	82	1.42988	66	0.93064	60	2.61552	120	1.60606	73	1.47362	69	2.51221	108	2.43564	111	2.02238	103	1.28312	59	1.40271	66	1.39843	64	1.6546	91	2.15042	100	0.790394	40	0.00068815	-1.15545	down	0.128585	-0.60268	normal	0.430152	-0.241335	normal	0.165948	0.551657	normal
gene-LOC114274922	LOC114274922	3.14181	154	3.03408	159	5.78878	261	8.31601	540	1.92504	96	4.21312	290	2.13298	106	4.2115	206	4.04301	203	3.40784	158	3.52458	174	3.43305	188	5.77846	288	5.22476	263	5.06462	250	5.56598	329	17.8673	890	3.65051	200	0.743754	0.199586	normal	0.57965	-0.296882	normal	0.51187	-0.266703	normal	0.410932	-0.502649	normal
gene-LOC114290261	LOC114290261	12.3798	256	21.6271	476	41.0597	780	13.8229	378	9.65947	203	18.7032	542	10.3719	216	13.8895	286	18.5992	393	24.9262	487	53.6734	1114	64.1584	1479	12.2411	257	13.6964	290	24.9537	519	12.6691	316	17.7696	373	19.4381	448	0.146497	-0.868367	normal	0.127132	-0.90988	normal	0.118187	0.842168	normal	0.926907	-0.0464028	normal
gene-LOC114282506	LOC114282506	16.4371	733	20.1318	957	18.2679	751	8.12457	481	8.18394	371	10.8137	678	10.4478	470	11.1788	498	12.1975	557	13.9062	588	17.3995	781	18.1368	905	11.8142	535	11.2679	516	13.4464	605	13.3566	720	13.89	631	14.1706	706	0.00440792	-1.00256	down	0.0173574	-0.766191	normal	0.468825	-0.177614	normal	0.521668	0.235411	normal
MSTRG.42576	--	32.3993	1109	10.0081	356	7.27924	223	23.1769	1023	30.9248	1041	7.32621	343	33.1759	1103	17.8535	600	2.9372	97	12.5549	397	11.7762	395	6.51008	242	15.1149	510	10.689	361	16.5281	571	4.19212	167	5.19915	175	3.8551	146	0.638393	0.285306	normal	0.98682	-0.0125062	normal	0.211162	-0.658072	normal	0.694154	-0.291427	normal
gene-LOC114282965	LOC114282965	7.64096	608	8.43651	716	6.63733	487	3.31374	350	2.97122	241	2.91774	327	5.00515	401	5.20613	414	4.24745	346	6.19947	468	8.11511	650	7.82897	697	4.11666	333	3.74781	306	4.34874	349	3.94376	380	4.73873	384	4.13782	368	1.53253e-07	-1.30749	down	0.00191076	-0.738201	normal	0.812491	-0.0531739	normal	0.0151603	0.569014	normal
gene-LOC114311820	LOC114311820	0.984668	32	1.37335	47	4.1706	123	1.49929	64	0.724084	24	0.721301	33	1.54812	50	1.47077	47	0.914496	30	1.40599	43	4.00158	129	4.89303	175	1.30383	43	1.35644	45	0.800164	26	1.32749	52	2.75004	90	1.06955	39	0.0960954	-1.26844	normal	0.205328	-0.939241	normal	0.439802	0.559277	normal	0.537207	0.322957	normal
gene-LOC114311823	LOC114311823	0.442061	19	1.08951	48	0.812768	31	0.093275	6	0.765827	33	0.985194	57	0.769283	33	0.473673	20	0.764696	33	1.32955	52	0.49966	21	1.00699	46	0.271209	12	0.340782	16	0.318413	14	0.786604	39	1.35835	57	0.784647	36	0.757369	-0.290716	normal	0.687774	-0.280483	normal	0.738408	0.215154	normal	0.990134	0.0115962	normal
gene-LOC114311824	LOC114311824	1.34942	42	2.00487	64	2.06144	57	1.46931	59	0.667384	23	3.01288	127	2.86131	88	2.74309	82	2.8081	86	1.39154	42	2.02435	61	2.53096	87	1.27781	39	1.65326	52	1.49703	51	3.51299	130	5.04559	157	3.78217	129	0.991774	0.00740204	normal	0.252274	0.533925	normal	0.796579	0.121159	normal	0.436602	0.525881	normal
gene-LOC114270321	LOC114270321	108.704	3763	103.469	3808	104.938	3321	89.1502	4086	91.4652	3221	84.3044	4080	86.637	3020	47.5228	1650	46.482	1640	83.346	2723	87.5002	3035	81.9926	3161	94.508	3319	49.3157	1742	68.0613	2362	49.5985	2059	27.2213	952	37.3455	1437	0.218746	-0.268183	normal	0.0038352	-0.909	normal	0.0351814	-0.350824	normal	0.0400963	-0.641065	normal
gene-LOC114270320	LOC114270320	0.978523	81	0.793313	70	0.181328	14	0.612593	67	0.804926	68	0.379045	44	0.540577	45	0.362672	30	0.608172	52	1.26801	99	1.04492	87	0.574943	53	0.370317	31	0.155581	14	0.372613	31	0.349454	35	0.30284	26	0	0	0.87252	-0.104582	normal	0.643198	-0.334277	normal	0.347654	0.591919	normal	0.660464	-0.236438	normal
gene-LOC114263510	LOC114263510	15.5002	600	13.7881	569	17.1577	612	18.481	948	18.0868	711	22.1757	1205	13.2746	517	15.5073	598	25.3292	1002	15.3968	564	15.8013	615	16.4941	714	24.36	957	25.6904	1019	21.8653	852	25.6298	1198	31.8888	1255	32.0472	1385	0.297097	0.34206	normal	0.658716	0.197119	normal	0.975547	0.00716624	normal	0.742873	-0.149064	normal
gene-LOC114269407	LOC114269407	16.5975	785	19.3009	973	20.5814	897	19.0545	1195	17.4809	841	23.5151	1563	22.7646	1085	26.0003	1227	23.3198	1128	19.2538	863	20.064	955	17.3986	921	19.3785	931	23.5442	1142	20.0558	956	41.0766	2348	49.2864	2372	26.2139	1385	0.794826	0.0912177	normal	0.385506	0.257456	normal	0.900778	-0.0300281	normal	0.606507	0.165812	normal
gene-LOC114276382	LOC114276382	9.22087	166	9.37883	180	16.9362	280	13.7472	327	11.3349	207	22.0529	556	16.2018	293	15.7743	282	19.08	350	11.4487	195	10.718	194	12.7702	256	23.7211	432	21.4868	395	22.7304	411	16.0708	348	11.9037	217	24.6487	494	0.437733	0.41196	normal	0.361562	0.424345	normal	0.834633	-0.0827796	normal	0.982561	0.0102374	normal
gene-LOC114277384	LOC114277384	0.484931	19	1.44791	60	1.75019	63	10.0843	517	2.24607	89	37.7018	2047	35.3213	1375	94.5379	3643	70.1826	2773	2.08455	77	0.752048	30	4.02987	175	4.46289	176	17.0714	677	15.9674	622	80.799	3772	113.442	4459	104.655	4516	5.09187e-05	3.8418	up	4.73611e-21	5.61551	up	0.268932	0.829738	normal	0.0474338	1.77305	normal
gene-LOC114300108	LOC114300108	15.5878	1663	9.64214	1012	7.54509	653	15.1629	2131	13.2916	1839	6.44414	899	14.4581	1910	14.4592	1933	5.65118	573	10.5254	1006	8.45974	846	7.47411	881	7.56227	845	10.0097	1030	11.1489	1109	4.18301	600	6.0444	725	4.34185	518	0.506236	0.265194	normal	0.522565	0.284921	normal	0.35408	-0.283659	normal	0.96028	0.0239949	normal
MSTRG.44449	--	35.605	4354	13.3748	1768	6.12048	767	17.6214	2808	20.5404	2391	1.97829	379	18.6289	2172	9.22362	1142	2.18629	262	9.1633	1048	7.64629	888	9.26107	1177	4.74077	604	4.43102	507	5.70544	719	0.966384	151	2.06906	274	0.772209	101	0.441497	-0.549832	normal	0.136325	-1.03527	normal	0.0195854	-1.11032	normal	0.541449	-0.481386	normal
gene-LOC114321229	LOC114321229	10.1805	1028	14.5048	1543	12.2839	1139	30.2428	4044	20.9069	2141	24.6658	3476	24.6151	2499	41.0533	4127	28.714	2963	12.8019	1225	11.2693	1139	18.1805	2052	19.6494	2013	29.3189	3033	18.3805	1855	43.0174	5245	43.209	4434	33.3865	3763	0.00141192	1.01491	up	0.000153628	1.25281	up	0.575715	0.168266	normal	0.446259	0.237234	normal
gene-LOC114268753	LOC114268753	4.54173	425	7.50329	748	6.38895	550	3.17797	394	2.98612	284	2.22642	293	3.62402	342	4.22854	395	3.34578	320	4.25989	378	5.82639	548	6.7503	706	2.75308	262	3.14237	302	3.94652	372	2.92856	331	5.15508	491	2.47653	259	0.000489549	-1.19046	down	0.0176866	-0.830311	normal	0.616062	-0.168088	normal	0.108278	0.357484	normal
MSTRG.45714	--	1.26303	42	0.241943	9	0.477963	15	2.19319	95	2.85018	95	1.30837	60	3.81552	114	2.02647	66	0.488803	17	0.280448	9	0.245049	9	0.504147	19	0.402641	14	1.08882	37	0.296893	10	0.112566	5	0.318957	11	0.165473	7	0.0128621	1.65287	normal	0.0910993	1.44165	normal	--	--	--	0.759195	-0.205863	normal
gene-LOC114305423	LOC114305423	2.23668	143	1.16953	80	0.518319	31	2.53235	215	3.36216	219	0.67801	61	3.97217	256	2.7837	178	0.941976	62	1.17569	72	0.658409	43	0.308894	23	1.42178	93	1.56441	103	1.58367	102	0.828584	64	0.837672	55	0.355	26	0.26816	0.723358	normal	0.159568	0.881705	normal	0.216912	-0.81644	normal	0.801306	0.162281	normal
gene-LOC114305429	LOC114305429	3.34912	162	2.96694	153	3.59635	160	10.7089	684	6.21636	304	5.43969	368	6.12333	297	9.85963	474	7.91746	390	3.67033	168	2.48045	121	2.48749	134	5.51724	270	8.91163	440	7.64275	371	17.6761	1028	16.0941	788	9.25902	498	0.00124865	1.11827	up	0.000887587	1.18061	up	0.486959	-0.228587	normal	0.870479	0.0596576	normal
gene-LOC114273739	LOC114273739	3.43344	158	2.89538	142	2.27784	97	5.10085	311	2.436	114	10.9932	709	5.84997	271	15.8449	725	7.34223	345	3.65382	159	4.04223	187	2.94483	151	4.44534	207	6.68042	314	6.02323	279	17.4506	967	21.1354	986	10.8368	555	0.0527308	1.2229	normal	0.000108267	1.65054	up	0.303928	0.294192	normal	0.51966	0.435548	normal
gene-LOC114279291	LOC114279291	2.71138	379	1.72336	257	2.18963	282	3.68785	693	5.09224	732	0.930331	185	3.84021	545	1.62568	230	0.836711	122	0.712941	96	1.65115	234	0.596662	95	1.02974	149	0.675663	98	1.28574	182	0.134875	24	0.201576	30	0.30161	48	0.366472	0.478724	normal	0.700312	-0.200199	normal	0.00897003	-1.16298	down	0.301053	-0.679408	normal
gene-LOC114279747	LOC114279747	9.55773	460	11.742	603	11.6841	518	4.29178	274	3.94002	193	4.98968	338	7.32488	355	7.32519	352	5.7829	285	10.2088	466	10.8855	528	12.1871	656	6.57758	322	5.95967	295	5.99253	291	7.01922	409	10.2816	504	6.02276	324	0.000170288	-1.31984	down	0.00583975	-0.801521	normal	0.939364	-0.0193991	normal	0.0942515	0.518576	normal
gene-LOC114259641	LOC114259641	6.90802	775	2.22121	266	1.24793	129	7.64961	1138	6.90774	788	2.22213	351	7.68956	869	5.92362	663	2.27922	262	3.14304	334	3.03604	343	2.68941	338	2.46022	281	3.66968	422	2.37137	268	1.57879	214	3.10724	355	1.56564	197	0.241442	0.712038	normal	0.353573	0.560368	normal	0.753901	-0.163532	normal	0.771929	-0.147612	normal
gene-LOC114259645	LOC114259645	38.3332	3693	19.8262	1937	12.7596	1137	74.5646	9329	79.8412	7658	50.1657	6589	47.5397	4500	58.8688	5671	35.0563	3325	31.8865	2826	18.6611	1818	21.0552	2177	36.9773	3624	68.5789	6580	45.7394	4357	57.553	6479	64.5492	6327	43.7217	4723	1.92834e-05	1.54354	up	0.0107066	0.941619	normal	0.932908	0.0319784	normal	0.00569749	-0.598842	normal
gene-LOC114289995	LOC114289995	7.64157	320	4.93148	220	8.21883	317	2.92997	163	4.24794	181	3.17933	187	4.69157	198	4.82393	202	5.88944	252	7.01827	278	6.40249	270	8.12724	380	5.13101	218	6.12321	263	6.80048	287	7.10581	359	2.24681	96	3.21096	150	0.00639058	-1.0249	down	0.229296	-0.489934	normal	0.943881	0.0225227	normal	0.154292	0.532486	normal
gene-LOC114289998	LOC114289998	6.70616	717	5.61126	618	3.36288	324	1.00532	142	1.32311	146	1.37968	208	1.22514	129	3.25486	348	1.0342	115	7.17559	707	5.2877	556	8.02956	957	1.06262	116	2.40279	265	1.58266	167	2.07702	263	3.43313	361	1.51147	183	2.98421e-08	-1.99592	down	0.000575914	-1.59535	down	0.184031	0.399099	normal	0.42756	0.40692	normal
gene-LOC114306194	LOC114306194	2.24694	152	0.698572	51	0.977583	61	1.18189	106	2.08995	143	0.377333	36	2.00014	136	0.616349	42	0.945542	66	0.82885	53	0.866873	59	1.26929	96	1.27248	87	0.282575	20	0.788155	54	0.319169	26	0.246444	17	0.381863	29	0.823541	-0.148682	normal	0.790129	-0.171096	normal	0.460998	-0.381273	normal	0.972416	-0.0243845	normal
MSTRG.20403	--	7.88313	433	10.3869	605	15.9288	802	3.92041	286	3.97167	222	5.49717	417	4.87465	270	5.99376	328	8.72902	490	9.67202	501	11.3245	619	10.0744	619	6.92418	385	6.78108	381	6.53466	360	9.59482	623	8.67242	485	5.69341	346	0.0031691	-1.37869	down	0.0868322	-0.868305	normal	0.57989	-0.203206	normal	0.280761	0.505992	normal
MSTRG.20409	--	3.42563	643	0.962703	187	0.97423	190	3.09464	775	4.80633	897	0.737944	211	5.23711	986	3.87896	761	0.650903	114	1.50329	278	0.966829	178	0.907552	158	1.11561	204	1.31877	232	1.21128	221	0.775486	190	0.623614	113	0.198624	40	0.316351	0.638526	normal	0.296832	0.734555	normal	0.172376	-0.704727	normal	0.8906	0.102465	normal
gene-LOC114288111	LOC114288111	7.39338	62	6.96702	62	3.56107	28	13.3621	148	14.8405	126	9.28411	109	9.48353	80	11.778	99	13.034	112	8.43981	67	7.53247	64	8.51928	80	12.2091	104	15.7051	135	12.5976	106	10.1422	103	10.4948	90	11.0516	104	0.00788363	1.04762	up	0.058836	0.913266	normal	0.270831	0.455636	normal	0.716034	-0.140433	normal
gene-LOC114306445	LOC114306445	8.11118	108	6.1822	88	14.1098	173	44.5444	786	50.4851	683	60.9609	1140	34.0204	456	51.4419	683	45.7408	623	8.17831	104	17.5374	235	9.76493	146	43.4312	587	46.8158	639	45.4361	609	69.1353	1112	308.678	4179	62.5572	930	3.02884e-07	2.43708	up	1.07859e-05	2.0994	up	0.59806	0.264835	normal	0.36146	-0.338529	normal
gene-LOC114306443	LOC114306443	4.99566	625	2.97457	398	2.06731	238	7.02676	1166	6.174	785	2.01105	354	6.12329	771	5.56376	694	1.91137	245	2.71989	322	3.34611	421	1.99366	279	1.43947	183	2.23097	286	2.47259	312	1.92054	290	3.14169	400	2.22323	311	0.215516	0.563378	normal	0.458405	0.326525	normal	0.392162	-0.29987	normal	0.64405	-0.234461	normal
gene-LOC114306441	LOC114306441	7.63038	143	11.0445	220	9.76643	168	3.48423	87	3.26595	62	4.97276	131	4.58753	87	9.42443	176	5.85747	112	7.68268	136	7.67535	145	8.79693	184	5.18827	99	4.60335	89	9.79035	185	11.8015	267	9.27721	177	9.69625	203	0.00564277	-1.25978	down	0.148022	-0.629285	normal	0.403911	-0.266984	normal	0.195595	0.632521	normal
gene-LOC114280463	LOC114280463	29.5175	1885	50.0286	2747	5.83635	344	8.54329	724	8.3874	545	8.6032	772	9.17639	591	10.1919	650	9.96675	651	44.0439	2187	33.7027	1748	76.6473	4417	11.3468	736	8.24532	540	6.97636	449	13.1247	1013	117.575	6170	9.24171	660	0.00988169	-1.51211	down	0.0192969	-1.3807	normal	0.186229	0.760391	normal	0.63727	0.131093	normal
MSTRG.25570	--	1.54661	107	1.69923	113	2.60933	136	3.23383	312	2.49412	192	2.23565	226	3.13535	220	4.51622	265	3.28997	256	1.53387	100	1.73487	104	2.02506	132	2.99685	233	2.5574	198	3.08891	183	2.64678	245	2.11722	145	4.29649	301	0.0721457	0.648605	normal	0.0172425	0.933914	normal	0.614125	-0.179942	normal	0.339079	0.281981	normal
gene-LOC114273639	LOC114273639	17.3398	1828	4.76925	540	2.26997	217	10.2012	1432	10.6925	1152	3.35192	504	13.081	1377	6.54613	609	2.49031	274	4.44065	406	4.86292	514	3.38474	399	4.32866	447	4.20032	450	4.81286	495	2.97075	304	1.96912	204	1.26734	153	0.950652	0.0405939	normal	0.738721	-0.238151	normal	0.117797	-0.912586	normal	0.637683	-0.27425	normal
gene-LOC114273636	LOC114273636	0.716397	30	0.996226	45	4.56727	175	0.803363	45	0.336721	15	0.243928	15	0.699885	30	0.225524	10	0.236313	11	2.42356	96	7.53747	316	5.04242	235	0	0	0	0	0.523154	22	0.103205	6	0.094321	4	0.480455	23	0.00916612	-2.32724	down	0.00519724	-2.60226	down	0.137411	1.13331	normal	--	--	--
gene-LOC114273637	LOC114273637	1.20404	50	0.469504	21	9.52376	362	1.58045	87	1.09511	46	0.018541	2	0.93701	39	0.656379	27	0.731357	31	6.8046	266	17.638	732	12.1041	558	0.138182	6	0.029995	2	1.69447	71	0.304584	16	0.167962	8	2.01695	93	0.0612243	-2.32881	normal	0.0152946	-2.48123	normal	0.205609	1.55713	normal	0.875306	-0.165643	normal
gene-LOC114257972	LOC114257972	0.469382	19	0.669502	29	1.05338	39	0.461084	25	1.29727	52	1.06892	60	0.695426	28	1.33141	53	0.614844	25	0.968016	37	0.475549	19	1.33812	59	0.416304	17	0.966576	40	0.935892	38	1.92773	92	2.42311	98	1.23055	55	0.657794	0.317761	normal	0.904586	0.0813364	normal	0.690186	0.267832	normal	0.722062	-0.232522	normal
gene-LOC114307711	LOC114307711	12.3043	461	12.867	514	17.6673	610	9.60926	478	9.29191	354	5.93839	313	16.2319	613	9.90856	371	6.50153	250	8.55254	304	14.7787	557	7.4342	312	6.58383	251	5.58676	215	10.148	383	2.73433	124	3.05752	117	2.47694	104	0.011107	-0.855518	normal	0.179678	-0.546077	normal	0.160524	-0.525346	normal	0.380967	0.309485	normal
gene-LOC114258890	LOC114258890	8.55601	332	7.94498	328	4.42786	159	5.5975	288	3.54234	141	4.20656	229	4.61659	180	4.54298	176	6.83119	271	10.5226	387	5.97789	234	13.1339	569	12.8952	507	9.78414	390	7.69244	300	8.02869	376	9.18953	362	3.71651	161	0.0727649	-0.626019	normal	0.371364	-0.386912	normal	0.179146	0.511661	normal	0.58553	0.234845	normal
gene-LOC114287165	LOC114287165	1.28518	154	0.830046	106	0.288685	32	1.1549	184	0.768622	84	0.444023	75	1.71004	198	1.14784	137	0.650602	64	0.92335	87	0.828085	99	0.698934	93	0.476126	59	0.638286	78	0.62166	74	0.417908	61	0.341252	42	0.378177	52	0.921408	-0.0567295	normal	0.519526	0.384301	normal	0.94135	-0.037609	normal	0.380938	0.443127	normal
gene-LOC114297385	LOC114297385	0.450971	43	0.39968	41	0.438226	39	0.398489	50	0.267648	26	0.440235	54	0.141263	13	0.20103	19	0.040355	4	0.28017	26	0.511418	49	0.25952	28	0.383846	37	0.373986	33	0.26915	26	0.088945	11	0.3114	30	0.246481	24	0.597432	-0.268723	normal	0.00538844	-1.95546	down	0.537798	-0.316609	normal	--	--	--
gene-LOC114288807	LOC114288807	170.548	10826	262.744	17774	295.545	17278	109.311	9201	113.798	7340	113.919	10162	92.6764	5925	81.0666	5132	123.314	8006	174.767	10508	264.62	16901	213.433	15148	168.573	10865	129.671	8438	141.758	9065	78.9874	6058	98.2049	6343	62.2129	4411	0.00166238	-1.15174	down	0.00156079	-1.36394	down	0.521656	-0.211996	normal	0.544886	-0.217171	normal
gene-LOC114288804	LOC114288804	3.83169	350	1.50215	147	1.8873	159	2.3859	289	2.00655	187	0.949889	122	3.08229	284	2.21197	202	1.77049	166	1.16359	101	1.17466	108	1.79366	184	1.30354	121	1.11935	105	1.71004	158	0.696138	77	0.579159	54	1.17968	121	0.306597	-0.45388	normal	0.831238	-0.0883817	normal	0.0617504	-0.783526	normal	0.339288	0.364671	normal
gene-LOC114322926	LOC114322926	9.42756	613	9.64745	668	14.9522	895	16.0869	1386	11.6907	772	22.601	2064	12.2766	804	13.9376	903	18.3725	1221	17.8358	1098	10.8952	713	15.1797	1103	19.9649	1317	25.7703	1717	16.9018	1107	57.0038	4475	67.7851	4481	31.9352	2318	0.217155	0.573582	normal	0.460634	0.319534	normal	0.364972	0.317353	normal	0.578666	-0.256869	normal
gene-LOC114322925	LOC114322925	22.1931	1439	25.6219	1771	31.5562	1885	36.5573	3143	27.9168	1839	46.3955	4227	26.4345	1726	24.9839	1616	38.3721	2544	35.1536	2159	19.1361	1249	35.8374	2598	49.1269	3234	55.1634	3666	36.432	2380	109.648	8588	145.188	9576	67.1807	4865	0.227638	0.48529	normal	0.765193	0.123654	normal	0.68284	0.141057	normal	0.406439	-0.365429	normal
gene-LOC114293267	LOC114293267	19.5536	726	5.98145	237	4.03529	138	20.9164	1030	30.2418	1141	6.56234	343	29.5569	1105	15.2312	564	3.17976	121	7.51259	265	7.55332	283	4.67863	195	5.19599	196	6.63486	253	6.52637	244	2.61554	118	3.06391	116	3.00432	125	0.120319	0.974426	normal	0.409843	0.606071	normal	0.324568	-0.521734	normal	0.612773	-0.362492	normal
gene-LOC114281781	LOC114281781	3.27963	255	3.01951	250	1.84338	132	2.04098	211	1.74301	138	1.73783	190	3.688	289	8.13294	630	2.78405	221	2.0947	154	2.68231	210	2.40235	209	1.10072	87	2.75142	219	1.34727	106	2.92464	275	8.08387	639	2.9937	260	0.0791758	-0.540123	normal	0.0900447	0.722509	normal	0.538139	-0.178848	normal	0.00258008	1.26714	up
gene-LOC114293269	LOC114293269	33.7569	1395	26.4228	1164	24.8588	946	58.851	3222	51.1689	2147	47.8226	2773	53.7374	2236	48.8631	2012	61.7273	2603	32.9288	1289	24.9007	1036	30.2207	1396	46.2756	1941	56.6388	2398	49.8801	2075	56.0526	2798	59.1604	2480	72.2305	3332	3.26946e-06	0.89107	normal	0.00224875	0.913845	normal	0.83598	0.042297	normal	0.946013	0.0198982	normal
gene-LOC114281259	LOC114281259	0.811559	47	1.45177	89	0.393323	21	0	0	0.092433	6	0.33709	28	0.182333	11	0.162401	10	0	0	0.926456	50	1.30927	75	0.686287	44	0.60696	36	1.23959	73	0.265382	16	0.832419	58	1.59784	93	0.780299	50	--	--	--	--	--	--	0.842258	0.116996	normal	--	--	--
gene-LOC114281254	LOC114281254	7.54581	635	8.05656	723	6.40388	497	3.82829	428	5.44911	466	3.35035	397	4.35391	369	3.90525	328	2.71672	234	7.24042	577	6.03258	511	7.69053	724	4.30445	368	3.09856	268	3.43007	291	4.00556	408	3.60092	309	2.70329	255	0.00186533	-0.825234	normal	4.29527e-06	-1.10827	down	0.691208	-0.0855737	normal	0.29904	-0.282354	normal
gene-LOC114295835	LOC114295835	30.055	1416	32.3878	1626	5.87564	255	1.91556	120	1.60954	78	1.17307	78	2.19719	105	2.51941	119	0.779833	38	13.9666	623	26.4271	1253	25.7454	1356	1.0454	50	1.05297	51	2.47337	118	0.955189	55	0.375379	18	0.054951	3	7.76697e-12	-3.82569	down	9.8808e-10	-3.72424	down	0.985543	-0.0097021	normal	0.818158	0.108196	normal
MSTRG.15548	--	2.32021	184	0.681675	59	0.428202	32	2.53825	236	2.7807	207	0.587263	62	3.24686	242	1.84196	149	0.187335	16	1.62922	125	0.642038	53	0.354483	33	0.316458	27	0.360468	30	0.685111	56	0.087128	9	0.634706	53	0.292805	27	0.363724	0.640584	normal	0.603225	0.460051	normal	0.684697	-0.300043	normal	0.837125	-0.174741	normal
gene-LOC114317477	LOC114317477	0.721085	43	2.87974	183	1.1599	64	1.13942	90	1.76336	107	2.55333	214	0.636211	39	4.73994	282	2.5679	157	1.9615	111	1.0203	62	0.36187	25	0.230132	14	0.411238	26	1.01467	61	3.18321	229	1.17503	72	1.15447	77	0.745374	0.22336	normal	0.438752	0.625412	normal	0.4612	-0.540767	normal	0.589016	0.405607	normal
gene-LOC114313996	LOC114313996	4.37829	146	5.27482	187	5.05793	155	3.02565	134	2.44794	83	2.09269	98	4.62483	155	3.49773	116	2.47849	85	3.706	117	4.54261	152	6.11754	228	2.30584	78	1.01585	35	1.37966	47	0.699135	29	4.99343	169	2.88293	107	0.00302783	-0.993836	normal	0.101497	-0.595761	normal	0.859201	-0.0604743	normal	0.240361	0.398222	normal
gene-LOC114313994	LOC114313994	0.328557	17	0.601708	33	0.456433	22	0.947901	64	1.11476	58	1.90506	135	0.492655	25	0.330704	17	1.15946	60	0.469322	23	0.434836	23	0.353289	20	1.55364	80	2.4785	128	1.67218	85	2.54208	155	2.09915	108	3.05044	172	0.015838	1.52232	normal	--	--	--	--	--	--	0.179784	-1.02835	normal
gene-LOC114290711	LOC114290711	50.7551	3618	59.2027	4497	52.7435	3463	67.2603	6357	69.2016	5012	85.0403	8518	62.2175	4466	73.5593	5229	93.8235	6839	64.657	4365	58.8381	4220	59.3175	4727	73.4263	5314	110.191	8051	75.247	5403	133.131	11464	126.263	9156	101.323	8066	0.144329	0.456095	normal	0.202578	0.452306	normal	0.465406	0.141367	normal	0.986842	-0.00632049	normal
gene-LOC114297109	LOC114297109	7.50444	873	9.07861	1124	6.63388	711	1.83747	284	1.90145	225	0.770625	126	3.51041	412	4.2831	497	1.12918	135	5.78346	637	8.26701	968	7.86281	1022	2.28047	270	1.25472	150	2.24619	264	1.23016	173	2.50209	297	1.22492	160	2.37818e-12	-2.43066	down	0.000286075	-1.54701	down	0.685709	-0.100589	normal	0.0750722	0.886596	normal
MSTRG.33031	--	6.60413	288	1.95227	90	1.33953	53	6.49403	367	9.00553	375	2.8143	172	12.3499	525	7.66154	318	1.46385	63	3.31313	139	3.70382	151	1.46809	68	3.5388	154	2.96822	124	3.53231	157	1.75527	90	2.35495	105	0.789001	40	0.154527	0.866518	normal	0.195823	0.97719	normal	0.734866	-0.210502	normal	0.861439	0.117102	normal
gene-LOC114269647	LOC114269647	0.260413	12	0	0	0.294131	12	0.306162	18	0.26631	12	0.402329	25	0.156478	7	0.78853	35	0.923745	42	0	0	0.388956	18	0	0	0.176619	8	0.438626	20	0.41236	19	1.25164	67	2.0436	90	1.22671	61	--	--	--	--	--	--	--	--	--	--	--	--
gene-LOC114263315	LOC114263315	1.4644	251	1.07009	196	0.689309	109	0.635097	144	0.718824	125	0.310055	75	0.707118	122	0.387792	67	0.174835	31	1.04128	169	1.44202	249	0.834185	160	0.242493	43	0.365373	65	0.324186	56	0.243807	51	0.31366	55	0.191991	37	0.012274	-0.979442	normal	0.00533442	-1.45148	down	0.889156	0.0497151	normal	0.3979	-0.471046	normal
gene-LOC114263316	LOC114263316	5.26845	264	10.2796	548	13.7829	635	7.26842	482	4.31694	220	6.38652	449	9.59358	483	18.7076	933	11.2772	577	3.78519	180	10.672	537	6.86991	384	6.41507	326	9.99404	512	4.69433	237	10.6006	640	33.5716	1707	9.63412	538	0.135491	-0.762597	normal	0.587017	0.272218	normal	0.29873	-0.531631	normal	0.00867179	1.03395	up
gene-LOC114323725	LOC114323725	1.20659	56	1.32175	65	3.65227	154	2.22205	135	0.627159	30	1.48357	96	0.66186	31	1.7516	80	1.12443	53	6.75852	294	2.52577	117	11.6639	597	0.619001	29	0.514951	25	1.3186	61	0.976216	54	2.28156	107	2.02151	104	0.416403	-0.588115	normal	0.171148	-0.964935	normal	0.0113103	1.67755	normal	0.564292	-0.380247	normal
MSTRG.38775	--	5.10516	375	4.83063	364	2.9771	200	2.23489	211	1.62631	123	2.31701	241	3.09145	220	3.51007	256	2.26085	166	3.55524	244	3.68795	275	4.28076	349	2.88611	215	2.65239	199	3.14829	227	3.61644	314	3.30536	249	1.96873	156	0.00480115	-1.00446	down	0.0247648	-0.633691	normal	0.580093	-0.144546	normal	0.280898	0.373978	normal
gene-LOC114321763	LOC114321763	7.3302	994	4.58585	663	3.60197	450	4.12456	741	3.35195	462	0.878028	168	4.6765	639	3.34679	453	1.19055	165	3.71031	477	4.72477	645	4.60658	698	1.97736	272	2.48801	346	2.63322	360	1.48801	244	2.7277	376	0.930315	141	0.0542978	-0.951462	normal	0.0536137	-0.873713	normal	0.389126	-0.237269	normal	0.894341	0.0786761	normal
MSTRG.33785	--	1.43661	118	1.21691	105	1.15462	89	1.01185	111	1.11235	94	0.213273	25	1.14767	97	1.20687	100	0.534779	45	1.33984	104	2.05163	167	1.79134	163	1.24027	103	0.808201	66	1.03716	79	0.56158	56	1.14787	94	0.49105	47	0.175266	-0.786763	normal	0.194724	-0.509812	normal	0.186396	0.415967	normal	0.666453	0.273481	normal
gene-LOC114321765	LOC114321765	8.24567	554	4.58465	329	5.55738	345	6.29513	560	3.3915	232	2.29838	218	9.46592	641	14.5209	972	3.24679	224	5.98272	381	7.26135	491	7.81691	586	4.37986	298	1.99132	138	2.46317	167	5.88367	477	7.98729	546	2.02816	152	0.0947492	-0.65871	normal	0.385685	0.408925	normal	0.493029	0.191121	normal	0.0413831	1.07218	normal
MSTRG.44603	--	2.449	55	4.35338	103	1.7581	36	0.782543	23	0.839257	19	2.01881	63	0.189828	5	0.388292	9	0.287951	7	3.89455	82	2.75986	62	2.67984	67	2.22983	51	0.516121	12	1.24527	28	1.80042	49	0.140875	4	0	0	0.108217	-1.14459	normal	3.09627e-06	-3.27346	down	0.815763	0.112326	normal	--	--	--
gene-LOC114312646	LOC114312646	1757.99	69192	2017.11	84613	2435.97	88307	1412.42	73716	1566.11	62634	1722.88	95294	1146.89	45460	857.887	33675	1206.82	48579	1848.79	68928	1880.14	74461	1721.84	75777	1772.13	70823	1383.89	55836	1419.09	56267	1255.64	59712	780.794	31268	804.519	35369	0.218035	-0.41628	normal	0.00525499	-1.02532	down	0.358009	-0.231951	normal	0.0790477	-0.612085	normal
gene-LOC114271745	LOC114271745	2.6067	157	2.33531	150	1.93702	108	1.9028	152	1.18616	73	3.50501	297	2.4433	148	5.32125	320	1.70128	105	2.65527	152	2.70087	164	2.09109	141	2.23358	137	3.0164	186	2.2244	135	5.27483	384	6.42733	394	3.43152	231	0.958478	0.0288552	normal	0.4688	0.320372	normal	0.707817	0.10292	normal	0.63195	0.299318	normal
gene-LOC114304173	LOC114304173	43.2405	1791	26.6703	1177	31.0918	1186	79.6656	4374	90.562	3810	72.7992	4236	73.3825	3060	48.401	1999	65.309	2766	46.0054	1805	37.8188	1576	33.7201	1562	80.0647	3366	75.8029	3218	77.9038	3250	68.3619	3420	32.7812	1381	49.3705	2284	8.80429e-08	1.27037	up	0.0100713	0.848805	normal	0.384504	0.211279	normal	0.163273	-0.42367	normal
MSTRG.9810	--	5.37446	262	11.9481	615	16.3994	732	3.90035	251	4.71078	232	8.04739	546	8.48374	414	5.60452	270	11.3567	559	5.48581	252	7.61937	375	12.3253	677	8.73564	427	8.42031	416	9.735	473	15.6114	910	17.9423	886	15.709	846	0.0851439	-1.02832	normal	0.400216	-0.49374	normal	0.363008	-0.465561	normal	0.334963	0.530101	normal
gene-LOC114270416	LOC114270416	0.188725	24	0.227412	31	0.173281	20	0.909373	151	0.467936	60	0.986773	173	1.18871	150	1.50877	188	1.12057	143	0.172953	21	0.230123	29	0.159971	23	0.081358	11	0.495486	64	0.445679	56	1.27809	193	1.36522	173	1.43984	201	0.000218303	2.01549	up	9.24108e-11	2.583	up	--	--	--	0.216201	0.568004	normal
gene-LOC114301526	LOC114301526	1.41073	91	0.979172	67	1.01248	60	2.04345	174	2.36232	154	1.20425	109	1.64571	107	3.36833	216	0.817682	54	1.26682	77	0.887053	58	0.798813	58	0.665152	44	1.54541	102	1.25636	82	1.74846	136	2.29271	150	1.57464	113	0.0530613	0.685689	normal	0.235744	0.626168	normal	0.593037	-0.209003	normal	0.916762	-0.054001	normal
gene-LOC114314349	LOC114314349	3.83356	184	2.59247	133	4.57403	202	4.0463	257	2.76554	135	2.82076	190	4.75439	230	6.06818	290	5.24192	257	1.95977	89	2.57563	125	3.48254	187	3.53232	172	3.72901	184	4.66864	226	6.47531	375	6.02044	294	4.90697	263	0.561443	-0.228253	normal	0.247566	0.453469	normal	0.230011	-0.48616	normal	0.0305207	0.678585	normal
gene-LOC114314342	LOC114314342	10.9772	894	15.8311	1374	54.27	4070	16.7792	1812	18.5257	1533	20.6069	2358	10.2634	842	11.6488	946	21.3445	1778	9.69802	748	11.0232	904	7.78752	709	8.93158	739	14.3255	1196	16.5646	1359	8.77417	864	3.32341	276	4.14085	377	0.333908	-0.629399	normal	0.154857	-1.00755	normal	0.00581364	-1.62146	down	0.413959	-0.386193	normal
gene-LOC114314347	LOC114314347	0.411968	26	0.910928	60	1.23484	70	2.30541	187	1.47499	92	2.0537	176	2.11074	130	2.51883	154	1.17387	74	0.510552	30	0.997668	62	0.717983	49	1.03865	65	2.13852	134	1.22997	76	1.33191	99	3.45752	215	2.55553	174	0.0571216	1.11629	normal	0.0973643	0.977033	normal	0.651118	-0.277435	normal	0.730664	-0.137328	normal
gene-LOC114314344	LOC114314344	5.87162	338	2.29649	143	2.6088	141	4.62182	358	5.16972	308	1.36648	113	6.74163	392	3.37021	196	2.73414	164	2.15838	120	1.90021	112	1.52168	98	2.81081	167	1.11609	67	2.03086	119	0.405845	29	0.204324	13	0.534168	35	0.958503	0.0272647	normal	0.691886	0.189206	normal	0.0245724	-0.923074	normal	0.760748	0.16136	normal
gene-LOC114314345	LOC114314345	11.5139	1692	11.3178	1773	3.4237	464	6.82605	1331	7.64245	1142	4.99315	1032	7.38543	1093	9.8488	1444	4.20032	632	11.4024	1588	6.48272	959	11.0474	1816	3.49951	523	5.3564	807	4.19932	622	4.20284	747	11.2988	1690	3.6497	600	0.339105	-0.409202	normal	0.408352	-0.377799	normal	0.69568	0.169694	normal	0.900423	0.0360831	normal
gene-LOC114317534	LOC114317534	964.696	27225	565.075	17420	633.622	16867	769.886	28819	861.807	24714	492.717	19866	674.281	19267	313.502	8887	255.94	7519	882.328	24095	532.787	15464	603.496	19469	619.96	18032	266.677	7755	492.134	14098	332.429	11563	112.656	3303	232.341	7475	0.811693	-0.0586687	normal	0.0184577	-0.904287	normal	0.744314	-0.0911503	normal	0.0262226	-0.845216	normal
gene-LOC114315960	LOC114315960	2.22702	69	3.40034	112	4.02829	115	1.40474	58	0.997265	32	1.16259	51	1.48679	47	0.873653	27	1.22217	39	1.4884	44	2.87538	90	3.07491	106	1.32491	42	0.658701	21	1.11524	35	2.37549	89	1.84035	58	1.13662	40	0.00326405	-1.46639	down	0.00591295	-1.52167	down	0.386367	-0.422714	normal	0.910648	-0.0588752	normal
gene-LOC114318515	LOC114318515	5.81425	269	4.8952	242	8.11036	349	2.55907	163	2.53005	118	2.00598	126	2.82219	132	3.27245	151	1.96336	92	2.86736	129	6.78388	327	4.37575	231	1.12342	55	1.7352	86	2.67232	126	1.37497	78	1.49118	68	1.02138	55	9.74804e-05	-1.46712	down	0.000423731	-1.37354	down	0.309727	-0.436563	normal	0.739533	0.0946612	normal
gene-LOC114318519	LOC114318519	32.6458	2169	54.2594	3841	42.5383	2603	20.504	1806	24.1556	1631	13.4719	1258	15.6912	1050	13.6988	908	13.4567	915	28.5718	1798	46.6828	3120	36.6277	2721	28.3539	1913	15.1575	1032	19.9338	1334	13.4844	1083	14.3386	969	7.33291	545	0.000249133	-1.21976	down	4.18342e-07	-1.69287	down	0.433453	-0.246971	normal	0.0585515	-0.476387	normal
gene-LOC114282919	LOC114282919	1.52091	88	1.1622	69	0.854942	43	2.87914	209	2.68054	172	1.19695	93	3.26996	184	3.06575	169	0.793023	57	0.881138	48	1.16654	66	0.960691	61	0.731999	42	1.13844	67	0.889128	55	1.36766	92	1.7958	101	0.949843	60	0.0287735	0.940276	normal	0.0682579	0.903169	normal	0.579342	-0.21887	normal	0.945356	-0.0348677	normal
gene-LOC114284843	LOC114284843	2.04382	87	2.78624	126	1.76912	70	2.33784	131	2.17541	94	4.50461	268	2.52255	108	4.93683	208	3.6015	156	2.53799	103	2.82292	120	2.43652	116	3.35295	144	3.72615	161	2.84133	121	3.69101	189	6.82911	293	4.88176	231	0.341412	0.507958	normal	0.134693	0.655874	normal	0.51249	0.219291	normal	0.781704	0.151343	normal
gene-LOC114283064	LOC114283064	5.01956	336	3.0347	217	4.83855	299	9.97056	884	1.8078	124	4.70057	442	2.16263	147	8.41681	563	5.86793	403	2.7809	177	4.16017	281	3.7841	283	0.663123	45	4.81658	331	1.39608	94	6.64411	540	5.08259	347	6.39379	480	0.589641	0.321129	normal	0.607648	0.281575	normal	0.387954	-0.28786	normal	0.951851	-0.0423264	normal
gene-LOC114306397	LOC114306397	6.06605	377	2.07986	139	1.9773	114	4.99359	414	5.47955	348	1.16537	103	4.5823	287	3.46079	213	1.40243	90	2.16586	128	1.81185	115	1.6109	112	1.97399	126	0.895343	58	2.29554	145	0.714172	54	0.183168	12	0.583376	41	0.763625	0.181026	normal	0.73137	-0.185946	normal	0.0764733	-0.816247	normal	0.537397	-0.364433	normal
gene-LOC114318712	LOC114318712	0.115278	7	0.183457	11	0.869642	43	2.11883	151	2.50381	137	0.551143	42	2.26726	123	1.33139	72	0.822035	46	0.335324	18	0.085429	5	0	0	0.083802	5	0.215699	12	0.766117	42	0.024367	2	0	0	0.664273	40	0.0345697	1.91658	normal	0.0611231	1.66596	normal	--	--	--	0.677481	-0.255025	normal
gene-LOC114306603	LOC114306603	0.926126	80	1.31732	120	0.743821	59	0.875125	100	0.991907	87	0.426429	52	0.663075	58	0.560115	48	0.521009	46	2.04025	166	3.0978	267	1.23565	119	0.183431	16	0.19334	17	0.837371	73	0.019374	3	0.47394	42	0.273771	27	0.335812	-0.432437	normal	0.0561293	-0.850176	normal	0.0159419	1.07276	normal	0.340302	-0.420085	normal
gene-LOC114306604	LOC114306604	10.6432	756	6.36164	482	6.30879	413	6.13513	578	9.94782	718	5.93301	593	6.35467	455	4.18892	297	6.03443	439	11.7199	789	13.5664	970	10.8185	860	8.36988	604	4.19136	306	7.8341	561	4.00698	344	6.4769	469	3.80612	302	0.805975	-0.0769902	normal	0.159709	-0.512937	normal	0.0109689	0.633977	normal	0.242202	-0.438099	normal
gene-LOC114303032	LOC114303032	518.212	10629	581.466	12711	671.726	12690	978.709	26619	778.313	16222	1727.55	49795	1214.65	25090	1410.78	28859	1846.92	38744	652.951	12687	661.455	13652	645.348	14801	1064.8	22177	1422.38	29907	1121.77	23179	1670.37	41395	1706.59	35615	2421.28	55472	0.0282258	1.01692	normal	0.000755288	1.27989	up	0.650487	0.106374	normal	0.598187	0.261425	normal
gene-LOC114272835	LOC114272835	1.25968	165	1.08948	152	1.74346	210	1.43801	250	1.26012	168	1.44559	266	1.0755	142	1.58201	207	1.22553	164	3.12423	387	3.3494	441	1.99583	292	3.38662	450	3.24535	435	0.954216	126	3.79853	600	6.48077	862	0.954074	140	0.997984	-0.00099878	normal	0.6574	-0.181797	normal	0.00604294	1.00343	up	0.591924	-0.18134	normal
gene-LOC114308493	LOC114308493	7.04287	221	9.28501	311	5.74374	166	3.08881	129	1.84951	59	2.67319	118	2.56155	81	3.81708	120	3.07271	99	7.46898	222	6.68864	212	12.2528	430	6.7449	215	4.03187	130	3.85356	122	4.47644	170	15.1629	484	3.00775	106	0.000120675	-1.52446	down	0.000594889	-1.29504	down	0.48652	0.249165	normal	0.594574	0.229684	normal
gene-LOC114324041	LOC114324041	4.76052	717	1.53466	247	1.2185	169	2.06135	412	2.19375	336	0.774005	164	2.46128	374	1.5306	230	0.414514	64	2.3755	339	1.87463	284	1.89925	320	1.44887	222	1.20966	187	1.32131	201	0.74508	136	1.47367	226	0.443318	75	0.300422	-0.565328	normal	0.188365	-0.859087	normal	0.61073	-0.239833	normal	0.634719	-0.288547	normal
MSTRG.8804	--	3.06554	300	1.23102	129	0.527232	48	2.73554	357	4.46911	445	0.908937	124	4.29447	423	3.03697	298	0.541452	54	1.07732	101	1.22472	122	0.803464	88	1.10597	111	0.788558	80	1.1619	116	0.473008	57	0.556661	56	0.517704	57	0.2595	0.756274	normal	0.415173	0.609448	normal	0.316085	-0.569696	normal	0.8464	-0.140236	normal
gene-LOC114301955	LOC114301955	56.5949	2448	120.263	5543	190.588	7591	35.1916	2018	23.2171	1021	41.5668	2526	53.032	2310	58.625	2529	43.9961	1946	85.2856	3494	115.062	5007	90.9503	4398	42.6718	1874	37.5135	1663	39.3243	1713	32.915	1720	47.0626	2071	37.4801	1811	0.000602919	-1.92364	down	0.00519032	-1.40808	down	0.363565	-0.419569	normal	0.152435	0.514721	normal
gene-LOC114273876	LOC114273876	77.5799	2076	46.6061	1329	65.9264	1625	71.6225	2541	64.5076	1754	54.3373	2043	89.8517	2421	60.3781	1611	69.2153	1894	63.6208	1612	28.5264	768	35.3434	1058	78.1319	2122	31.8757	874	96.1882	2592	19.5578	633	6.184	169	32.3458	967	0.962758	-0.0122549	normal	0.66639	0.139403	normal	0.10236	-0.59398	normal	0.574435	0.149624	normal
gene-LOC114273870	LOC114273870	2.22412	85	2.55537	104	4.90909	173	3.27201	166	3.21225	125	2.90044	156	4.37061	168	2.27883	87	2.23063	87	3.83665	139	2.72382	105	4.03398	172	1.47049	57	1.28867	51	3.4009	131	1.15218	54	1.23295	48	1.6835	72	0.823702	-0.110862	normal	0.61193	-0.283137	normal	0.893745	0.063503	normal	0.660669	-0.172927	normal
gene-LOC114286549	LOC114286549	0.541822	31	0.64038	39	1.15204	60	0	0	0	0	0	0	0.08832	6	0	0	0	0	0.703554	38	2.82886	161	1.93604	123	0.034783	2	0	0	0	0	0.122791	9	0.068959	4	0.039234	3	1.60593e-08	-8.28302	down	0.000332283	-4.69141	down	0.0679318	1.16303	normal	--	--	--
gene-LOC114286544	LOC114286544	9.90997	630	14.6235	990	28.5382	1670	14.9826	1262	8.09564	523	12.8184	1144	9.43916	604	19.6761	1247	16.0667	1044	21.274	1280	31.0347	1984	36.6397	2602	2.97517	192	8.79059	573	12.0346	770	16.6023	1274	20.3396	1315	12.7514	905	0.239273	-0.631984	normal	0.500576	-0.369299	normal	0.153796	0.66428	normal	0.554476	0.259356	normal
gene-LOC114323607	LOC114323607	1.48958	55	2.81413	111	2.57791	88	0.756122	37	0.492388	19	0.411931	22	0.558279	21	0.633265	24	0.338404	13	0.672276	24	2.54497	95	2.22496	92	0.901872	34	0.554116	21	1.06428	40	1.21173	54	1.12847	43	0.852266	36	0.000107188	-2.10057	down	5.17922e-05	-2.29814	down	0.5284	-0.379684	normal	--	--	--
MSTRG.4332	--	0	0	1.30637	23	3.32327	51	0.72646	16	0	0	4.06217	94	1.69667	29	7.85156	129	0.685622	12	0.18047	3	1.14737	19	1.60238	30	0.720506	13	0.910874	16	0.897524	15	12.0348	240	10.8919	183	3.54764	66	--	--	--	0.577981	0.79198	normal	--	--	--	0.635983	0.710947	normal
gene-LOC114274062	LOC114274062	0.414786	12	0.171914	6	1.82134	48	0.289862	11	0.210948	7	0.35523	15	0.252647	8	0.645255	19	0.418934	13	0.129947	4	1.12745	33	0.604406	20	0.075243	3	0.549319	16	0.351815	11	2.68726	92	1.34282	39	1.0334	33	--	--	--	--	--	--	--	--	--	--	--	--
MSTRG.373	--	12.8814	2544	1.14942	242	0.769414	140	27.0066	7072	36.1322	7250	4.39247	1219	42.2131	8395	28.2464	5563	0.717071	145	4.72786	885	0.918424	183	0.69456	154	2.7467	551	5.87353	1189	6.16623	1227	3.30834	790	1.33934	270	1.1324	250	0.0167465	2.24334	normal	0.146052	2.20497	normal	0.398515	-1.11478	normal	0.97776	-0.028314	normal
gene-LOC114260455	LOC114260455	1.89764	134	2.70539	203	1.76737	115	0.556978	52	1.18781	85	0.941866	94	0.910788	65	1.17056	83	0.883489	64	2.00232	134	1.9283	137	2.06171	163	1.53161	110	1.39536	101	1.21852	87	1.08536	93	2.27284	163	1.14517	90	0.00888248	-1.23998	down	0.00214014	-1.18838	down	0.733712	-0.105897	normal	0.911717	0.0538707	normal
gene-LOC114285223	LOC114285223	0.265182	38	0.34256	53	0.196072	26	0.780364	149	0.856345	125	0.2058	42	0.303269	44	0.713805	102	0.062038	10	0.290643	40	0.370562	54	0.172814	28	0.180673	27	0.630763	93	0.18102	27	1.60267	278	1.67721	245	0.51939	84	0.0615635	1.10702	normal	0.78007	0.224529	normal	0.935477	0.0429705	normal	0.283868	-0.876969	normal
gene-LOC114279462	LOC114279462	3.87618	193	1.72505	98	2.33285	114	2.63024	176	2.97237	159	1.05723	79	4.83482	241	2.83437	140	1.01801	56	1.82635	89	2.5543	136	1.2222	73	1.53332	77	1.39057	76	1.83702	93	0.780567	50	0.770105	42	0.80407	48	0.526121	-0.286896	normal	0.934197	-0.0450791	normal	0.269099	-0.476781	normal	0.669013	0.244063	normal
gene-LOC114286573	LOC114286573	56.7568	6439	27.8139	3374	15.4098	1611	43.9878	6596	49.1368	5686	14.8606	2429	40.3969	4603	25.9026	2942	11.287	1302	28.0096	3042	28.3856	3244	18.8582	2397	18.9114	2187	17.9942	2103	18.5955	2123	11.0871	1528	12.2366	1418	6.9961	881	0.821029	0.11114	normal	0.372843	-0.447468	normal	0.366715	-0.363581	normal	0.262279	-0.555512	normal
gene-LOC114281963	LOC114281963	0.277454	40	0.178484	27	0.059085	8	0.75222	143	0.67572	98	0.332754	67	1.67621	241	2.12864	302	0.178591	26	0.221228	30	0.220576	32	0.244774	39	0.312969	46	0.575947	84	0.116524	17	0.393245	68	1.42714	207	0.389474	62	0.00310475	1.76995	up	0.000800452	2.79445	up	0.492064	0.444911	normal	0.169541	1.02679	normal
gene-LOC114272405	LOC114272405	4.27556	228	7.61513	432	10.7164	525	2.67808	189	1.97211	107	3.39141	254	2.05938	111	3.75179	199	6.49893	354	5.56066	280	8.51188	456	9.08758	541	3.51276	190	3.78755	207	7.77375	417	2.63303	170	3.54401	192	4.84614	288	0.0045959	-1.51619	down	0.149207	-0.920807	normal	0.939718	-0.0335403	normal	0.337058	0.588799	normal
MSTRG.30066	--	4.5574	1237	0.592981	172	0.227698	57	4.22459	1521	4.9618	1370	0.089764	35	4.68872	1283	3.81703	1034	0.084636	24	0.551269	143	0.294898	81	0.164803	51	0.246543	70	1.1826	330	0.737588	202	0.133445	44	0.212494	60	0.053701	17	0.588632	0.811528	normal	0.683635	0.609693	normal	0.00747503	-2.2943	down	0.902798	-0.192645	normal
gene-LOC114281531	LOC114281531	4.84583	233	7.24393	370	8.56833	379	2.0545	131	1.59215	78	1.91792	130	2.39834	116	1.76532	85	1.44622	71	4.1122	187	5.19177	251	5.82725	313	2.41954	118	1.82346	90	2.41885	117	3.32908	193	3.48518	170	1.634	88	6.32548e-06	-1.92465	down	2.17717e-06	-2.01864	down	0.173779	-0.499045	normal	0.800839	-0.094824	normal
gene-LOC114281905	LOC114281905	0.076068	3	0.57062	21	2.33712	74	2.61284	119	8.69757	302	6.38421	306	0.156115	6	0.169997	6	0.697686	25	1.60609	52	0.707193	25	0	0	2.35972	82	3.13398	110	1.90501	66	1.85492	77	0.339794	12	0.770656	30	0.0157007	2.42938	normal	--	--	--	--	--	--	8.26e-07	-4.01908	down
MSTRG.16479	--	10.2296	381	3.23516	134	2.14389	76	7.9211	385	9.16341	342	2.9734	151	8.62439	328	4.77993	189	2.43555	95	4.07861	152	3.95246	146	2.45497	106	3.74803	153	2.90093	108	4.77694	187	1.6193	75	2.37179	93	1.58698	73	0.569953	0.334708	normal	0.987887	-0.00936648	normal	0.351806	-0.504764	normal	0.518559	-0.340414	normal
MSTRG.29617	--	4.9946	463	1.65381	170	0.809775	61	3.61042	401	3.26512	299	1.42258	179	4.47306	412	4.52759	408	0.708925	58	1.85137	171	2.35262	219	1.68776	174	1.75533	164	1.43678	132	1.2103	119	0.992456	76	1.24432	99	0.813752	55	0.852486	0.115841	normal	0.74165	0.253487	normal	0.669884	-0.247976	normal	0.821119	0.145948	normal
gene-LOC114296996	LOC114296996	12.1966	346	15.9863	483	14.3951	376	9.89092	372	13.011	375	7.9777	318	7.28078	208	8.21545	232	7.00026	203	12.8069	344	13.4316	383	10.1883	323	13.9856	402	9.8523	286	9.33046	267	7.57636	260	7.00703	202	4.51367	143	0.100242	-0.510609	normal	0.00124759	-1.01866	down	0.342219	-0.259187	normal	0.0614519	-0.509595	normal
gene-LOC114278259	LOC114278259	8.74698	389	7.10921	337	7.16793	294	14.1315	833	13.8682	626	15.7396	983	14.4118	645	20.1588	893	13.9092	632	5.99819	253	10.9452	490	7.66852	381	8.88086	401	13.1205	598	10.6171	476	20.8565	1120	56.4509	2552	17.6365	875	0.000717935	0.941765	normal	7.26042e-05	0.984847	normal	0.787155	0.0807797	normal	0.876487	0.0447572	normal
gene-LOC114287331	LOC114287331	0.700049	40	1.73304	105	0.752524	40	0.169855	13	0.597152	35	0.276275	23	0.148905	9	0.370427	21	0.24242	15	0.322334	18	0.635867	37	0.66299	43	0.280083	17	0.196656	12	0.148274	9	0.110389	8	0.321359	19	0.554502	36	0.0239435	-1.62708	normal	0.00265444	-2.12214	down	0.106502	-0.971016	normal	--	--	--
gene-LOC114282299	LOC114282299	0.058117	9	0.011366	2	0	0	0.098541	20	0.021353	4	0.583337	120	0.23777	35	0.822171	120	0.356503	54	0.007389	2	0.010455	2	0.0204	4	0.029596	5	0.178286	27	0.020845	4	0.221743	40	0.776059	116	0.60497	99	--	--	--	5.37787e-05	4.24279	up	--	--	--	0.52649	0.699294	normal
gene-LOC114322880	LOC114322880	16.8083	1727	4.71448	515	2.3858	226	20.7558	2826	31.3839	3275	9.91732	1432	15.7579	1630	12.7379	1305	5.19245	546	9.7052	945	5.12528	530	4.7025	540	8.38623	865	10.2257	1077	8.2204	851	5.74609	713	4.87873	510	3.6692	419	0.0235866	1.42341	normal	0.466885	0.457611	normal	0.713476	-0.218658	normal	0.0368845	-0.95972	normal
gene-LOC114318060	LOC114318060	6.75483	544	7.16155	667	5.54708	444	4.45291	515	3.58282	310	1.97078	242	4.33178	380	4.98154	423	2.53215	226	6.10565	448	12.1173	1046	10.8286	1031	3.59463	294	2.90297	260	3.62789	319	2.77059	274	3.1654	282	2.46259	240	0.00141603	-0.990048	normal	0.00302112	-0.816622	normal	0.113005	0.541992	normal	0.601206	0.172938	normal
gene-LOC114318065	LOC114318065	3.10217	277	2.24995	215	1.6328	135	1.44138	171	0.607045	56	0.710335	90	0.430176	39	1.06861	96	1.18345	109	2.95744	251	5.51325	496	4.46606	446	0.742565	68	0.439732	41	1.21578	110	0.510586	56	0.34807	32	0.325819	33	0.0016959	-1.33242	down	0.0108335	-1.36886	normal	0.00780038	0.894871	normal	0.950675	-0.0382822	normal
gene-LOC114322776	LOC114322776	9.64878	315	13.0791	455	15.5621	468	11.5228	499	7.76774	258	11.3564	521	22.6657	745	17.8085	580	22.85	762	13.3117	412	11.0675	364	20.3795	743	27.6131	915	13.6212	456	18.5186	609	14.0602	554	12.7795	424	23.5149	857	0.405255	-0.34364	normal	0.111269	0.635891	normal	0.631704	0.179813	normal	0.00891153	0.975863	normal
gene-LOC114314894	LOC114314894	17.8273	1186	31.8212	2253	22.7016	1390	33.912	2989	34.5129	2330	66.0798	6171	28.2858	1893	50.8761	3365	39.2996	2671	21.3555	1345	28.2458	1889	32.9808	2452	25.1341	1696	39.3303	2680	32.3348	2165	51.7203	4154	64.3063	4348	46.4546	3449	0.052053	0.937131	normal	0.117358	0.614449	normal	0.623854	0.158496	normal	0.498681	-0.32079	normal
gene-LOC114315286	LOC114315286	4.15216	275	3.77948	267	5.19917	317	3.18052	279	2.58814	174	2.24933	209	3.0775	205	2.14661	142	2.96641	201	3.94728	247	5.2989	353	6.12238	453	2.40128	162	2.78173	189	3.77511	252	1.15223	92	1.55966	105	1.81307	134	0.0204601	-0.756548	normal	0.0605584	-0.755073	normal	0.554066	0.190338	normal	0.994316	-0.00252116	normal
gene-LOC114268499	LOC114268499	0.300079	21	0.509261	37	1.15887	72	0.342176	31	0.440001	31	0.937233	89	0.313226	22	0.2822	19	0.701478	49	0.623429	40	0.207976	15	0.380608	29	0.59799	41	1.18214	82	0.238338	17	1.17108	96	1.84166	127	1.16319	88	0.81497	-0.191612	normal	0.44514	-0.65401	normal	0.30145	-0.777627	normal	0.563894	-0.468098	normal
gene-LOC114292340	LOC114292340	0.059768	2	0	0	0	0	10.3294	342	15.9181	403	37.8232	1325	3.95858	100	3.975	99	6.1282	157	0.971132	23	0	0	0	0	6.92754	176	23.6475	604	6.11522	154	19.5684	589	3.87666	99	30.5322	850	4.3771e-15	9.78997	up	9.09519e-10	7.47489	up	--	--	--	0.000376386	-2.30833	down
gene-LOC114264474	LOC114264474	19.3874	1114	28.6623	1755	28.0351	1484	16.213	1235	11.259	658	36.4564	2943	25.0943	1452	46.9314	2689	24.1838	1421	23.0947	1257	60.3241	3487	49.8299	3201	15.9866	933	18.3202	1079	19.5636	1133	26.1384	1815	24.1035	1409	26.2767	1687	0.742778	-0.187086	normal	0.598758	0.195185	normal	0.0564671	0.765653	normal	0.496294	0.387503	normal
gene-LOC114264470	LOC114264470	10.5388	553	8.77996	491	9.72663	470	4.06362	283	3.89989	208	6.52522	482	5.86114	310	7.25047	380	5.92125	318	9.64933	480	10.0215	529	10.7032	628	3.37699	180	4.88783	263	5.45564	289	5.2581	334	3.06133	164	4.16425	244	0.0182907	-0.955416	normal	0.00879338	-0.69104	normal	0.824796	0.0455329	normal	0.521451	0.266539	normal
gene-LOC114313810	LOC114313810	41.4193	869	65.1269	1455	72.764	1405	39.4779	1098	17.0777	364	131.907	3886	22.5933	477	19.7246	413	36.7887	789	67.4671	1340	271.861	5735	107.113	2511	128.192	2729	54.2844	1167	81.4166	1720	108.15	2740	43.9001	937	48.3839	1133	0.817908	0.173347	normal	0.0122505	-1.22795	normal	0.0139006	1.2593	normal	0.0742208	-1.40205	normal
gene-LOC114315179	LOC114315179	29.4267	1664	16.5395	998	8.86848	463	42.875	3215	39.831	2287	25.4842	2024	43.5185	2476	38.536	2169	27.6015	1592	22.49	1206	11.7732	671	18.3767	1157	29.9126	1718	40.4911	2345	27.6938	1578	26.9576	1842	36.636	2107	26.6506	1685	0.00852016	1.00559	up	0.0128369	0.956768	normal	0.953905	-0.0237123	normal	0.82553	-0.0473562	normal
gene-LOC114313819	LOC114313819	3.87404	170	6.88211	322	6.38765	258	2.49446	145	2.18303	98	3.36774	208	5.29507	234	7.7569	339	6.567	295	5.37159	223	6.42444	284	8.04824	395	5.44788	243	5.42591	244	5.61002	248	8.9538	474	12.6295	563	8.61665	422	0.0215431	-1.08984	normal	0.835676	0.0882588	normal	0.65343	0.167307	normal	0.00454004	1.17753	up
gene-LOC114266186	LOC114266186	0.796682	40	1.39806	58	2.092	75	0.334	19	0.417541	23	0.278662	25	0.139949	9	0.266588	17	0.489123	32	0.601088	29	0.686454	45	2.27298	86	0.704229	34	0.268751	18	0.434489	23	0.231264	18	0.402094	18	0.541759	24	0.00433503	-1.73733	down	0.0341494	-1.65539	normal	0.65646	-0.25974	normal	--	--	--
gene-LOC114296694	LOC114296694	1.18668	58	0.542015	29	0.429863	20	1.44944	94	2.56143	127	1.57969	109	1.15876	57	0.856557	42	0.260666	13	0.672831	32	0.2542	13	0.06903	4	0.838337	42	0.317473	16	0.465287	23	0.282041	17	0.085142	5	0.539472	30	0.00674113	1.38933	up	0.943918	-0.0497455	normal	--	--	--	0.014361	-1.43384	normal
gene-LOC114296697	LOC114296697	6.68691	198	8.44135	267	8.31252	227	9.31891	366	8.31504	250	13.1078	546	9.27229	277	12.186	360	11.7312	356	9.15108	257	7.17776	214	12.7621	423	13.183	397	14.9669	454	10.4854	313	17.764	636	20.3957	615	17.5917	582	0.327963	0.407294	normal	0.248628	0.420183	normal	0.415305	0.280051	normal	0.975983	0.0124013	normal
gene-LOC114323910	LOC114323910	78.1934	2506	83.431	2849	71.048	2098	228.369	9704	253.66	8261	256.185	11538	130.264	4204	125.226	4003	182.234	5971	111.087	3371	64.3447	2075	63.9674	2293	231.626	7538	282.165	9270	200.612	6477	181.117	7012	140.995	4593	199.879	7154	5.82493e-11	1.67054	up	0.0124912	0.88052	normal	0.943529	0.020127	normal	0.0292365	-0.79334	normal
MSTRG.12381	--	6.52846	292	2.57067	145	2.55695	112	5.67622	368	8.09987	384	2.08033	141	8.77566	436	6.15172	298	1.98613	84	3.49902	167	2.30576	125	3.06803	141	3.91557	191	3.35552	154	3.79945	168	1.2	71	2.09966	103	1.74328	69	0.393207	0.43048	normal	0.437174	0.444408	normal	0.383792	-0.344025	normal	0.976984	0.0177402	normal
gene-LOC114265985	LOC114265985	54.9831	2688	71.4773	3705	64.4057	2896	10.5837	692	9.66036	482	8.74715	605	7.76459	385	10.1455	499	14.238	716	49.3119	2288	104.533	5157	79.9312	4366	17.8154	886	10.1004	510	15.778	775	10.2059	607	11.7656	590	7.02628	381	2.4494e-24	-2.73681	down	3.97623e-10	-2.59412	down	0.419636	0.265202	normal	0.731793	0.137498	normal
gene-LOC114269387	LOC114269387	35.1373	1409	42.6801	1824	21.673	801	14.6477	779	15.7447	642	3.55493	201	12.7118	514	8.58182	344	12.3347	506	19.7156	749	31.597	1275	38.8964	1744	15.6425	637	9.34829	385	13.2064	534	9.26497	449	21.0783	860	4.2301	190	0.00103691	-1.62928	down	2.58452e-05	-1.59531	down	0.681945	-0.140535	normal	0.957821	0.0280351	normal
gene-LOC114287987	LOC114287987	0.32115	34	0.408264	46	0.185258	18	0.614902	85	0.633885	67	0.473293	69	0.756135	79	0.960101	100	0.675602	72	0.569323	56	0.312755	33	0.327682	38	0.257367	28	0.530988	57	0.537118	56	0.31878	40	0.38178	41	0.779161	91	0.0628294	0.879135	normal	0.00775282	1.2842	up	0.499371	0.373519	normal	0.23011	0.405276	normal
gene-LOC114262451	LOC114262451	3.38003	277	1.72003	150	2.90122	219	11.0177	1194	13.9523	1158	17.1284	1966	7.31044	602	10.8688	886	8.4244	704	7.67536	594	2.6079	215	2.20571	202	6.40294	531	18.8205	1576	6.07003	500	24.3957	2408	29.9785	2491	16.2087	1479	2.73717e-09	2.42936	up	6.44657e-06	1.6561	up	0.241989	0.61962	normal	0.0367665	-0.771226	normal
gene-LOC114321517	LOC114321517	1.94282	130	4.30674	306	0.966416	60	5.01429	443	1.51616	103	5.59222	524	3.34206	225	9.72395	646	3.1373	214	3.75626	237	5.04097	338	7.91981	590	1.34707	92	4.14115	283	2.53991	171	11.6092	935	16.5586	1122	4.91184	366	0.245989	0.809281	normal	0.103621	1.03214	normal	0.0251318	1.2112	normal	0.723722	0.229614	normal
gene-LOC114314137	LOC114314137	31.7806	1659	34.6299	1926	40.0142	1924	15.764	1091	16.6113	881	11.225	824	10.9633	577	11.2323	585	20.1726	1077	41.0665	2030	32.4459	1704	40.5582	2367	25.3115	1342	19.4274	1040	21.0712	1108	20.3039	1281	21.0036	1116	22.4743	1310	1.03342e-06	-1.34098	down	0.0027385	-1.35354	down	0.802654	0.0631848	normal	0.963544	-0.019615	normal
gene-LOC114314136	LOC114314136	3.94753	359	1.48605	145	1.69331	142	5.3848	648	5.98201	552	2.13932	276	3.32031	304	3.87473	351	2.55412	239	2.7014	232	1.08156	100	1.48346	151	3.00379	278	4.18432	391	3.96841	363	1.92385	211	2.03649	189	1.20997	123	0.0508521	0.903259	normal	0.319486	0.402042	normal	0.395069	-0.414711	normal	0.175981	-0.500358	normal
gene-LOC114261180	LOC114261180	70.4158	2994	98.3465	4456	118.549	4642	168.802	9516	135.238	5842	280.836	16778	128.72	5511	139.999	5936	219.793	9557	103.362	4163	134.667	5761	123.009	5848	150.987	6518	252.365	10998	166.169	7117	360.727	18529	289.176	12508	352.983	16762	0.029671	1.0442	normal	0.118117	0.711568	normal	0.372232	0.277511	normal	0.508803	-0.336115	normal
gene-LOC114270200	LOC114270200	0.136848	5	0.414292	16	0.753157	25	0.651137	31	0.652179	24	2.12151	106	2.32826	83	25.8084	908	4.31096	156	0.392103	14	2.12022	76	0.183242	8	0.606853	22	0.93872	34	0.934762	34	7.29875	312	21.4538	770	7.0218	277	--	--	--	3.08204e-06	4.33214	up	--	--	--	0.00138564	2.93978	up
gene-LOC114268038	LOC114268038	14.7222	717	10.903	563	7.6319	330	8.27251	520	8.94549	440	3.25771	228	8.62641	415	8.94806	428	4.20613	218	9.03399	416	9.54736	469	9.87302	533	5.82118	296	5.37098	271	5.43406	261	3.62234	202	6.02071	297	3.25234	170	0.0502462	-0.73376	normal	0.0265448	-0.699689	normal	0.426277	-0.20379	normal	0.92767	0.0353532	normal
gene-LOC114319071	LOC114319071	2.95987	224	2.22092	179	3.21374	224	1.22626	123	1.47287	113	0.377374	40	1.37498	105	0.499051	38	0.414046	32	2.03387	146	2.65716	202	2.36362	200	0.839396	65	0.523114	41	0.853513	65	0.427806	39	0.60227	47	0.222596	19	0.00200286	-1.55098	down	0.000192779	-2.00965	down	0.368564	-0.279597	normal	0.491676	-0.461677	normal
gene-LOC114305072	LOC114305072	0.940582	39	2.16431	95	1.47218	56	3.37301	184	3.24096	136	8.6065	497	2.87502	119	4.98474	205	8.68365	365	2.01007	79	1.17682	49	2.49451	115	5.0924	213	6.88901	290	5.38433	223	8.7476	434	12.5634	525	12.0583	553	0.00586636	1.79186	up	0.00446157	1.83389	up	0.598586	0.278191	normal	0.955543	0.038979	normal
gene-LOC114285024	LOC114285024	2.66729	144	3.18492	183	5.77925	286	0.628867	45	0.85392	47	0.614699	47	0.868986	47	0.287726	16	0.883979	49	1.50066	77	4.78971	259	3.14119	189	0.751401	41	0.68733	38	0.734057	40	1.70237	111	1.23225	68	0.566184	34	6.75566e-07	-2.53554	down	8.51854e-05	-2.57732	down	0.491889	-0.370507	normal	0.941775	-0.0485508	normal
gene-LOC114302480	LOC114302480	9.7843	387	2.9777	126	1.98037	72	4.95129	260	6.12211	246	0.634069	36	6.29419	251	2.22396	88	0.57557	24	3.04614	114	4.96287	198	2.93821	130	0.951169	39	0.985751	40	1.77148	71	0.389403	19	0.326096	14	0.185275	9	0.655441	-0.348041	normal	0.340359	-0.778283	normal	0.510062	-0.371583	normal	0.635556	-0.426956	normal
gene-LOC114274453	LOC114274453	1.25963	105	1.15463	103	1.21515	93	0.714773	79	0.845199	72	0.639454	75	1.08353	91	1.91031	159	1.00543	86	4.03746	318	2.3043	193	3.23955	301	0.461822	39	1.02394	88	1.32206	111	0.825771	83	0.591717	51	2.00472	187	0.030625	-0.740435	normal	0.944747	0.0268747	normal	2.86229e-05	1.37578	up	0.0472695	0.769576	normal
gene-LOC114274450	LOC114274450	1.53835	87	1.43991	87	2.47465	129	3.48012	261	2.33447	134	3.06393	244	2.82793	161	3.93841	222	3.39974	197	1.90229	102	2.68588	153	1.49674	95	3.66603	211	4.07085	236	3.53049	201	5.13097	350	5.6675	326	3.44838	218	0.140876	0.670568	normal	0.0808006	0.791394	normal	0.810775	0.106506	normal	0.747674	0.118167	normal
gene-LOC114280210	LOC114280210	0.589181	53	0.403922	39	0.198099	17	0.454788	54	0.470296	43	0.148146	19	0.975935	87	0.570567	51	0.426303	39	1.10275	93	1.3143	117	0.413881	41	0.112141	11	0.167538	16	0.173927	16	0.15145	17	0.060369	6	0	0	0.761894	-0.192637	normal	0.273621	0.632953	normal	0.0394013	1.23209	normal	0.158331	0.826303	normal
gene-LOC114284774	LOC114284774	12.9854	2113	7.32096	1270	4.46958	670	12.4625	2689	11.7898	1950	3.72024	851	11.6588	1911	9.04321	1468	2.99998	500	7.74754	1195	9.52041	1559	5.70556	1038	3.96441	655	8.11861	1355	4.77212	783	2.94104	579	5.2709	873	2.2226	404	0.744823	0.151502	normal	0.727872	-0.167905	normal	0.82531	-0.0802489	normal	0.54569	-0.316351	normal
gene-LOC114284777	LOC114284777	4.27879	219	5.52292	301	9.28256	437	2.84439	193	2.56492	134	4.06749	292	2.50473	129	2.05151	105	2.85069	149	5.19139	252	6.12065	315	6.9831	399	4.25807	221	3.85576	202	3.61783	187	3.85922	239	3.8763	202	3.2087	184	0.0471019	-1.02645	normal	0.00385662	-1.46418	down	0.760973	-0.125132	normal	0.341804	-0.441102	normal
gene-LOC114318305	LOC114318305	4.26117	187	5.10104	233	10.5594	425	2.24176	127	2.43448	112	3.06793	188	2.47826	108	10.441	443	2.86172	128	15.9473	651	45.0563	1904	27.7255	1309	0.903092	41	1.1709	53	4.98176	221	3.09098	161	4.11672	177	2.38442	116	0.0103995	-1.393	normal	0.378856	-0.57772	normal	6.15839e-05	2.0355	up	0.172869	0.821974	normal
gene-LOC114285795	LOC114285795	3.54301	77	6.60065	153	12.4199	249	2.70236	78	1.70369	38	1.2065	37	1.33502	30	2.21817	48	2.38721	53	5.29466	109	14.3027	313	13.7322	334	1.81222	40	1.08157	25	3.75664	83	2.44329	65	2.27362	51	2.805	68	0.00070802	-2.13307	down	0.00209166	-2.04406	down	0.423467	0.477308	normal	0.886774	0.0794309	normal
gene-LOC114289076	LOC114289076	0.595571	89	0.420971	67	0.361216	50	0.182832	36	0.271043	41	0.121196	26	0.357588	54	0.406952	60	0.0344	6	0.497648	70	0.328664	49	0.210608	35	0.109632	17	0.162935	25	0.209989	32	0.21895	40	0.233358	36	0.024148	4	0.00486137	-1.28809	down	0.205096	-0.962525	normal	0.368961	-0.427321	normal	0.693395	0.328272	normal
gene-LOC114302225	LOC114302225	4.0868	202	4.53827	238	3.10717	140	0.427911	28	1.31504	67	0.676479	47	0.671541	34	0.455565	23	0.719499	37	2.53467	118	5.56591	274	4.24858	233	0.48953	25	0.487426	26	0.747206	38	0.200395	12	0.193002	10	0	0	5.88198e-06	-2.27606	down	1.18193e-09	-2.67636	down	0.876212	0.057727	normal	0.549729	-0.398609	normal
gene-LOC114275320	LOC114275320	8.00952	461	4.42396	272	4.02763	214	26.7649	2042	26.9369	1575	28.8237	2330	20.0739	1163	24.6141	1412	23.6365	1391	9.91288	541	3.30121	192	5.66025	365	14.4339	843	28.4956	1681	20.2011	1171	26.0558	1811	33.3258	1951	37.2541	2394	2.30979e-14	2.37062	up	7.11509e-10	2.02562	up	0.636184	0.211225	normal	0.239579	-0.34464	normal
gene-LOC114283299	LOC114283299	2.79429	522	2.16314	431	0.862482	149	2.25974	561	2.1741	414	1.12764	298	3.23772	610	3.38598	631	0.80859	156	1.25658	223	3.12499	589	2.08092	437	0.607549	116	1.632	314	0.89391	170	0.659843	150	1.09178	208	0.766133	161	0.889712	-0.0590611	normal	0.668148	0.233722	normal	0.692121	0.183484	normal	0.544732	0.298043	normal
gene-LOC114283296	LOC114283296	3.53363	370	1.09884	123	0.649725	63	3.18428	442	3.80683	405	1.06929	158	4.21654	444	3.46275	361	0.632716	68	1.2001	119	0.985222	104	0.823579	97	0.648871	69	0.732041	79	1.24845	132	0.427493	54	0.671659	72	0.672883	79	0.319608	0.628064	normal	0.438987	0.561117	normal	0.188097	-0.750359	normal	0.926659	-0.0601755	normal
gene-LOC114306830	LOC114306830	0.417548	38	0.191029	19	1.02388	72	0.456242	53	1.93744	166	0.264102	33	1.11778	100	0.350631	30	0.653771	60	0.223347	19	0.691948	63	0.09634	10	0	0	0.147554	14	0.335809	30	0.061423	7	0	0	0	0	0.487765	0.609335	normal	0.646919	0.364401	normal	0.478154	-0.62933	normal	0.759949	-0.250998	normal
gene-LOC114273241	LOC114273241	10.8326	887	11.6597	1017	10.8127	815	24.4825	2657	25.0393	2083	36.3351	4179	20.0821	1656	32.8429	2681	30.2312	2531	14.8892	1155	14.98	1234	18.2817	1673	17.2151	1431	32.3851	2717	23.2705	1919	35.6749	3528	38.6788	3221	32.4629	2968	9.24955e-05	1.39606	up	0.000192677	1.25451	up	0.0159413	0.50914	normal	0.729777	-0.141335	normal
gene-LOC114288677	LOC114288677	4.61695	138	4.48959	143	9.8937	271	4.54979	180	4.19497	127	1.79756	76	2.05496	62	1.48526	45	2.29474	70	7.89718	223	3.79848	114	7.39564	246	11.6115	351	4.65571	142	2.76913	83	4.26986	154	4.12022	125	2.1905	73	0.0716323	-0.97376	normal	0.00172378	-1.79256	down	0.903987	-0.0607381	normal	0.0929337	-0.827694	normal
MSTRG.62587	--	1.95323	38	1.94133	40	3.13637	56	0.330056	9	0.23447	5	0.427451	12	0.845901	17	0.150842	3	1.12884	22	4.03796	73	1.61257	31	1.49307	32	1.95669	38	0.438211	9	0.555304	11	0.736056	17	0.487919	10	0	0	7.70478e-05	-2.75143	down	0.0518696	-1.7424	normal	0.933705	-0.0511961	normal	--	--	--
gene-LOC114256730	LOC114256730	0.70854	108	0.418493	68	0.492354	69	0.580036	117	0.396891	61	0.871707	186	0.960896	147	2.91974	440	1.04929	163	0.290653	42	0.544466	83	0.213853	37	0.178851	28	0.588097	92	0.22847	35	0.736878	135	0.950569	147	2.41156	407	0.618188	0.260735	normal	0.00343217	1.47955	up	0.197303	-0.634916	normal	0.0381753	1.22617	normal
gene-LOC114256731	LOC114256731	7.83401	633	6.39181	484	4.53177	343	15.6968	1684	23.6314	1952	13.3325	1421	15.1051	1233	11.5009	915	7.19146	538	6.40336	474	3.66723	308	5.83422	454	7.06235	565	10.6883	840	12.609	1001	7.00525	609	6.97313	488	6.44893	503	1.12404e-07	1.5169	up	0.0148502	0.767736	normal	0.355983	-0.264039	normal	0.0273395	-0.746813	normal
gene-LOC114322578	LOC114322578	120.872	8410	122.599	9091	176.949	11339	96.7167	8923	84.8094	5996	18.1445	1774	92.112	6454	76.872	5334	46.3086	3295	82.6296	5446	128.22	8976	116.009	9025	75.1923	5312	35.1716	2509	66.2111	4641	83.8588	7049	123.932	8773	43.1055	3350	0.0232568	-1.21318	normal	0.00108103	-1.1206	down	0.189325	-0.410663	normal	0.864793	0.0888379	normal
MSTRG.4563	--	0.270747	18	0.052242	5	0.114476	7	0.604568	52	0.744102	40	0.539931	50	0.890153	58	3.1962	207	0.307773	21	0.096701	7	0.037622	3	0.209475	16	0.115388	8	0.304363	21	0.231594	15	0.498532	40	0.887509	58	0.079972	6	0.00446039	1.95831	up	--	--	--	--	--	--	0.145665	1.13208	normal
gene-LOC114279058	LOC114279058	1.16821	78	1.30398	94	1.1952	71	0.694155	61	0.268714	19	0.1272	12	0.943424	61	0.510555	34	0.93361	64	0.565862	36	0.918393	62	1.81411	135	0.640843	44	0.219982	16	0.773995	52	0.271859	22	1.71458	109	1.1939	90	0.00398719	-1.82709	down	0.191764	-0.674578	normal	0.761531	-0.158299	normal	0.121584	1.14815	normal
gene-LOC114305915	LOC114305915	36.4932	3209	39.3456	3688	48.8466	3957	18.1084	2112	15.6999	1403	16.4009	2027	21.0194	1862	31.3527	2750	17.1169	1540	25.2844	2107	56.3621	4987	52.2035	5133	10.2688	917	10.8119	975	19.2155	1703	14.1281	1502	16.7656	1500	13.6089	1337	1.11619e-05	-1.34235	down	0.00178024	-0.983338	normal	0.86568	0.0614131	normal	0.171838	0.360444	normal
gene-LOC114258604	LOC114258604	2.47155	202	3.49911	304	2.44818	184	1.59614	173	2.13438	177	1.64075	188	2.06935	170	1.85316	151	1.18178	99	2.46746	191	2.04758	168	2.54303	232	1.4522	121	1.32825	111	1.5665	129	0.689299	68	0.886164	74	0.996722	91	0.0513151	-0.666662	normal	0.0147236	-0.840956	normal	0.353215	-0.276066	normal	0.58427	-0.172173	normal
gene-LOC114258607	LOC114258607	1.36171	115	2.27456	204	2.73838	212	5.4061	602	2.74546	235	2.36042	279	3.08087	261	10.0298	840	3.33271	287	2.99547	239	5.44514	460	6.83915	642	2.01045	172	2.55609	220	3.28288	278	2.7514	280	4.47143	382	3.02333	284	0.194348	0.623374	normal	0.0353246	1.1749	normal	0.00761329	1.20393	up	0.294102	0.553208	normal
gene-LOC114312306	LOC114312306	15.6622	392	26.4063	705	28.4641	656	9.0088	299	9.29992	237	12.7129	447	13.6334	344	16.8813	422	19.0827	489	18.9023	448	22.1242	557	23.5652	660	17.9153	456	12.8117	329	12.0926	305	15.8597	480	24.7208	630	23.2997	652	0.0078679	-1.19607	down	0.176069	-0.594986	normal	0.606082	-0.179187	normal	0.145867	0.598732	normal
MSTRG.11001	--	7.96208	201	2.74869	74	1.53577	36	3.6655	123	9.17122	235	0.646144	23	7.51947	191	5.03885	127	0.907789	24	4.11475	99	3.74198	95	2.48978	71	1.28266	33	1.34162	35	2.40282	61	0.372257	12	0.890356	23	1.07608	31	0.890201	0.119288	normal	0.95614	0.0430184	normal	0.753727	-0.18387	normal	0.939427	-0.0698061	normal
gene-LOC114278900	LOC114278900	1.37584	105	0.848183	69	1.83997	129	1.7907	181	1.22258	95	1.14269	122	2.13684	164	1.73931	132	1.77139	138	0.805909	58	0.371497	29	0.670189	57	0.789029	61	0.829297	65	0.658183	51	0.530783	49	0.431124	34	0.883406	75	0.969782	-0.0176082	normal	0.424483	0.373554	normal	0.0235293	-1.17694	normal	0.248669	0.386194	normal
MSTRG.15913	--	6.82354	140	11.1989	244	5.7634	109	5.03643	137	2.80255	59	5.51182	159	2.27527	47	4.99734	102	7.31207	153	8.44029	164	15.5881	321	19.0873	436	14.6899	305	8.64933	181	14.2531	294	14.1386	349	22.5172	468	4.1011	94	0.109615	-0.797621	normal	0.24896	-0.706966	normal	0.0470339	0.84276	normal	0.894231	0.0865612	normal
MSTRG.20312	--	6.24721	298	0.979313	50	0.673302	30	5.16315	275	7.47571	362	1.14121	77	9.17471	396	4.65722	221	0.127025	7	1.26803	58	3.68308	79	0.243402	13	1.33721	65	1.35407	67	1.09734	53	0.30645	18	0.45454	23	0.307586	17	0.378509	0.749881	normal	0.564858	0.636585	normal	0.164952	-1.23768	normal	0.919555	-0.104544	normal
MSTRG.61648	--	1.0859	39	1.43123	55	0.800735	27	2.77214	132	0.607984	23	2.55338	128	1.00481	37	8.83341	315	2.51588	92	2.21255	75	7.90563	284	3.20781	128	0.602409	22	1.48811	55	0.696132	26	3.20971	139	2.72337	99	0.546631	22	0.211235	0.871587	normal	0.0230716	1.74079	normal	0.000472499	1.97276	up	0.312332	0.87616	normal
gene-LOC114277059	LOC114277059	4.46182	151	0.860509	31	0.76651	25	5.82111	260	9.15049	314	8.05881	382	4.47498	153	5.25827	178	1.74276	61	4.69118	150	1.35671	46	0.618623	25	3.82399	131	4.91442	170	4.47124	152	2.34335	96	1.86974	65	3.30888	126	0.00208097	2.02841	up	0.231788	0.86567	normal	0.824825	0.191676	normal	0.00970498	-1.15112	down
gene-LOC114316156	LOC114316156	28.9272	2462	20.527	1862	14.6821	1151	29.3724	3315	32.8322	2839	15.1369	1811	20.4576	1754	10.0327	852	7.16294	624	17.236	1390	16.3349	1399	17.3835	1654	14.0785	1217	11.2293	980	12.1137	1039	6.33561	652	4.17033	362	3.18889	304	0.414003	0.2497	normal	0.0300959	-0.859769	normal	0.171796	-0.3207	normal	0.00781698	-1.10892	down
gene-LOC114259558	LOC114259558	2.08053	117	1.51313	90	1.68519	85	20.4957	1484	11.6748	654	5.36686	417	11.5776	632	17.3644	941	4.91805	269	3.90681	202	1.95963	108	2.03897	124	2.95035	169	8.18343	456	4.56786	252	11.5455	761	26.0018	1436	8.08275	487	5.82887e-10	2.73573	up	4.90209e-09	2.48761	up	0.180597	0.540642	normal	0.635767	-0.246561	normal
MSTRG.26417	--	7.0584	93	2.73783	39	6.65298	81	4.49982	79	14.521	195	15.5895	289	11.6111	154	11.8148	156	9.84396	133	1.84756	24	8.55167	114	3.84701	57	13.3345	179	15.407	208	16.691	222	37.9275	604	5.08462	69	37.6224	554	0.0899077	1.12341	normal	0.0533538	0.92977	normal	0.736806	-0.223326	normal	0.740622	-0.191019	normal
MSTRG.63774	--	24.3858	1214	13.4091	679	9.43039	436	26.5087	1752	33.6075	1703	11.8359	776	30.9416	1546	24.6209	1211	7.25981	368	13.7288	659	14.1928	705	8.599	475	14.9573	748	13.7569	708	17.9736	890	9.42526	547	8.40822	419	6.50448	363	0.164362	0.59379	normal	0.537687	0.304585	normal	0.36289	-0.328737	normal	0.583789	-0.284842	normal
gene-LOC114310211	LOC114310211	0.040043	3	0.22009	18	0.073917	6	0.717674	71	0.118574	9	0.506197	53	0.284375	22	1.85968	139	0.290443	23	0.058633	5	0.537628	41	0.626091	53	0.299074	23	0.561898	43	0.401662	31	1.00866	91	1.99289	151	1.21101	101	--	--	--	--	--	--	--	--	--	0.478812	0.681464	normal
gene-LOC114310218	LOC114310218	36.468	944	53.5643	1478	61.6349	1470	35.1216	1206	39.6802	1044	32.2865	1175	13.2163	345	8.10624	210	17.9212	475	39.7153	974	35.6723	929	39.6093	1147	42.0012	1104	30.0811	799	27.6771	722	30.9593	969	9.26567	244	10.0506	291	0.118632	-0.554242	normal	6.32879e-05	-1.99606	down	0.149375	-0.450156	normal	0.000996897	-1.44894	down
gene-LOC114267914	LOC114267914	1.31888	20	3.19462	51	6.10758	85	5.26003	105	2.65244	41	11.2564	237	4.88235	74	16.7684	251	8.06346	124	5.29939	76	15.9146	240	11.4644	192	0.433398	7	2.38436	37	1.29835	20	5.48441	100	9.0281	138	13.2223	222	0.306884	0.857585	normal	0.0861485	1.28401	normal	0.0233319	1.52344	normal	0.558897	0.429297	normal
gene-LOC114308423	LOC114308423	86.9898	2499	206.139	6311	375.267	9928	275.949	10510	170.572	4979	146.546	5916	66.6152	1927	52.4594	1503	300.54	8829	168.898	4596	170.912	4940	209.241	6720	284.698	8303	446.87	13158	292.709	8470	465.64	16160	612.154	17890	469.189	15053	0.598817	-0.302235	normal	0.426775	-0.657136	normal	0.459504	-0.37711	normal	0.612529	-0.371947	normal
gene-LOC114267918	LOC114267918	6.22858	736	6.76354	851	5.58837	608	2.05007	321	3.10456	373	0.58264	97	2.41034	287	1.29133	153	0.993161	120	5.01965	562	9.42786	1120	5.62458	743	2.13536	256	1.66507	202	1.80213	215	1.92281	275	2.28771	275	0.350756	47	0.000388549	-1.79179	down	7.4937e-09	-2.10032	down	0.765195	0.0905767	normal	0.596241	-0.311533	normal
gene-LOC114289491	LOC114289491	0.347465	16	0.880663	43	0.998443	42	0.362056	22	0.075861	4	0.230007	15	0.3269	16	0.35616	17	0.202129	10	1.28408	56	7.7308	356	0.754275	39	0.384324	18	0.345222	17	0.265784	13	0.621077	35	0.488143	23	0.441258	23	--	--	--	--	--	--	0.0172897	2.05926	normal	--	--	--
gene-LOC114287272	LOC114287272	9.45416	1070	6.40926	773	4.64961	485	5.77495	867	4.78112	550	1.70721	272	5.71427	651	3.84505	434	1.8256	212	4.82315	517	6.8407	779	4.96252	628	2.59848	299	3.68211	427	2.66658	304	2.30332	315	3.22803	372	1.14545	145	0.059562	-0.78596	normal	0.0171026	-0.956307	normal	0.304495	-0.292117	normal	0.731	-0.169882	normal
gene-LOC114288534	LOC114288534	0.167321	13	0.217526	18	0.41249	30	0.581619	61	0.428981	34	1.13728	124	0.395467	31	0.552956	43	0.730381	58	0.339348	25	0.121971	10	0.389139	34	0.592119	47	0.945097	75	0.329358	26	1.52476	143	1.45274	115	0.301836	27	0.0574351	1.446	normal	0.186416	0.982507	normal	--	--	--	0.496432	-0.466684	normal
gene-LOC114303843	LOC114303843	267.606	6416	425.305	10868	456.49	10081	429.634	13660	239.062	5825	519.296	17497	205.044	4951	343.257	8208	748.936	18365	409.741	9306	421.487	10169	627.418	16821	679.694	16547	608.26	14950	380.08	9181	1045.79	30295	2325.02	56718	760.362	20363	0.919279	0.0477886	normal	0.770328	0.17506	normal	0.387752	0.295061	normal	0.850162	0.119405	normal
gene-LOC114288531	LOC114288531	6.04113	296	7.46157	390	4.63839	210	5.9778	389	4.10508	205	5.57909	384	2.33268	116	4.96232	243	2.4377	123	5.58514	259	12.2899	606	6.59708	362	2.72464	136	3.91555	197	2.54701	126	4.70005	279	6.39006	319	2.61133	143	0.572027	-0.197441	normal	0.0114074	-1.00163	normal	0.268569	0.41649	normal	0.053932	-0.801304	normal
gene-LOC114319275	LOC114319275	0.521745	42	0.465138	40	0.229479	17	1.12998	120	1.85414	145	1.21049	137	1.11795	89	1.5471	122	0.423436	34	0.534441	41	0.973463	79	0.450958	41	0.34416	28	1.14098	94	0.951051	77	0.88123	86	0.698401	57	0.474149	43	0.000107489	1.77032	up	0.0455688	1.1845	normal	0.206919	0.698382	normal	0.245551	-0.581553	normal
MSTRG.11629	--	0.030216	2	0	0	0	0	2.64944	162	0.537551	27	0.838865	52	0.637159	32	2.13946	89	0.748319	37	0	0	0.296601	15	0	0	0	0	1.06028	51	0.377921	19	1.0531	59	0.611981	26	0.359803	17	--	--	--	4.10216e-06	6.22275	up	--	--	--	0.677465	-0.307257	normal
MSTRG.25444	--	8.12919	763	2.83506	302	1.09657	110	8.33122	1000	7.79614	837	2.85113	356	10.734	1070	6.72155	663	2.2102	167	3.39087	294	3.49718	298	2.09626	191	3.05401	298	2.6871	276	3.90839	318	1.27463	157	1.88869	155	1.92206	185	0.272288	0.675025	normal	0.378182	0.618516	normal	0.35408	-0.522648	normal	0.934517	-0.0507861	normal
gene-LOC114308396	LOC114308396	1.58912	87	1.58844	92	0.421305	21	3.35376	241	1.83463	102	1.08659	83	0.437819	25	1.09335	60	1.36947	77	1.96001	101	1.25782	69	1.28439	78	3.27234	180	3.19391	177	3.50484	191	4.89381	319	4.56161	251	1.39786	85	0.196314	0.780945	normal	0.729736	-0.254096	normal	0.531303	0.34469	normal	0.10449	-1.04393	normal
gene-LOC114319894	LOC114319894	0.64656	116	0.208496	40	0.274162	45	1.30181	308	1.11245	202	0.550333	138	1.11951	201	0.912735	163	0.565371	103	0.398325	68	0.691582	124	0.293998	59	0.484045	88	0.978207	179	0.715693	129	0.2577	56	0.381711	70	0.410331	82	0.00584682	1.38157	up	0.0244749	1.1315	normal	0.576466	0.312807	normal	0.511765	-0.248673	normal
gene-LOC114319897	LOC114319897	0	0	0	0	0	0	1.13135	28	0.891029	17	5.19113	133	0.070832	2	0.925076	17	1.42679	27	0.225534	4	0	0	0	0	0.262997	5	6.26464	118	0.26	5	2.84482	63	2.45887	46	4.53269	93	--	--	--	--	--	--	--	--	--	--	--	--
gene-LOC114294413	LOC114294413	10.7605	420	9.9742	414	21.3414	766	8.35798	435	6.86822	275	5.31416	292	5.02682	199	3.78758	147	5.92326	235	13.0913	484	5.19358	205	12.9643	565	17.9348	708	7.09469	285	7.40913	294	8.59592	407	9.49734	378	2.89291	127	0.01323	-1.11116	normal	0.00176689	-1.60235	down	0.320516	-0.490621	normal	0.186052	-0.498999	normal
gene-LOC114314445	LOC114314445	38.3739	2648	38.0832	2800	29.9343	1902	23.3385	2135	25.4964	1788	16.8133	1630	17.0806	1187	11.4373	787	18.9552	1338	36.7749	2403	27.6571	1920	32.5615	2512	38.0541	2666	28.5063	2016	31.1938	2168	21.9903	1833	10.0376	705	14.4654	1115	0.000161858	-0.720276	normal	0.000944154	-1.19048	down	0.461737	-0.144934	normal	0.1833	-0.475102	normal
gene-LOC114314449	LOC114314449	3.67953	325	4.28808	404	4.33209	353	2.07785	244	2.15902	194	1.30465	162	2.19658	196	1.68851	149	2.1958	199	2.26618	190	3.92385	349	3.76912	373	3.34358	300	2.40538	218	2.51077	224	2.38766	255	1.56091	141	0.956874	95	6.84949e-05	-1.20711	down	0.00313944	-1.08534	down	0.301945	-0.334919	normal	0.735991	0.117552	normal
gene-LOC114264394	LOC114264394	13.3277	1278	8.97694	925	22.663	2023	3.0126	382	4.53497	445	2.03991	277	4.65579	447	2.08848	202	2.25708	226	9.06379	829	12.0432	1162	16.8135	1817	3.10204	305	5.14231	505	3.66055	357	2.32806	275	0.440095	44	1.68023	182	9.51923e-07	-2.32952	down	1.18282e-06	-2.46705	down	0.480432	-0.307397	normal	0.745068	-0.140116	normal
gene-LOC114265666	LOC114265666	1.49915	142	0.807194	81	0.732408	63	1.96851	244	1.87066	180	1.26959	169	1.88919	180	2.82397	256	2.19194	211	2.1397	185	1.12723	107	1.37424	143	1.65429	153	2.34508	226	2.0466	194	4.03856	459	3.1608	303	1.53989	162	0.0317918	0.755235	normal	0.00400486	1.12588	up	0.149336	0.597207	normal	0.222225	0.369171	normal
gene-LOC114276394	LOC114276394	2.42469	89	0.895785	94	0.306416	27	3.13519	401	6.22725	614	0.692905	94	5.30625	520	4.80401	462	0.075604	8	0.645448	24	0.105158	5	0.641037	68	0.687443	51	0.815517	79	1.07237	105	0.326606	39	0.271837	27	0.166135	13	0.00220911	2.17496	up	0.0397689	2.07722	normal	0.176006	-1.1459	normal	0.932033	-0.0917495	normal
gene-LOC114295092	LOC114295092	0.768079	29	1.00291	41	0.891597	31	0.299731	15	1.03566	40	0.964409	51	1.12417	43	0.925675	35	0.382187	15	0.830172	30	0.964615	37	0.949725	40	0.310937	12	0.688606	27	0.848148	33	2.16474	99	1.53336	59	1.24755	53	0.781391	-0.198148	normal	0.638218	-0.286235	normal	0.973726	0.0158603	normal	0.910045	-0.0855949	normal
gene-LOC114312840	LOC114312840	4.2675	175	3.74241	161	5.7764	237	1.81474	99	1.28281	59	1.5	87	1.8556	77	1.61107	66	1.07427	45	3.58912	145	4.63701	189	4.84408	220	1.40198	61	0.598961	27	1.09286	45	0.708685	35	0.207658	10	0.55442	25	0.000138867	-1.62213	down	4.44876e-05	-1.78658	down	0.658412	-0.162732	normal	0.668796	-0.163922	normal
gene-LOC114323555	LOC114323555	6.89252	299	7.27758	337	7.82738	313	7.95722	458	6.93466	306	6.46811	395	8.41193	368	8.87251	384	11.0126	489	6.50058	268	8.95146	391	8.37584	407	8.43422	372	11.24	500	10.3709	454	12.3142	646	26.097	1152	11.7692	571	0.804411	-0.0691153	normal	0.403801	0.305013	normal	0.748197	0.086752	normal	0.263419	0.370884	normal
gene-LOC114267281	LOC114267281	7.67389	461	13.8764	888	19.3801	1072	1.5666	125	2.40813	147	2.02168	171	1.59957	97	1.10884	67	2.81699	173	6.51093	371	17.198	1039	7.31635	491	2.45116	150	0.83845	52	1.77612	108	0.458461	34	0.601797	37	0.638945	43	9.69368e-09	-2.82879	down	1.06374e-06	-2.93553	down	0.350168	-0.473872	normal	0.840077	-0.114839	normal
gene-LOC114267134	LOC114267134	5.50694	460	6.8962	614	10.9645	843	2.51946	279	2.23882	190	3.31022	389	3.06904	258	3.09972	258	4.02668	344	5.38185	426	8.36251	703	8.49684	793	2.78508	236	2.44666	210	4.05741	342	2.6396	267	3.95659	336	2.64333	247	0.000977849	-1.55403	down	0.00577402	-1.28807	down	0.736652	-0.13264	normal	0.538183	0.262502	normal
gene-LOC114267136	LOC114267136	2.06769	144	2.8087	208	4.53704	290	1.31866	122	2.21526	157	2.38139	233	1.29995	91	1.58764	110	2.13157	152	2.637	174	4.82693	337	2.36699	184	1.13294	80	3.39898	242	2.50072	175	0.340549	29	1.40855	100	1.25613	98	0.19678	-0.691922	normal	0.0694279	-0.989388	normal	0.990004	-0.00593048	normal	0.557237	-0.300688	normal
gene-LOC114269485	LOC114269485	3.28762	201	4.22154	274	3.77514	212	2.72546	220	1.93852	120	1.62484	139	2.41172	148	5.01551	305	2.7651	173	5.19534	300	5.62728	345	9.20596	627	2.10988	131	3.1861	199	3.28978	202	3.51798	259	5.04404	313	3.15135	215	0.00736025	-0.892276	normal	0.503564	-0.265862	normal	0.0190451	0.799627	normal	0.108275	0.627237	normal
gene-LOC114269482	LOC114269482	6.53996	285	2.51541	117	2.06234	83	6.3867	368	7.29923	322	2.17371	133	9.85652	426	5.70031	247	1.1123	50	2.5249	104	3.41229	149	2.24532	109	4.04407	178	3.16784	141	3.7285	163	1.24834	66	1.81285	80	0.929781	46	0.35587	0.497675	normal	0.519366	0.451801	normal	0.376536	-0.412868	normal	0.952618	-0.0413262	normal
gene-LOC114269483	LOC114269483	6.26246	180	7.25444	222	9.85755	261	3.47017	133	2.73049	80	3.61955	146	4.86272	141	2.86797	83	3.25723	96	5.59652	153	6.30705	183	7.85896	253	6.62982	194	2.37694	70	4.76498	138	2.94664	103	4.09865	120	3.07108	99	0.0030127	-1.26955	down	0.00669039	-1.19874	down	0.430637	-0.283323	normal	0.86963	0.0691381	normal
gene-LOC114269489	LOC114269489	7.79912	548	10.5683	791	10.2204	661	14.3936	1340	10.879	776	26.7255	2635	13.6114	962	29.4125	2059	24.9717	1792	10.2818	684	13.1235	927	16.9666	1332	10.1988	727	23.7789	1711	16.6891	1180	31.6602	2684	59.1131	4220	35.9195	2815	0.0685057	0.910107	normal	0.00565892	1.16626	up	0.135772	0.462081	normal	0.635541	0.257209	normal
gene-LOC114276300	LOC114276300	23.7864	3083	11.4759	1584	3.5979	430	12.5302	2154	15.2479	2008	3.15271	575	11.8992	1553	7.35388	951	2.12777	282	12.7452	1565	11.0017	1430	9.75904	1414	6.53143	860	5.08463	676	5.13477	671	2.7157	425	2.99711	396	1.27988	186	0.613104	-0.32704	normal	0.155209	-0.940556	normal	0.760474	-0.154836	normal	0.33952	-0.608875	normal
gene-LOC114266660	LOC114266660	0.62837	33	1.52775	84	1.07224	51	1.76344	121	1.56021	82	2.14181	155	1.91352	99	2.36417	122	1.56864	82	1.09434	53	0.993943	52	1.33611	77	1.28055	67	2.03111	107	1.46212	76	1.95804	121	3.33214	173	2.3303	133	0.169515	0.746193	normal	0.166867	0.714317	normal	0.94023	0.038178	normal	0.937213	-0.0306849	normal
gene-LOC114320073	LOC114320073	1.96165	52	2.47722	70	2.26945	56	2.43194	86	3.2104	87	3.54816	132	4.24821	113	3.52897	93	3.64141	99	2.41403	61	3.61517	97	3.13626	93	2.50306	68	3.8023	103	3.21689	86	5.52504	177	7.62607	205	4.25896	126	0.31412	0.459958	normal	0.106377	0.672283	normal	0.28388	0.422321	normal	0.609988	0.212022	normal
gene-LOC114261576	LOC114261576	2.48134	57	2.05464	51	1.74601	37	5.75928	175	3.78876	89	2.6113	84	3.31036	77	3.49013	80	3.53019	83	1.44965	32	0.454601	11	1.39102	36	4.38783	102	4.24332	100	3.82068	89	5.41473	150	2.20979	52	2.4269	62	0.0255522	0.910046	normal	0.112345	0.659159	normal	0.120642	-0.918747	normal	0.532387	-0.25403	normal
gene-LOC114261578	LOC114261578	8.84154	322	1.80268	73	1.80634	59	9.31936	452	7.4418	277	1.06716	61	6.05043	237	3.6929	141	1.02957	37	3.02456	108	2.69455	97	1.42482	64	1.3135	54	1.58207	64	1.74947	68	0.893586	44	1.22575	50	1.03734	42	0.502161	0.524047	normal	0.782915	-0.212197	normal	0.271416	-0.702612	normal	0.346859	-0.732529	normal
gene-LOC114283037	LOC114283037	0.452963	25	0.671983	38	0.732176	36	0.609472	43	0.510608	28	0.943088	71	0.622755	34	0.760634	41	0.756247	41	0.489472	25	1.76148	94	1.3865	83	0.929713	51	1.04631	57	0.746876	40	1.66129	107	1.51472	82	1.29834	77	0.789197	0.167304	normal	0.848189	0.110324	normal	0.138014	0.918768	normal	0.92104	-0.0577816	normal
gene-LOC114308980	LOC114308980	3.40158	229	4.18479	301	4.13849	258	3.43372	307	3.33683	229	2.5189	239	1.4668	100	1.26293	85	2.22228	153	2.48474	160	4.38223	297	2.69369	204	3.10971	213	3.69694	255	2.25267	153	1.90172	156	4.68276	321	0.517848	39	0.205085	-0.380692	normal	0.00614008	-1.28187	down	0.341052	-0.327854	normal	0.0357514	-0.906797	normal
gene-LOC114321304	LOC114321304	0.804166	43	1.54931	87	2.24527	109	0.961538	67	0.93105	50	0.760597	56	1.3137	70	0.2413	13	1.10122	60	1.30412	65	2.07341	110	0.643498	38	1.7272	92	1.14561	62	2.63883	140	1.65187	105	0.218384	12	0.960692	57	0.123948	-0.882444	normal	0.28281	-0.867962	normal	0.659899	-0.274454	normal	0.991233	0.00804768	normal
gene-LOC114304517	LOC114304517	0.794371	81	0.562582	61	1.12008	105	0.683992	93	0.988422	102	0.413857	59	1.5567	160	0.625303	64	0.444087	47	0.785538	76	0.524082	54	0.514121	59	0.352163	37	0.506637	52	0.874387	90	0.279882	35	0.246647	26	0.142518	17	0.516239	-0.331069	normal	0.909628	-0.0692036	normal	0.311176	-0.479919	normal	0.648241	0.262864	normal
gene-LOC114261396	LOC114261396	0.048274	3	0.197728	13	0.115381	7	1.53225	120	0.637414	39	1.37801	115	0.55939	34	6.64049	391	0.958166	58	0.585536	33	0.329087	20	1.05081	70	0.360855	22	1.30821	80	0.719468	43	1.78682	128	1.46482	88	1.48098	98	3.20979e-05	3.1905	up	2.68494e-05	4.16667	up	--	--	--	0.264694	0.989906	normal
gene-LOC114270078	LOC114270078	2.05678	136	2.06964	146	1.20365	73	2.08669	183	1.6848	113	1.23336	115	1.23313	82	0.977136	65	1.08921	74	1.78329	112	1.2245	82	1.6981	125	0.846521	57	1.56047	106	1.31762	88	0.622435	50	0.571929	39	0.70894	53	0.760703	-0.104316	normal	0.0683366	-0.735437	normal	0.617577	-0.176891	normal	0.0759064	-0.634933	normal
gene-LOC114285615	LOC114285615	8.61836	506	2.67089	168	4.61712	250	15.5594	1213	16.7102	994	4.94878	409	14.6766	867	21.1628	1231	4.87022	290	8.0745	451	2.05261	122	2.53815	167	4.45825	266	5.91039	357	6.36828	371	4.42842	315	4.20359	250	5.39875	356	0.0211092	1.18325	normal	0.0247339	1.21283	normal	0.59793	-0.313812	normal	0.949241	0.034585	normal
gene-LOC114285616	LOC114285616	3.05784	169	2.42584	139	3.76419	185	1.53547	114	1.90875	106	0.908457	68	1.89831	108	1.96644	105	2.32235	127	4.65332	237	8.75048	482	3.44231	207	1.99846	114	3.46768	197	1.57666	85	4.46769	288	1.22962	67	1.52462	91	0.00519939	-1.13899	down	0.126055	-0.642438	normal	0.0581743	0.83074	normal	0.23229	0.492304	normal
gene-LOC114289919	LOC114289919	7.38357	305	2.5054	80	0.809112	27	7.97016	446	9.22401	391	3.10109	164	10.5524	398	5.40322	219	0.526472	27	2.80732	89	2.38683	96	0.818131	46	3.53447	149	4.29695	174	3.25967	130	1.24572	64	2.02399	77	0.70178	42	0.145885	1.08281	normal	0.53968	0.572762	normal	0.316913	-0.749276	normal	0.521443	-0.502538	normal
gene-LOC114276898	LOC114276898	31.3517	1334	35.8656	1627	46.1287	1808	33.2076	1874	27.3915	1185	64.9128	3882	44.6588	1914	65.9937	2801	85.0722	3702	41.9792	1692	41.8161	1791	46.7944	2227	36.928	1596	52.2049	2277	42.768	1834	91.5739	4708	81.1928	3515	96.6375	4593	0.709217	0.188386	normal	0.0957802	0.731576	normal	0.569076	0.158938	normal	0.320498	0.541555	normal
gene-LOC114289912	LOC114289912	9.11089	738	1.60385	129	0.89053	64	10.3931	1062	11.0488	891	1.56565	184	10.0174	829	7.28079	571	0.567664	46	2.90656	208	1.14909	89	1.03491	90	1.65938	144	3.08004	261	2.67445	206	1.54434	145	1.43133	112	1.45895	127	0.236497	0.994055	normal	0.555456	0.561557	normal	0.129175	-1.16701	normal	0.627716	-0.42436	normal
gene-LOC114289914	LOC114289914	4.37635	195	5.70849	272	6.7454	276	1.79271	107	1.90963	87	1.70383	108	1.41577	64	1.25884	56	1.95278	90	3.9895	169	9.26202	415	4.66824	233	1.00787	46	0.807118	38	2.31577	104	1.54769	83	0.797506	37	0.81266	41	1.54339e-05	-1.66517	down	6.82071e-05	-1.91592	down	0.920317	0.042954	normal	0.575961	-0.255668	normal
gene-LOC114289915	LOC114289915	5.74902	236	2.21323	98	7.50854	283	1.34454	74	1.39643	59	0.772162	45	1.57404	66	2.28332	94	1.94877	82	1.58475	62	1.6719	70	3.46911	161	2.68952	113	0.994023	42	2.03492	85	0.446968	23	0.479339	21	0.67205	31	6.82736e-05	-2.19602	down	0.00740211	-1.50304	down	0.0296859	-1.22628	normal	0.0981502	0.688962	normal
gene-LOC114309297	LOC114309297	8.54745	439	6.75317	370	6.35408	301	11.6871	795	12.5191	653	11.3088	815	13.5681	701	15.357	786	11.8135	620	5.60393	273	5.19274	268	5.3244	306	8.87054	462	11.5156	606	10.2505	530	8.21878	510	13.8281	722	10.2152	586	0.00149544	0.717986	normal	9.84517e-05	0.831351	normal	0.0352549	-0.435629	normal	0.597119	0.114285	normal
gene-LOC114309290	LOC114309290	2.59134	144	4.54829	269	2.19274	112	1.23547	91	0.581498	33	1.23009	96	1.54288	86	1.69694	94	0.995717	57	1.53554	81	2.37652	133	2.65525	165	2.22644	126	0.86631	50	1.51285	85	1.93033	130	1.36096	78	1.10038	69	0.00288508	-1.58611	down	0.00396195	-1.25265	down	0.215628	-0.517777	normal	0.509372	0.335116	normal
gene-LOC114280399	LOC114280399	5.69199	302	4.87254	275	6.28095	307	19.4715	1367	17.1878	925	12.0203	895	10.6537	569	28.4168	1501	7.38056	400	13.5601	681	6.46746	345	10.9142	647	3.25316	175	19.773	1074	8.65999	462	18.4676	1182	39.2199	2113	43.0202	2544	5.63099e-08	1.48067	up	0.00739348	1.28486	up	0.0163883	0.8474	normal	0.683492	-0.189117	normal
gene-LOC114306110	LOC114306110	1.31433	93	0.881232	67	1.94754	127	1.35288	127	2.17076	157	0.662022	66	1.98982	142	1.42691	101	3.27872	238	1.30367	88	3.11246	222	1.18841	95	1.29515	94	0.882554	65	1.13602	81	0.385897	33	0.877694	64	0.351201	28	0.875251	-0.0879549	normal	0.272813	0.664562	normal	0.477038	0.387102	normal	0.210903	0.743888	normal
gene-LOC114306118	LOC114306118	2.9946	394	0.565645	86	0.434837	55	1.83414	309	2.8882	363	0.336311	76	3.60985	454	1.79176	229	0.227851	29	0.738991	89	0.778706	99	0.811734	113	0.330383	42	0.580588	79	0.613149	83	0.273947	44	0.487943	63	0.123682	22	0.712719	0.288117	normal	0.71868	0.324128	normal	0.220329	-0.789428	normal	0.960517	0.0430149	normal
gene-LOC114284252	LOC114284252	22.736	2328	16.8303	1837	18.3148	1728	25.8105	3505	26.9391	2803	11.6354	1675	36.5366	3768	31.1577	3182	20.5505	2152	18.5751	1802	36.4633	3757	12.7571	1461	13.7837	1433	22.6788	2381	20.4219	2107	11.1671	1382	13.5614	1413	9.17313	1050	0.748164	0.0972912	normal	0.030265	0.501984	normal	0.586317	0.21004	normal	0.202733	0.403879	normal
gene-LOC114309833	LOC114309833	3.28517	166	4.71115	253	5.04671	235	2.53077	169	1.91034	98	2.51014	178	2.47005	126	2.4345	123	2.08573	108	5.12913	245	5.54627	281	6.22123	351	2.8137	144	2.88343	149	3.45716	176	2.75767	168	2.24818	116	1.13462	64	0.0253992	-0.931456	normal	0.00937206	-1.01216	down	0.316943	0.328291	normal	0.815112	-0.0822631	normal
gene-LOC114309836	LOC114309836	12.5814	521	7.62625	336	5.56528	212	15.3322	850	13.9115	650	7.9757	467	18.4235	786	9.75403	445	5.75702	246	5.75258	231	9.69157	402	7.03055	331	5.83581	273	5.122	218	6.11333	257	5.15527	258	4.966	232	6.96514	309	0.0789103	0.589701	normal	0.411321	0.363695	normal	0.627862	-0.165754	normal	0.597077	-0.224391	normal
gene-LOC114309838	LOC114309838	1.30084	70	0.468037	28	0.3718	19	4.75118	338	4.17053	227	3.57521	269	3.7588	204	6.20857	332	1.98736	109	1.64609	84	0.673743	37	0.950237	58	1.49356	82	3.05006	168	1.6984	91	2.6782	174	3.22737	174	2.74294	163	4.26796e-08	2.56591	up	2.81479e-05	2.37219	up	0.306859	0.637301	normal	0.63185	-0.18928	normal
gene-LOC114277857	LOC114277857	2.16593	81	2.44211	98	2.59135	90	1.12368	56	1.18982	46	0.761535	40	1.50795	57	0.965944	36	1.39349	54	2.7925	99	4.22867	159	5.83955	244	1.54012	59	0.527044	21	2.71433	103	0.719687	33	0.788949	30	0	0	0.00162696	-1.27574	down	0.0458247	-0.967896	normal	0.0485069	0.80047	normal	0.532227	0.304643	normal
gene-LOC114273452	LOC114273452	6.18076	172	9.5285	282	7.04839	181	11.9844	442	11.323	320	23.6251	922	10.8489	304	10.6794	296	13.5749	386	8.43121	222	11.8642	332	9.70949	302	14.314	404	18.3955	524	12.2088	342	20.7262	695	19.9362	563	17.5979	546	0.0294893	1.09606	normal	0.1598	0.565378	normal	0.245185	0.368615	normal	0.294334	-0.530892	normal
gene-LOC114259149	LOC114259149	7.24385	209	2.03079	66	1.5171	41	4.27882	164	6.56603	195	1.20044	52	7.25752	218	4.06528	116	1.0971	34	1.14652	35	1.06111	32	1.18937	40	1.15694	37	1.15336	34	1.08404	31	0.183448	8	0.295925	9	0.808161	28	0.816033	0.163915	normal	0.858313	0.133759	normal	0.0118538	-1.53635	normal	0.972692	-0.0251172	normal
gene-LOC114299161	LOC114299161	7.40196	108	6.58209	103	3.82735	52	2.86123	56	4.4528	66	2.76553	57	4.52455	67	3.70854	54	1.47018	22	2.48889	35	6.5837	97	4.72578	77	1.89502	28	0.842447	13	0.835876	13	1.50232	27	3.81654	57	0.566845	10	0.0519412	-0.818926	normal	0.0523629	-0.995379	normal	0.454163	-0.362554	normal	0.741773	-0.174649	normal
gene-LOC114297307	LOC114297307	3133.26	107580	5969.62	218448	10348.3	327255	1131.06	51497	1252.72	43706	5828.07	281209	1633.69	56490	1177.57	40324	3466.98	121746	3820.51	124257	4359.21	150605	4311.9	165543	3264.39	113808	2031.36	71498	2164.96	74884	4145.02	171954	1990.54	69539	1910.83	73283	0.134553	-1.17404	normal	0.00996957	-1.67496	down	0.10939	-0.723933	normal	0.530355	-0.504931	normal
gene-LOC114300222	LOC114300222	8.26096	873	5.44676	613	3.11146	303	9.7851	1370	9.24675	992	3.52919	524	11.394	1212	8.12239	856	4.28721	463	6.15892	616	5.79915	617	4.60716	544	4.91063	527	5.31469	576	4.34147	462	3.25397	416	3.65719	393	3.18524	376	0.339082	0.401012	normal	0.307053	0.415505	normal	0.998326	0.000692632	normal	0.970533	0.0157809	normal
gene-LOC114300226	LOC114300226	1.09941	58	1.74806	97	1.97366	95	2.19707	152	2.40955	128	10.6912	780	7.26344	380	29.8325	1545	18.699	993	3.21775	159	3.52278	184	7.0595	410	1.17673	63	3.03464	162	5.07261	266	9.5907	602	6.64456	351	19.1993	1114	0.0219941	1.76105	normal	2.81948e-09	3.40436	up	0.00199829	1.46374	up	0.0388456	1.64782	normal
gene-LOC114288884	LOC114288884	1.31871	29	3.88225	91	0.603016	13	2.71381	80	1.89097	43	2.4818	77	1.75757	39	2.31297	51	2.5295	57	1.61163	34	2.89164	64	2.08483	52	2.23756	50	3.62979	82	3.49262	78	5.19983	139	4.45541	100	6.34988	156	0.679978	0.306514	normal	0.858547	0.139431	normal	0.803386	0.179058	normal	0.723467	-0.173826	normal
gene-LOC114288883	LOC114288883	2.64525	136	1.74219	98	0.29614	16	1.26344	89	0.64718	29	0.052039	5	0.946142	50	0.512248	30	0.185355	11	1.29238	56	2.32559	118	0.740433	48	0.693109	35	0.280143	17	0.378894	22	0.805714	56	1.0295	52	0	0	0.169099	-1.34915	normal	0.064069	-1.5142	normal	0.872804	-0.113273	normal	0.869232	-0.16611	normal
gene-LOC114286258	LOC114286258	1.25658	96	2.3664	193	1.25917	89	0.19271	20	0.071555	6	0	0	0.260599	21	0	0	0.238846	19	1.74066	126	1.20394	93	2.75164	235	2.07025	161	0.509977	40	0.432015	34	0.160702	15	0	0	0	0	4.48062e-06	-4.29457	down	0.00174704	-3.25202	down	0.664577	0.202815	normal	--	--	--
gene-LOC114286253	LOC114286253	29.109	2353	9.29314	851	7.92833	606	22.084	2528	30.7616	2642	7.62445	930	38.2266	3248	21.8947	1898	8.13871	733	12.3786	1023	11.9466	1037	8.29561	803	11.9845	1056	10.3093	912	11.7602	1029	8.14432	853	6.7175	585	6.38817	624	0.420114	0.439098	normal	0.342937	0.535961	normal	0.380223	-0.384743	normal	0.85773	0.101032	normal
MSTRG.46044	--	4.35733	184	2.94287	132	1.98522	79	3.96473	245	4.10269	196	0.644356	42	3.16256	164	2.2742	101	0.933304	39	3.1245	135	2.98055	119	1.54687	82	3.04295	107	1.585	71	2.45477	100	1.12883	69	1.06774	50	0.532383	25	0.975219	-0.0195222	normal	0.35372	-0.499998	normal	0.573809	-0.227437	normal	0.506335	-0.480558	normal
gene-LOC114259858	LOC114259858	0.382151	17	0.652152	30	1.01607	40	0.762865	43	0.276658	12	1.45902	87	0.396419	17	1.03318	44	1.40989	61	0.392583	16	0.848033	36	0.954315	45	0.935519	41	1.43379	62	0.811419	35	1.55907	80	8.40541	361	0.665151	32	0.730054	0.299373	normal	0.63826	0.383328	normal	0.99014	0.00846482	normal	0.928078	0.0810212	normal
gene-LOC114293152	LOC114293152	4.5776	263	3.70867	227	2.04253	108	6.94255	528	9.51024	554	6.69494	540	9.31049	538	7.53659	431	4.64833	273	4.44707	242	2.86657	166	3.90172	251	6.4635	377	7.94542	467	5.03762	291	7.39302	512	6.62718	387	5.68402	364	0.000374148	1.184	up	0.00620392	0.97279	normal	0.701733	0.134506	normal	0.481248	-0.208042	normal
gene-LOC114296964	LOC114296964	8.23594	397	15.5868	800	61.639	2733	27.1682	1734	15.2654	747	11.9802	811	14.0294	680	38.8893	1867	21.255	1047	49.5662	2260	188.224	9115	116.552	6272	0.731267	36	3.07251	152	19.8212	961	5.91864	345	5.7003	280	9.26342	498	0.262251	-0.827765	normal	0.573628	-0.426698	normal	0.0623964	1.9232	normal	0.380282	0.396553	normal
gene-LOC114311798	LOC114311798	5.09731	783	0.666863	110	0.499902	71	4.92641	853	8.2059	895	0.701129	109	9.16787	1145	8.3988	824	0.806684	100	1.74333	197	1.1417	79	0.891629	155	0.633272	99	1.95222	169	1.44802	131	0.504129	80	0.933783	89	0.124035	22	0.403937	0.75991	normal	0.254007	1.03546	normal	0.157685	-1.08512	normal	0.744436	0.283693	normal
gene-LOC114318813	LOC114318813	16.9078	918	20.9308	1212	19.9996	1001	8.92174	643	9.1506	505	10.3128	787	11.89	651	11.0782	600	8.69911	484	16.3103	839	20.3773	1114	18.3579	1115	9.84067	543	9.91602	552	10.6517	583	8.98292	590	8.13356	450	7.29475	443	0.00120626	-1.03253	down	0.000320533	-0.980654	normal	0.664804	-0.104545	normal	0.84834	0.0523831	normal
gene-LOC114279154	LOC114279154	11.6358	941	4.78753	413	2.86462	214	7.77845	834	9.19608	756	1.35726	155	8.83641	720	2.83315	229	1.53399	127	5.60339	430	4.001	326	4.87965	442	3.75678	309	2.10934	175	5.2517	428	2.38667	234	1.59934	132	0.870572	79	0.880673	-0.0982033	normal	0.34616	-0.622295	normal	0.41731	-0.363111	normal	0.481756	-0.522676	normal
gene-LOC114279159	LOC114279159	8.59941	244	7.66922	232	7.94064	208	6.3109	237	8.00391	231	3.04467	122	5.43404	155	2.16034	61	2.46885	72	5.58746	150	7.03061	201	9.28711	294	5.87166	169	4.23811	123	6.888	197	2.70181	93	0.943497	28	2.35841	75	0.135481	-0.546923	normal	0.00244709	-1.3688	down	0.589643	-0.163493	normal	0.107458	-0.824375	normal
gene-LOC114317160	LOC114317160	12.5179	660	24.4389	1373	29.3718	1426	26.0385	1820	11.9931	643	21.895	1622	17.7143	941	57.1896	3006	34.1197	1839	32.9472	1645	95.5515	5067	82.6568	4871	9.03628	484	10.5652	571	25.2851	1343	21.1632	1348	24.1136	1293	22.8957	1348	0.703249	-0.193577	normal	0.292741	0.572692	normal	0.000944411	1.60556	up	0.140032	0.765538	normal
gene-LOC114257457	LOC114257457	2.6394	125	0.853067	46	0.495009	23	1.29933	86	1.20238	59	0.346018	25	1.77242	88	0.835289	42	0.238049	13	0.793427	38	0.787893	40	0.77259	44	0.352947	18	0.086032	5	0.315291	16	0.326476	20	0.215908	11	0.158272	9	0.526605	-0.449541	normal	0.524284	-0.521609	normal	0.303357	-0.641326	normal	0.929573	-0.0685761	normal
gene-LOC114298337	LOC114298337	1.15233	95	1.00707	89	2.53726	193	1.17362	129	1.11343	94	1.2817	149	1.02657	86	1.41569	117	1.25458	106	1.05367	83	2.29039	190	1.47838	137	1.24909	105	2.19457	186	1.43852	120	3.00071	299	3.38779	285	1.71957	159	0.424196	-0.441407	normal	0.405989	-0.469748	normal	0.952433	-0.032212	normal	0.935561	-0.0311073	normal
gene-LOC114295215	LOC114295215	33.6259	875	44.2613	1228	37.2194	892	11.4074	394	11.439	303	21.134	773	15.0082	394	19.1654	498	28.8637	769	29.9167	738	36.3671	953	51.2788	1492	23.069	610	17.0398	455	26.8266	704	24.3551	766	13.48	357	23.2189	675	0.00271085	-1.34127	down	0.0410107	-0.894203	normal	0.98799	0.0044972	normal	0.405831	0.444871	normal
gene-LOC114263425	LOC114263425	1.48127	190	0.871292	120	1.4039	166	0.905244	154	0.523311	69	0.53267	96	1.21053	157	0.889288	114	0.477571	63	1.32795	162	5.03377	650	0.467327	67	0.305661	40	0.330567	44	0.242577	32	0.625578	97	0.800216	105	0.712167	102	0.0180005	-0.963236	normal	0.122615	-0.675015	normal	0.249618	0.829131	normal	0.50898	0.289717	normal
gene-LOC114299942	LOC114299942	3.41859	227	9.2348	653	19.1979	1172	2.65269	234	3.17122	214	3.24895	303	14.3506	958	9.22633	610	3.66229	249	7.54202	474	22.4783	1500	12.8859	955	6.71508	452	5.27484	359	3.04061	204	17.6604	1415	10.9168	737	6.46047	479	0.00349716	-1.89997	down	0.485232	-0.482871	normal	0.609362	0.323655	normal	0.00245935	1.41983	up
gene-LOC114316699	LOC114316699	5.89418	253	8.33255	377	5.9972	237	7.5927	426	5.4657	234	9.35665	561	7.18919	292	18.4493	784	8.34529	366	9.64055	383	20.9362	884	14.8198	688	8.71356	369	9.6129	403	7.43142	314	10.4933	532	18.56	804	8.48084	414	0.693379	0.163315	normal	0.169787	0.603762	normal	0.00193385	1.11013	up	0.363411	0.444649	normal
gene-LOC114263398	LOC114263398	0.605076	27	0.544976	26	0.518598	22	0.030843	2	0.075625	4	0.632452	39	0.033418	2	0.470973	22	0.077166	4	2.86575	119	0.856249	38	1.82215	89	1.10084	49	0	0	0.210228	10	0.67188	36	0.624832	29	0	0	--	--	--	--	--	--	0.00350228	1.6736	up	--	--	--
gene-LOC114263394	LOC114263394	0.46832	25	0.562439	32	0.614961	31	1.41729	101	1.17891	64	0.917844	69	0.417724	23	0.781732	42	0.810232	45	0.630972	32	5.7647	309	0.956078	57	0.231299	13	10.6841	584	0.749692	41	2.82179	182	0.435405	24	1.85669	111	0.023869	1.03893	normal	0.718669	0.23013	normal	0.00999372	2.0979	up	0.115612	-0.810386	normal
gene-LOC114263392	LOC114263392	0.45365	22	0.581342	30	0.959512	43	1.41198	90	2.32284	113	2.4738	166	1.40203	68	1.76146	84	1.96006	96	0.8877	41	1.26199	61	0.628931	34	1.65086	80	1.76702	87	2.27968	110	1.37241	79	1.38938	68	1.86007	99	0.00725834	1.59965	up	0.0359966	1.24847	normal	0.491405	0.410627	normal	0.472819	-0.353185	normal
gene-LOC114290630	LOC114290630	2.0191	47	1.96806	49	1.02677	22	0.798353	25	0.314946	8	0.795907	26	0.61371	15	0.235878	6	0.222184	6	2.02748	45	1.42985	34	1.14568	30	1.29973	31	0.92842	22	0.143326	4	1.38693	39	1.3058	31	1.74013	45	--	--	--	--	--	--	0.827298	-0.113499	normal	--	--	--
gene-LOC114268511	LOC114268511	0.760489	29	1.4342	57	3.09693	106	0.182881	9	0.224651	9	0.396925	21	0.593235	23	0.223288	9	0.499945	19	1.22623	43	4.51409	169	2.10337	88	0.779122	30	0.754871	29	0.422429	16	1.40915	63	0.789754	30	1.10378	46	--	--	--	--	--	--	0.507851	0.470278	normal	--	--	--
gene-LOC114268515	LOC114268515	5.03681	415	4.79351	421	6.53501	496	18.7157	2045	17.1904	1440	20.566	2382	15.6881	1302	13.9768	1149	13.364	1127	7.50695	586	3.12985	260	4.41885	408	16.7273	1400	31.6973	2678	17.2113	1429	25.7512	2564	17.3238	1453	28.5902	2632	1.73044e-07	1.77589	up	4.03814e-05	1.29436	up	0.68752	-0.159241	normal	0.0851635	-0.482658	normal
gene-LOC114290635	LOC114290635	0.807897	41	0.775778	42	9.86877	459	8.1618	546	9.61056	493	3.82436	271	3.57786	182	0.785543	40	4.10469	212	2.65863	127	0.36721	19	0.64931	37	2.94711	151	1.54152	80	6.9816	355	0.171625	11	0.025215	2	4.26811	241	0.465511	0.694999	normal	0.591278	-0.57436	normal	0.0842795	-1.79258	normal	0.05625	-1.28397	normal
gene-LOC114310978	LOC114310978	99.5544	9929	56.2004	5960	39.4874	3617	40.7618	5382	41.5002	4191	24.7969	3479	36.2171	3636	28.3927	2820	19.712	2010	66.4997	6286	55.1894	5502	51.0245	5681	33.2461	3365	25.5333	2587	31.3382	3151	16.7807	2021	15.841	1598	13.1301	1465	0.00744192	-0.85454	normal	0.000152111	-1.26966	down	0.615632	-0.154008	normal	0.09743	-0.413598	normal
gene-LOC114320279	LOC114320279	10.606	1187	8.29448	989	6.41238	661	20.8606	3094	17.7879	2022	15.0647	2368	12.4038	1398	17.5429	1957	11.8774	1359	10.9818	1164	10.1151	1139	9.02732	1129	12.7628	1450	21.9302	2515	11.1303	1255	20.7472	2804	23.3412	2657	13.7258	1715	9.66946e-08	1.08706	up	0.00758842	0.653321	normal	0.226637	0.251246	normal	0.0509218	-0.433241	normal
gene-LOC114311377	LOC114311377	0.556917	16	0.476915	15	0.139868	4	2.01319	77	1.59776	47	13.1548	528	15.6709	451	68.6817	1954	10.7711	315	1.20696	33	0.471912	14	0.272241	9	0.968693	29	3.85153	113	1.45122	42	8.85143	305	23.4975	682	25.4181	810	3.16908e-05	4.02741	up	1.14557e-17	6.14952	up	--	--	--	0.0239103	2.14767	normal
gene-LOC114297840	LOC114297840	15.3653	442	28.5061	874	28.7725	763	42.273	1612	15.823	463	35.979	1454	21.0147	609	74.4622	2136	39.1615	1152	31.7214	865	75.7089	2191	74.7738	2405	14.0076	410	29.7387	877	27.3568	793	64.191	2231	75.1012	2198	54.3521	1746	0.505022	0.344497	normal	0.160268	0.746759	normal	0.00367029	1.27381	up	0.478883	0.402874	normal
gene-LOC114297845	LOC114297845	1.66437	106	4.2983	290	14.1266	823	0.171601	15	0.155417	10	0.042338	4	0.157022	10	0.126827	8	3.24634	210	2.1964	132	2.17333	139	4.03513	286	1.93045	124	0.316035	21	0.385047	25	0.167377	13	0.087508	6	0.187096	14	3.68668e-12	-5.93889	down	0.12754	-2.44786	normal	0.0547939	-1.37402	normal	--	--	--
gene-LOC114267897	LOC114267897	30.0831	1021	99.2214	3587	147.712	4615	17.2714	777	20.7695	716	24.2559	1157	8.94224	306	4.18049	142	16.1881	562	39.5726	1272	105.828	3612	61.2227	2322	44.7598	1542	12.247	426	17.3895	595	13.5456	556	7.98865	276	4.34322	165	0.000294035	-2.21776	down	7.36651e-06	-3.2906	down	0.376899	-0.517502	normal	0.073921	-1.08288	normal
gene-LOC114308219	LOC114308219	39.4935	2106	31.7705	1806	40.9303	2011	122.077	8632	128.904	6985	134.215	10058	92.4916	4967	88.4215	4703	123.281	6723	58.1805	2939	24.2443	1301	35.2325	2101	104.021	5632	137.157	7497	114.321	6141	125.496	8085	114.382	6206	187.304	11156	3.68041e-10	1.77674	up	9.34657e-05	1.39506	up	0.910134	0.040341	normal	0.272102	-0.384786	normal
gene-LOC114309818	LOC114309818	3.51665	90	4.3598	118	5.2862	124	3.51254	119	2.97178	77	3.17375	114	4.33213	111	4.85943	123	5.59537	146	4.83168	117	3.75102	96	7.09827	202	1.61672	42	3.18628	83	2.12976	55	5.81004	179	5.28595	137	4.82281	137	0.251792	-0.475075	normal	0.848334	0.0865616	normal	0.610719	0.213565	normal	0.153166	0.558021	normal
gene-LOC114309819	LOC114309819	0	0	0	0	0.351613	16	1.32621	84	0.555872	27	0.960677	64	1.29751	62	1.96562	93	0.929795	45	0	0	0.210729	11	0.141405	8	0	0	0.589976	29	0.396585	19	2.35987	135	3.20734	155	1.46801	78	--	--	--	0.033124	3.23203	normal	--	--	--	0.417911	0.430274	normal
gene-LOC114292016	LOC114292016	26.5264	1737	21.2027	1479	28.4208	1714	20.5036	1780	21.635	1439	23.0826	2123	19.7128	1300	9.2144	602	9.02863	605	18.2409	1131	27.7858	1830	18.1567	1329	16.8535	1120	5.21586	350	12.7405	841	6.45732	511	2.77107	185	5.45833	400	0.45248	-0.226529	normal	0.0037019	-1.12054	down	0.323817	-0.27867	normal	0.020129	-0.89342	normal
gene-LOC114303304	LOC114303304	0.081673	12	0.105882	16	0.09818	13	0.304799	58	0.053949	8	0.610381	122	0.213256	31	0.91351	129	0.208214	31	0.196857	27	0.382643	55	0.116391	19	0.16582	24	0.385409	56	0.279527	40	0.349392	60	0.169727	25	0.26595	42	--	--	--	0.00862268	2.03243	up	--	--	--	0.846384	0.190229	normal
gene-LOC114298047	LOC114298047	6.74385	456	8.28713	598	8.87557	553	4.15297	373	3.77238	260	0.887015	81	3.45573	234	2.94093	199	5.1391	356	6.13997	394	5.82191	396	9.33122	706	4.74275	309	2.77674	193	5.33934	364	1.805	148	7.3084	503	1.61549	122	0.00290942	-1.57011	down	0.0145218	-1.09305	normal	0.528393	-0.20225	normal	0.436642	0.467858	normal
gene-LOC114290187	LOC114290187	6.67831	234	9.96768	372	9.19822	296	2.78197	129	2.46984	88	4.61479	227	1.44645	51	1.57221	55	1.88961	68	5.69706	189	8.57447	302	7.1805	281	5.6232	200	1.62363	59	2.10977	75	3.12636	132	1.18066	42	1.09513	43	0.00498765	-1.36105	down	1.06019e-08	-2.46848	down	0.353668	-0.306973	normal	0.0385215	-1.10651	normal
MSTRG.39493	--	2.10973	557	0.286896	94	0.189223	54	2.27095	774	3.71258	1053	0.388502	119	3.21025	871	2.04663	521	0.364344	31	0.672143	163	0.497707	94	0.275546	75	0.244544	57	0.420055	107	0.548995	152	0.335359	62	0.186653	16	0.015472	6	0.146616	1.29926	normal	0.349949	0.932427	normal	0.187593	-0.9947	normal	0.716708	-0.358117	normal
gene-LOC114290450	LOC114290450	3.91075	250	2.89335	197	3.18503	188	56.7235	4801	13.5772	881	14.1852	1273	3.52009	227	11.2499	717	1.81971	119	2.83165	172	3.13491	202	1.68395	121	6.66765	433	79.4944	5201	3.121	201	77.9721	6013	141.372	9180	8.31134	593	2.77642e-08	3.00587	up	0.350416	0.547062	normal	0.234492	-0.399173	normal	0.000571205	-2.45538	down
gene-LOC114263980	LOC114263980	2.67452	194	1.543	120	2.00751	135	1.32193	129	0.913787	69	0.499435	52	1.47114	108	1.27583	93	0.597351	45	1.64785	115	3.54599	259	3.28237	266	1.05826	78	1.12193	84	1.1087	82	1.08014	95	1.24744	93	0.461764	38	0.00397852	-1.21223	down	0.0152672	-1.01214	normal	0.273974	0.436935	normal	0.678851	0.20044	normal
gene-LOC114263982	LOC114263982	6.73964	363	4.84547	278	3.63614	181	5.65246	404	6.14122	336	3.16248	239	4.20887	228	3.86044	208	1.78636	99	6.56858	335	4.05035	220	5.01541	302	4.41587	242	3.89825	215	4.04951	220	2.47966	162	3.4142	187	1.26215	76	0.881016	-0.0457029	normal	0.0408766	-0.731605	normal	0.885473	0.0445726	normal	0.0596051	-0.683918	normal
MSTRG.40534	--	16.4122	475	25.0966	773	43.9804	1171	31.3252	1201	16.3159	480	31.224	1268	22.7394	662	70.2186	2024	37.7002	1115	14.596	400	62.2181	1810	27.7792	898	19.6689	578	49.96	1480	26.7245	778	134.67	4702	217.696	6401	60.3301	1948	0.763974	-0.162514	normal	0.430223	0.444096	normal	0.713728	0.210635	normal	0.234318	0.607199	normal
gene-LOC114274485	LOC114274485	5.78836	253	4.35958	203	3.2473	131	11.6179	673	7.66685	341	7.17746	441	7.11964	314	7.79599	340	8.45729	378	8.45313	350	5.15928	227	3.56937	175	5.93441	264	11.3315	508	10.502	462	9.61874	508	12.5922	560	11.7399	573	0.000854566	0.983052	normal	0.0210104	0.774223	normal	0.355781	0.360946	normal	0.512935	-0.211831	normal
gene-LOC114300028	LOC114300028	2.62315	162	1.09935	72	0.712404	41	3.31156	270	3.96793	248	1.31316	114	3.02844	188	3.14129	193	1.68208	106	1.93126	113	1.06658	66	1.52329	105	2.45797	154	3.10304	196	2.10752	131	7.02409	522	9.95752	623	3.30333	227	0.0836523	0.949527	normal	0.128331	0.768698	normal	0.90008	0.0659114	normal	0.679548	-0.177254	normal
gene-LOC114300029	LOC114300029	73.3961	4613	27.8477	1866	32.4845	1881	54.4949	4541	58.7582	3752	24.2632	2143	51.2349	3243	31.9422	2003	21.7036	1395	47.6595	2838	20.3873	1289	25.4832	1791	40.5722	2588	26.9609	1737	37.0787	2348	14.7723	1123	8.54155	546	14.2681	1002	0.942914	0.0294037	normal	0.31162	-0.419958	normal	0.249731	-0.493315	normal	0.239178	-0.448306	normal
MSTRG.31179	--	12.8648	1074	5.36509	403	4.64709	295	8.09838	903	11.6447	1029	2.48147	229	19.4832	1639	8.19423	854	1.22383	96	5.74887	387	6.56985	463	3.76892	312	4.61407	300	3.1433	231	3.58154	267	1.53879	130	1.24874	99	1.2205	92	0.942984	0.0443782	normal	0.596317	0.413158	normal	0.187459	-0.586553	normal	0.656858	0.374639	normal
gene-LOC114276512	LOC114276512	4.24572	102	1.83591	47	3.50631	78	1.88771	61	0.706639	18	1.13738	39	1.46654	36	0.367501	9	0.799935	20	0.982993	23	7.6418	185	2.78328	75	1.49072	37	1.52929	38	2.23074	54	0.980475	29	0.504173	13	0.457766	13	0.0221482	-1.33675	normal	0.00652499	-1.90639	down	0.743658	0.235649	normal	--	--	--
MSTRG.29972	--	3.04475	240	0.573414	51	0.281955	22	2.55389	247	2.84061	213	0.182006	22	2.02107	160	0.412358	35	0.105375	9	1.15459	83	0.356675	29	0.019702	3	1.17338	86	0.433471	37	0.540876	44	0.192435	20	0.072946	7	0.076564	8	0.668347	0.410272	normal	0.520342	-0.677391	normal	0.22077	-1.30845	normal	0.305165	-1.08399	normal
MSTRG.29976	--	4.62229	689	1.32583	218	0.608939	88	2.60995	528	4.28774	671	1.18028	242	4.96833	775	4.03339	616	0.843332	131	1.55741	224	1.9923	299	1.16946	203	1.12035	177	1.675	246	1.91666	280	0.684569	124	0.952517	149	0.286116	51	0.598864	0.353102	normal	0.45662	0.542168	normal	0.503297	-0.397571	normal	0.754841	0.197125	normal
gene-LOC114305710	LOC114305710	77.4118	2886	105.06	4217	87.6389	2990	41.3751	2015	42.9624	1597	34.7442	1713	58.9518	2156	39.1232	1429	26.9132	1027	63.6301	2253	99.7753	3729	88.4886	3728	47.8595	1787	31.8766	1198	34.6284	1279	31.6544	1387	38.5445	1450	23.245	954	1.63776e-06	-1.26283	down	0.000103424	-1.27233	down	0.638398	-0.128958	normal	0.973852	-0.00918596	normal
gene-LOC114324115	LOC114324115	25.2252	886	64.2367	2403	156.482	5059	34.6737	1614	27.5734	984	29.7729	1469	34.0461	1204	21.2765	745	64.3082	2309	67.7479	2253	65.3401	2308	48.7386	1913	81.7159	2913	56.9598	2050	65.3082	2310	59.8823	2540	59.6899	2132	73.5183	2883	0.0185112	-1.53229	normal	0.136329	-1.11788	normal	0.353935	-0.548443	normal	0.448385	0.402956	normal
gene-LOC114308547	LOC114308547	2.32265	203	1.59788	149	0.868282	70	14.0135	1622	9.95677	883	9.33116	1144	9.01266	792	8.32171	724	5.01302	448	3.97816	329	1.55969	137	2.27227	223	4.7767	424	10.6156	949	3.95646	349	22.699	2392	25.5599	2269	8.89991	867	4.06861e-16	2.8198	up	2.78197e-09	2.1483	up	0.119022	0.727525	normal	0.00964298	-0.669533	normal
gene-LOC114267330	LOC114267330	34.1067	3465	13.8516	1500	7.27383	681	26.3069	3544	27.2417	2812	7.95611	1136	34.5514	3535	23.4701	2378	7.70582	801	14.0524	1353	14.2193	1454	11.1504	1267	11.0122	1136	13.8934	1447	12.5443	1284	8.09227	994	10.3164	1067	5.68574	646	0.771874	0.160871	normal	0.766316	0.172822	normal	0.337761	-0.432798	normal	0.976452	0.0162364	normal
gene-LOC114279391	LOC114279391	119.556	3770	159.423	5357	166.586	4838	201.157	8410	156.717	5021	236.116	10462	175.29	5566	197.977	6226	269.137	8679	164.726	4920	176.958	5614	160.407	5655	234.831	7518	248.379	8028	237.338	7539	280.479	10685	283.27	9088	369.774	13023	0.272768	0.411723	normal	0.237587	0.470767	normal	0.612548	0.130059	normal	0.892672	0.055384	normal
gene-LOC114296674	LOC114296674	4.52157	105	1.84447	46	0.682891	15	2.4004	74	6.28306	148	2.80228	91	5.55181	130	4.68114	108	1.53295	37	1.8575	41	3.36142	79	1.70651	45	2.09092	49	2.1653	52	0.507483	12	1.12436	32	1.31501	31	0.936742	25	0.279665	0.759337	normal	0.354681	0.667964	normal	0.959773	0.0343057	normal	0.889829	-0.0817389	normal
gene-LOC114263187	LOC114263187	123.408	5401	172.888	8063	183.271	7387	48.9005	2838	52.1013	2317	66.0845	4064	48.2288	2126	37.5323	1638	75.6358	3385	106.132	4400	157.697	6944	168.644	8252	87.6463	3895	58.628	2630	75.5273	3330	62.4974	3305	59.3198	2642	50.8026	2484	5.54748e-05	-1.52726	down	0.0005553	-1.60655	down	0.538219	-0.192947	normal	0.855426	-0.0846319	normal
gene-LOC114302533	LOC114302533	6.1903	534	1.2279	113	1.06642	84	4.53568	519	7.17688	630	1.57421	191	7.98638	694	3.20633	277	0.191237	17	2.23138	183	2.37074	206	1.10987	104	1.30811	115	1.12516	100	1.37213	121	0.541531	57	0.93757	83	0.557434	54	0.336535	0.679588	normal	0.739345	0.331924	normal	0.434048	-0.50659	normal	0.720479	-0.340205	normal
gene-LOC114283137	LOC114283137	3.13652	199	2.05497	139	4.87133	284	6.50444	546	9.76544	628	7.34832	653	6.75456	430	4.77659	302	7.1914	465	1.95139	117	2.66597	170	1.75	124	4.3414	279	5.74122	372	6.63942	423	6.94819	531	2.27064	147	6.87024	485	0.00910015	1.18405	up	0.101783	0.814075	normal	0.107806	-0.715674	normal	0.322024	-0.373668	normal
gene-LOC114260473	LOC114260473	5.03997	669	1.98367	281	1.46403	179	4.8312	850	5.7386	773	0.922643	172	8.22994	1099	4.14716	549	1.6761	228	1.94943	245	2.80564	375	2.17562	323	1.29675	175	2.19334	299	1.78123	238	1.16192	187	1.6411	222	0.663094	99	0.517967	0.406579	normal	0.274334	0.639968	normal	0.56294	-0.251141	normal	0.72689	0.235782	normal
gene-LOC114260476	LOC114260476	91.8814	3493	101.436	4109	9.76848	342	11.4271	576	10.6074	410	16.9664	907	8.53614	327	11.2711	428	20.0385	779	87.8404	3163	57.4776	2199	121.462	5162	40.0778	1547	28.0762	1094	14.0541	539	45.6556	2097	160.182	6195	15.9492	678	0.00122558	-2.26466	down	0.00215657	-2.27021	down	0.488431	0.442774	normal	0.988157	-0.00802061	normal
gene-LOC114302728	LOC114302728	25.3353	723	29.112	885	40.2003	1056	51.1897	1936	39.3136	1140	49.14	1970	29.719	854	43.3114	1232	58.8284	1716	46.98	1269	20.9788	602	35.5561	1134	58.0601	1682	62.649	1832	44.242	1271	95.174	3279	127.189	3691	102.198	3255	0.155148	0.530349	normal	0.365264	0.422312	normal	0.838637	0.0792796	normal	0.792376	-0.112934	normal
gene-LOC114281989	LOC114281989	9.47992	608	0.993622	83	1.06666	56	7.46535	618	8.95419	646	2.17895	167	9.51002	698	6.00279	389	1.02565	82	3.25812	185	2.31606	135	1.70575	112	1.70596	103	2.38821	134	1.78654	140	0.738104	70	2.05557	106	0.727506	64	0.364756	0.756891	normal	0.505208	0.592453	normal	0.350575	-0.705692	normal	0.830979	-0.156816	normal
gene-LOC114281987	LOC114281987	1.09228	54	0.174287	10	0	0	1.77538	116	3.16385	158	0.686974	48	0.576259	29	0.388673	19	0.221271	12	0.781462	37	0.195623	10	0.231962	13	0.392606	20	0.988449	50	0.791253	40	0.725666	43	0.030093	2	0	0	0.0641261	2.20677	normal	--	--	--	--	--	--	0.000541206	-2.25479	down
gene-LOC114306098	LOC114306098	2.90713	99	1.2118	44	1.20984	38	3.13822	142	3.10926	108	1.03287	50	3.01978	104	2.04556	70	2.04802	72	1.49581	49	0.970789	34	1.1276	43	1.25364	44	1.16114	41	1.50658	52	1.01874	42	0.648094	23	0.486715	19	0.438428	0.429499	normal	0.438031	0.391712	normal	0.305119	-0.529284	normal	0.936909	-0.0391679	normal
gene-LOC114289768	LOC114289768	9.43674	357	7.29524	294	7.35626	256	3.93346	197	4.13978	159	3.52265	187	3.06907	117	2.66198	101	4.0631	157	10.7114	384	7.36472	280	9.93735	420	5.18618	199	4.55654	177	4.57033	174	4.598	210	2.79897	108	3.0673	130	1.7882e-05	-1.05822	down	0.000788138	-1.32031	down	0.423004	0.207433	normal	0.508916	-0.26574	normal
gene-LOC114289761	LOC114289761	16.6617	640	14.3498	587	14.872	526	8.07448	411	9.70181	379	6.89852	372	6.18236	239	6.14461	236	7.91658	311	23.2431	845	15.4846	598	18.9431	813	9.48117	370	9.33336	367	9.13685	354	8.25311	383	4.03063	158	4.35471	187	6.33791e-05	-0.91579	normal	0.00031842	-1.22233	down	0.198905	0.310649	normal	0.362056	-0.309855	normal
gene-LOC114268887	LOC114268887	3.86866	275	10.9321	828	4.23137	277	1.11245	105	0.189736	14	1.34746	135	2.72777	196	3.8798	275	1.44574	106	3.42121	231	5.31501	380	17.8503	1418	1.40342	102	1.01875	75	1.64004	118	3.11164	268	7.67794	555	0.876468	70	0.000229067	-2.78587	down	0.00854342	-1.39446	down	0.467053	0.466913	normal	0.0600552	1.39588	normal
gene-LOC114256981	LOC114256981	0.497123	57	0.372876	45	0.218969	23	0.879173	132	0.881956	102	0.305535	49	0.91282	104	0.590406	67	0.604159	70	0.490526	53	0.20137	23	0.06531	9	0.383865	45	0.495853	58	0.398816	46	0.259244	36	0.130735	16	0.173219	22	0.0966319	0.879455	normal	0.0651289	0.893465	normal	0.507539	-0.510196	normal	0.979408	0.0127003	normal
gene-LOC114283582	LOC114283582	6.42095	400	9.59768	636	13.0858	750	2.93202	242	3.25543	206	4.04467	354	4.69837	295	6.06808	377	5.00815	319	5.47208	323	9.16476	574	8.99897	626	3.2998	209	3.2877	210	5.08176	319	5.39236	405	4.90531	311	6.75524	469	0.000889259	-1.53273	down	0.0176629	-1.01026	normal	0.37056	-0.360066	normal	0.144422	0.522035	normal
gene-LOC114280581	LOC114280581	3.80201	166	7.90558	366	21.8933	876	5.84465	337	4.25719	188	6.22932	381	2.23088	98	4.16195	181	7.12755	317	23.6222	972	33.4533	1462	50.8803	2470	3.78489	167	3.34892	150	11.31	495	5.8217	306	5.69582	252	4.38631	213	0.0996832	-1.1302	normal	0.0705178	-1.40203	normal	0.0112663	1.5744	normal	0.631449	-0.281137	normal
gene-LOC114280586	LOC114280586	8.77267	424	10.127	521	10.7449	478	15.0054	961	13.3082	653	17.2088	1167	17.018	827	18.4395	887	24.7258	1220	9.54979	437	9.1663	446	13.0032	703	18.7847	920	18.8103	930	18.2739	888	20.119	1173	15.2919	749	24.9862	1347	0.0707016	0.616389	normal	0.0119846	0.967177	normal	0.815486	0.0664293	normal	0.371807	0.34767	normal
MSTRG.35209	--	11.8916	765	3.39321	202	2.90988	128	11.6583	842	13.2179	782	2.01022	158	12.8363	742	8.05335	552	1.21185	68	3.38781	200	3.83024	225	2.54024	141	4.21152	198	3.8992	226	3.42912	182	2.47027	153	2.23307	110	1.82333	117	0.515574	0.473521	normal	0.786133	0.21574	normal	0.122618	-0.899022	normal	0.755947	-0.250921	normal
gene-LOC114282989	LOC114282989	5.72082	118	1.89341	42	2.22399	42	4.71149	128	3.94465	83	0.565998	17	5.6101	116	4.14507	85	1.01519	22	2.89201	57	4.92355	102	1.59215	37	1.37269	29	0.817209	18	1.5762	33	0.512532	13	0.804463	17	0.655844	15	0.847916	-0.145439	normal	0.983117	0.0145953	normal	0.951294	-0.0371934	normal	0.84292	0.162083	normal
gene-LOC114271882	LOC114271882	18.2546	1076	17.335	1089	26.7121	1450	53.6587	4194	37.7759	2263	20.8629	1728	17.202	1021	26.0871	1534	32.6321	1967	28.9016	1614	23.3504	1385	18.4763	1218	22.5866	1352	53.7256	3246	23.7346	1410	111.836	7964	396.378	23769	47.8187	3148	0.0550858	0.751892	normal	0.615001	0.225708	normal	0.679535	0.133981	normal	0.224241	-0.533843	normal
gene-LOC114282675	LOC114282675	11.4439	359	11.6106	389	11.4949	332	14.7342	613	16.2656	519	26.8831	1185	26.2845	830	29.6649	928	19.8153	636	12.6745	377	9.35537	296	9.7229	341	12.6681	404	17.2975	556	13.4328	425	17.6508	669	14.9687	478	24.2914	851	0.0612807	0.790592	normal	1.09073e-05	1.02242	up	0.558096	-0.146321	normal	0.565585	0.234226	normal
gene-LOC114255982	LOC114255982	1.64901	158	2.03271	207	1.18397	105	2.85321	362	2.57134	250	3.02863	407	2.90186	280	3.71902	355	2.76205	270	1.58124	144	1.81892	175	2.06367	221	1.28257	125	3.50757	344	2.52376	243	3.45108	399	5.41252	526	3.56303	381	0.0187069	0.813585	normal	0.0072463	0.864701	normal	0.608276	0.159133	normal	0.860651	0.0524431	normal
gene-LOC114292162	LOC114292162	5.89789	150	8.03037	218	8.03265	189	2.27756	77	2.72001	71	1.98903	72	4.34402	112	3.29546	84	1.99264	52	7.89322	191	8.463	217	9.70123	276	5.64736	146	3.02914	79	3.58694	92	3.34005	103	5.14465	134	2.61665	75	8.73254e-06	-1.68885	down	0.00144134	-1.33195	down	0.505485	0.209982	normal	0.368414	0.358444	normal
gene-LOC114292160	LOC114292160	24.2806	2492	11.1855	1211	6.81538	652	17.7542	2407	18.0132	1889	4.40723	631	14.606	1515	8.64391	862	4.65057	489	8.2552	804	9.63093	993	7.29387	840	5.83719	615	5.05668	530	7.30368	747	3.15975	393	3.80564	400	2.1949	255	0.865735	-0.0918013	normal	0.171682	-0.673323	normal	0.073462	-0.704545	normal	0.283117	-0.580294	normal
gene-LOC114287005	LOC114287005	10.176	454	7.1927	342	6.25118	257	20.3895	1206	20.2892	920	21.8555	1370	8.78131	395	14.2621	635	17.6436	805	11.6987	495	7.28033	327	9.08387	453	16.6137	753	25.7254	1176	16.4069	738	28.6493	1544	26.1346	1186	17.5643	875	1.1717e-07	1.43632	up	0.0641964	0.783326	normal	0.378923	0.250051	normal	0.119807	-0.655794	normal
gene-LOC114259266	LOC114259266	14.4066	570	15.635	659	9.4327	344	9.57451	502	9.33888	376	9.4385	525	11.0585	441	10.4045	411	7.67648	311	8.632	324	14.2501	567	14.4703	640	7.94928	320	9.4904	385	11.4708	457	4.73129	226	7.12193	287	3.0498	135	0.104463	-0.46089	normal	0.0510748	-0.521195	normal	0.78919	-0.0822744	normal	0.808024	-0.058726	normal
gene-LOC114293693	LOC114293693	11.9577	665	6.70995	395	4.42291	228	8.90151	663	11.4356	649	5.11599	403	12.9708	727	7.52751	422	3.10704	179	5.91794	314	8.30894	467	5.33451	332	6.0319	341	5.47976	315	4.81003	272	2.71692	185	3.94432	224	1.58444	99	0.689359	0.15499	normal	0.904751	-0.060487	normal	0.57102	-0.207213	normal	0.662008	-0.211969	normal
gene-LOC114299465	LOC114299465	28.9713	1661	12.0657	738	9.84047	520	23.1285	1758	27.7201	1614	11.4388	922	26.0865	1507	22.309	1276	6.64532	390	15.8106	858	12.2735	709	7.87969	506	13.2887	773	11.6393	686	11.9239	690	6.99597	486	7.98629	467	6.40545	411	0.485417	0.298314	normal	0.981477	0.0118427	normal	0.263343	-0.467765	normal	0.554188	-0.281116	normal
gene-LOC114287911	LOC114287911	4.02809	233	3.31824	204	1.89993	101	1.85136	142	1.99301	117	0.918393	75	2.29612	134	2.22169	128	0.548252	33	3.18583	174	4.60522	268	2.17868	141	1.56123	92	1.38987	83	2.06639	121	1.34765	94	1.02127	60	1.03713	67	0.0120957	-0.976441	normal	0.0606901	-0.998842	normal	0.767371	0.116911	normal	0.97278	-0.0190223	normal
gene-LOC114293346	LOC114293346	0.948632	33	1.15	42	2.4273	77	0.281387	13	0.243718	9	0	0	0.400541	14	0.309758	11	1.41487	50	1.28597	42	1.79863	62	1.39221	54	0.193154	7	0.16848	6	0.452717	16	0.521542	22	0.90885	32	0.461421	18	0.00217315	-3.2698	down	0.239281	-1.07424	normal	0.879503	-0.0875107	normal	--	--	--
gene-LOC114293341	LOC114293341	3.01096	218	2.54894	197	2.8251	189	22.6359	1839	4.48454	299	5.98378	523	7.86751	501	36.5425	2223	15.325	971	2.96582	203	4.1538	260	2.41377	175	3.33891	244	14.8934	947	5.27017	358	26.265	1929	22.6201	1403	18.8873	1296	0.00310406	1.67988	up	1.91252e-06	2.47509	up	0.933021	0.0253789	normal	0.250536	0.793598	normal
gene-LOC114319991	LOC114319991	7.73293	664	2.96792	236	4.89839	274	7.66272	801	10.0683	852	6.31512	607	10.6269	905	10.0092	795	4.52872	360	4.24682	335	6.75516	516	3.81905	274	4.07897	327	4.83771	378	5.77105	392	3.27987	301	4.94323	379	3.25026	290	0.108756	0.678789	normal	0.123837	0.701754	normal	0.874612	-0.0702584	normal	0.938372	0.0278464	normal
MSTRG.27490	--	0	0	0.71934	19	0	0	1.0052	33	0.352799	9	0.882094	31	1.21672	30	5.64172	137	0.752292	19	1.03886	24	0	0	0.869999	24	0.677449	17	0.964242	25	1.11769	28	3.77332	111	7.17076	178	1.93476	53	--	--	--	--	--	--	--	--	--	--	--	--
gene-LOC114281519	LOC114281519	6.68136	354	9.81815	551	11.0206	522	15.4747	1028	9.94	504	22.3968	1596	23.2198	1222	29.9978	1550	31.1271	1563	8.88414	428	7.06291	382	12.0528	683	12.7189	683	20.7102	1079	17.8931	884	21.9052	1251	42.5465	2237	35.1176	1914	0.122718	0.76211	normal	0.000103522	1.48428	up	0.908369	-0.0403576	normal	0.118333	0.721123	normal
gene-LOC114287729	LOC114287729	10.1639	343	11.7983	425	10.9023	339	5.9578	267	4.94102	170	4.82439	229	6.70555	228	7.17753	242	8.5426	295	9.51732	305	9.63325	328	13.5179	511	4.83638	166	5.22863	181	7.58903	258	5.70659	233	8.05063	277	6.11818	231	0.00013773	-1.08453	down	0.0860238	-0.61099	normal	0.910593	-0.0311898	normal	0.168745	0.470462	normal
gene-LOC114264746	LOC114264746	1.18312	81	1.41907	103	1.37804	87	1.82487	165	1.71558	119	3.11209	298	1.49973	103	1.1983	82	2.72851	190	2.48644	161	5.30677	364	2.85281	218	1.59774	111	1.21245	85	1.8693	129	1.67544	138	1.42646	99	1.66637	127	0.113064	0.775989	normal	0.438056	0.435931	normal	0.000614723	1.38419	up	0.569345	-0.34372	normal
gene-LOC114264741	LOC114264741	0.665471	45	0.938695	68	0.523633	33	1.27863	114	1.60321	110	0.433816	41	3.05666	207	2.07441	139	0.652614	45	1.99171	127	3.22165	218	0.914618	69	0.681013	47	2.04927	141	0.844782	58	2.39617	195	2.43927	167	0.718689	54	0.334871	0.545017	normal	0.0336831	1.26257	normal	0.00597213	1.49128	up	0.259901	0.718837	normal
gene-LOC114278875	LOC114278875	0.114824	9	0.018517	2	0.175215	12	7.04809	678	0.203933	16	1.49455	153	0.685401	51	4.54039	329	2.90367	216	0	0	0.213599	17	0.198319	17	0.131944	10	3.81734	284	0.734219	54	9.2169	806	0.910463	67	3.62589	294	--	--	--	2.48919e-07	4.54282	up	--	--	--	0.923659	-0.0999709	normal
gene-LOC114290619	LOC114290619	6.71682	341	6.76773	367	16.2861	762	35.4562	2387	20.7831	1072	21.8782	1561	39.049	1997	40.8958	2071	26.1201	1356	10.0977	486	8.3515	427	7.4013	421	16.6624	859	12.6451	658	15.0167	768	20.255	1243	12.363	639	27.1796	1541	0.00996896	1.29746	up	0.00055086	1.65585	up	0.537138	-0.281734	normal	0.197739	0.356029	normal
MSTRG.14332	--	12.8227	564	4.37181	205	3.16603	129	17.8692	1042	17.6322	788	3.90934	242	21.0076	931	15.5254	681	4.68349	211	8.94402	373	5.89988	262	4.63219	228	5.64836	253	7.89679	356	7.60085	337	3.72854	199	4.14967	186	3.73167	184	0.1254	0.940396	normal	0.11829	0.932681	normal	0.976628	-0.0147894	normal	0.995054	-0.00380792	normal
MSTRG.14334	--	3.68526	733	0.154104	33	0.167794	31	3.45957	912	3.46922	701	0.180942	51	4.32536	866	1.17865	234	0.107584	22	0.117929	23	0.192545	39	0.239497	54	0.266578	54	0.15243	32	0.205457	42	0.067717	17	0.087404	18	0.124696	28	0.447532	0.872397	normal	0.776403	0.45371	normal	0.00600612	-2.71884	down	0.709233	-0.412446	normal
gene-LOC114295021	LOC114295021	5.90835	572	5.54188	572	9.18734	819	4.09693	526	4.02383	396	3.87281	527	4.9415	482	3.33088	322	3.18241	315	5.95284	546	7.5237	733	7.14245	773	3.83666	377	3.14893	313	5.12232	500	3.17681	372	1.81713	179	2.92893	317	0.0266955	-0.824063	normal	0.0133598	-0.975269	normal	0.875344	-0.0519603	normal	0.594722	-0.152494	normal
gene-LOC114265904	LOC114265904	114.711	10036	83.0696	7746	75.6732	6098	105.554	12245	101.015	8980	50.1417	6165	74.1983	6538	48.539	4235	42.7662	3827	78.5396	6509	82.4879	7262	63.9845	6259	65.625	5830	54.8202	4917	58.0956	5120	31.9212	3375	34.0672	3033	31.812	3109	0.632338	-0.128604	normal	0.00257534	-0.802788	normal	0.151676	-0.284877	normal	0.0322572	-0.675796	normal
gene-LOC114269077	LOC114269077	1.20887	68	1.08817	65	1.63795	84	0.830974	62	1.3719	78	0.382531	30	1.04824	59	0.871296	49	0.466411	27	1.17399	62	1.92578	108	0.949425	59	0.524861	30	0.213048	13	0.641181	36	0.345736	24	0.141482	8	0.047858	3	0.209656	-0.705934	normal	0.0846404	-0.865115	normal	0.986665	-0.00780872	normal	0.782351	-0.161473	normal
gene-LOC114311496	LOC114311496	1.86275	53	1.90967	58	2.60642	69	0.834368	32	0.42125	13	0.597584	24	0.51075	15	1.60378	46	1.95767	57	2.70305	74	1.8807	56	2.2334	72	1.8594	53	1.61365	48	2.0466	59	1.73482	61	1.9734	58	1.92877	62	0.00126437	-1.78574	down	0.333042	-0.686201	normal	0.850729	0.0806324	normal	--	--	--
gene-LOC114296616	LOC114296616	1.91236	119	1.29642	86	1.18191	67	1.92093	140	1.85268	117	0.791074	65	2.50126	150	2.40408	140	1.18598	74	0.572937	34	1.09272	69	1.07428	75	1.12387	71	0.920794	59	0.99797	63	0.873507	66	0.443174	28	0.695336	49	0.864528	-0.0708066	normal	0.419064	0.304484	normal	0.121052	-0.663248	normal	0.380701	0.37612	normal
MSTRG.5276	--	9.40358	190	2.67349	58	3.83676	74	5.98987	150	6.25584	142	3.73629	127	8.74717	215	8.85136	190	4.4986	139	4.03136	85	2.12182	61	3.89917	90	4.6997	97	4.08813	85	5.78152	143	1.52338	46	0.771718	30	1.68649	65	0.822332	0.111884	normal	0.164889	0.686246	normal	0.364435	-0.465489	normal	0.0413993	0.578657	normal
gene-LOC114319560	LOC114319560	2.77863	146	4.4909	251	5.18139	251	11.48	798	2.72828	146	17.7074	1304	8.39458	443	115.58	6039	19.0526	1021	5.81139	289	29.6284	1562	16.5629	971	0.913168	49	2.71269	146	5.59398	296	19.5443	1238	40.4229	2155	13.0368	763	0.0470627	1.39584	normal	3.43585e-05	3.28503	up	0.000337631	2.0026	up	0.0410632	1.90067	normal
gene-LOC114319562	LOC114319562	3.2403	201	2.26443	150	2.87599	164	1.48466	122	1.70875	108	2.58261	225	2.07207	130	4.91295	304	1.90332	121	2.15562	127	3.1446	196	2.98772	207	1.12374	71	1.67832	107	1.61985	101	2.23611	168	4.35846	275	2.60893	181	0.275589	-0.487575	normal	0.920257	-0.0439491	normal	0.916848	-0.0325524	normal	0.391362	0.449702	normal
gene-LOC114268302	LOC114268302	5.7548	360	8.98546	598	8.03313	462	3.2244	267	2.73031	174	5.13153	451	3.66349	231	4.31905	269	3.1432	201	6.62484	392	8.97608	564	10.9845	767	3.22979	205	3.73659	240	3.6485	230	4.44618	336	2.70178	172	3.87021	270	0.0310399	-1.01171	normal	0.00085803	-1.15238	down	0.581016	0.185396	normal	0.748557	-0.139037	normal
gene-LOC114268303	LOC114268303	3.35304	75	6.11771	145	4.6216	95	2.48138	73	1.5339	35	3.03846	95	2.93117	66	1.95323	44	2.01389	46	3.11983	66	6.50208	145	7.55935	188	2.77254	63	1.19116	28	3.77527	85	1.938	52	0.776885	18	1.84103	46	0.0685716	-0.986561	normal	0.0204298	-1.13195	normal	0.603886	0.248108	normal	0.786712	-0.145842	normal
gene-LOC114311230	LOC114311230	31.1468	865	46.1821	1366	47.1434	1206	16.8897	622	18.5863	525	31.7728	1240	17.2219	482	21.1237	585	22.7974	648	39.2038	1031	30.0235	839	32.0262	994	27.7768	783	19.6636	560	26.1618	732	23.5563	790	15.0056	424	21.2712	660	0.0647897	-0.863323	normal	0.00412099	-1.10862	down	0.255346	-0.343065	normal	0.592408	-0.245675	normal
gene-LOC114311232	LOC114311232	8.3549	940	3.32782	399	2.28795	238	20.6342	3079	21.7205	2483	10.7041	1693	12.8068	1451	14.5665	1635	7.32761	844	6.37568	680	3.5818	406	4.21237	530	5.83377	667	14.3935	1660	8.58897	974	10.0173	1362	11.9641	1370	8.02552	1009	1.18462e-05	1.95023	up	0.00453132	1.26239	up	0.885852	0.0648559	normal	0.0212445	-0.684139	normal
gene-LOC114311234	LOC114311234	5.36514	138	5.85314	166	6.47409	156	3.27853	110	2.90208	79	2.83474	104	4.71074	125	4.93097	127	3.84888	105	3.94199	99	4.94524	131	3.26493	97	4.20277	111	3.60277	97	4.11706	109	4.19564	130	5.68715	151	3.37398	100	0.00423752	-1.00642	down	0.153205	-0.494447	normal	0.0970582	-0.562907	normal	0.0930291	0.511128	normal
gene-LOC114255793	LOC114255793	67.8445	4151	56.3129	3672	40.2747	2268	53.0239	4306	46.3605	2884	28.4444	2448	44.3915	2736	28.6178	1746	24.9703	1569	46.0618	2668	47.7261	2939	39.6755	2715	38.1529	2373	27.1312	1701	38.012	2346	21.3413	1581	14.1873	884	13.2757	907	0.113483	-0.383356	normal	0.00371937	-0.819998	normal	0.14042	-0.299354	normal	0.133441	-0.437794	normal
gene-LOC114319383	LOC114319383	3.63671	219	1.50435	97	2.22397	123	3.02953	242	3.07578	188	1.12348	95	4.8724	295	2.99251	180	1.01442	63	1.85717	106	2.01082	122	1.72914	117	2.15274	132	0.91644	57	1.9537	119	0.419783	31	0.547432	34	0.29394	20	0.880859	-0.0708474	normal	0.811428	0.135567	normal	0.311991	-0.389801	normal	0.718239	0.209107	normal
gene-LOC114308005	LOC114308005	0	0	0.403138	22	2.50187	115	0.291533	20	0.270052	14	0.380408	27	1.29869	65	6.76481	336	0.558123	29	0.034564	2	3.63853	182	0.666979	38	0.064753	4	1.37037	70	0.0325	2	8.07723	485	7.77631	394	5.06918	282	--	--	--	0.411703	1.18307	normal	0.854711	0.407992	normal	--	--	--
gene-LOC114307870	LOC114307870	15.742	556	23.1707	872	28.6745	933	12.4082	581	13.004	467	19.333	960	12.5627	447	19.3841	683	19.0057	687	24.7131	827	29.2312	1039	33.159	1310	12.5309	450	15.2024	551	13.5488	482	14.1209	603	15.1384	544	9.88844	390	0.191618	-0.598397	normal	0.248294	-0.504187	normal	0.36141	0.312298	normal	0.829341	0.0930405	normal
gene-LOC114318382	LOC114318382	11.8642	954	9.94044	844	7.6403	558	9.25578	968	13.8767	1116	4.01258	449	7.33446	617	4.21413	339	3.16521	256	6.34505	487	9.9778	853	6.96772	623	4.85511	389	5.37267	434	5.09344	424	2.90538	278	2.37591	195	2.58036	230	0.643013	-0.184937	normal	0.00245615	-1.0665	down	0.281758	-0.296083	normal	0.0617985	-0.882173	normal
gene-LOC114318380	LOC114318380	4.56567	68	8.21854	130	4.98794	68	15.0617	295	22.2828	335	26.9785	560	11.5613	172	14.9826	221	15.0698	228	14.043	197	2.64397	40	6.0456	100	11.222	169	16.5367	251	18.2554	272	18.9092	338	20.0836	302	22.297	368	8.33533e-05	1.87355	up	0.00985898	1.15133	up	0.604418	0.326336	normal	0.098082	-0.722095	normal
gene-LOC114318386	LOC114318386	0.556503	39	0.79507	60	0.188461	14	1.076	100	2.07183	150	1.62472	160	4.21111	297	1.6489	116	1.15905	84	0.612253	43	0.180469	14	0.270165	23	1.35553	97	0.659576	48	0.904558	64	1.00231	85	0.536252	40	0.678373	56	0.00541421	1.63949	up	0.00181358	2.04978	up	0.527633	-0.462857	normal	0.466091	0.413189	normal
gene-LOC114318384	LOC114318384	9.42762	806	13.6758	1246	9.56261	753	7.70541	874	6.3666	553	4.18819	504	3.63056	313	3.03195	259	9.27819	812	8.28194	671	8.85741	762	15.6975	1501	12.9074	1121	7.82078	686	11.4547	987	4.35635	450	4.52192	394	3.72105	356	0.00343905	-0.891734	normal	0.0864195	-0.997744	normal	0.971241	-0.0124385	normal	0.840225	-0.116738	normal
gene-LOC114289569	LOC114289569	6.44151	443	5.63429	423	6.88213	415	3.66273	315	3.96481	269	1.01618	98	6.99272	470	5.1198	344	2.55497	181	4.005	268	8.30328	586	6.54337	507	2.87348	195	1.06485	77	4.15812	277	0.993322	85	1.32521	95	2.39222	184	0.00522429	-1.27136	down	0.140068	-0.529265	normal	0.987401	0.00521849	normal	0.148096	0.740378	normal
gene-LOC114289568	LOC114289568	1.20925	107	0.481111	46	0.127955	11	1.00777	117	0.899297	82	0.090669	12	1.57838	139	0.648224	57	0.354524	33	0.642842	54	0.208858	20	0.101368	11	0.222055	21	0.448858	42	0.365497	34	0.160603	18	0.233618	22	0.190223	20	0.899895	0.117334	normal	0.58869	0.44595	normal	0.346958	-0.84112	normal	0.698868	0.330394	normal
gene-LOC114313408	LOC114313408	26.8736	1206	16.1266	765	13.3728	548	19.7854	1182	24.484	1154	10.2378	641	27.1338	1245	23.9966	1079	9.34168	427	17.7569	748	14.58	663	15.6992	792	14.1726	653	11.9926	556	12.4628	566	7.76016	421	11.0198	504	7.54247	379	0.907201	-0.0409714	normal	0.987713	0.00602449	normal	0.433974	-0.210371	normal	0.904896	0.0503643	normal
gene-LOC114289562	LOC114289562	0.529545	19	0.923633	34	2.04668	65	0.672161	31	0.760544	27	0.32589	16	1.15125	40	1.07096	37	1.02884	36	2.04849	67	3.81912	132	3.48962	134	0.684826	24	0.847162	30	0.808084	28	0.359137	15	1.14238	40	1.86992	72	--	--	--	0.709417	-0.27271	normal	0.034994	1.32223	normal	0.115668	0.848788	normal
gene-LOC114309668	LOC114309668	1.25521	72	1.99035	122	1.69697	90	2.08165	159	2.20446	129	2.11308	171	3.8694	224	4.82812	276	1.72604	102	1.77673	97	4.10868	237	3.23453	208	1.11683	65	1.34779	80	1.40845	82	3.12299	217	2.12444	124	0.916576	59	0.383263	0.350645	normal	0.0476917	0.902929	normal	0.0556451	0.846216	normal	0.155918	0.557555	normal
MSTRG.15146	--	92.4537	1961	193.248	4368	265.455	5185	104.598	2941	96.936	2089	576.873	17190	78.0368	1667	106.467	2252	309.985	6723	210.551	4229	276.407	5898	288.735	6846	194.897	4197	198.047	4305	207.808	4439	465.082	11915	229.415	4950	462.525	10955	0.464053	0.589775	normal	0.81694	-0.161083	normal	0.331441	0.418295	normal	0.394045	-0.755581	normal
gene-LOC114264223	LOC114264223	1.18866	60	0.539721	29	1.6222	75	1.64277	110	1.83909	94	1.46815	103	2.27544	115	2.18757	109	3.53772	181	1.12196	53	0.891497	45	0.629122	36	1.26226	64	1.69224	86	2.80749	141	0.801746	49	1.01375	52	0.855267	48	0.341574	0.520964	normal	0.0511734	1.20305	normal	0.505254	-0.390867	normal	0.133534	0.676809	normal
gene-LOC114306520	LOC114306520	1.05546	59	2.88347	171	2.10462	108	0.501464	37	0.595887	34	0.644575	51	0.34955	20	0.675927	38	1.48673	85	0.670337	36	4.00984	224	2.7955	174	0.742176	42	2.21398	126	0.998414	56	1.77046	119	3.62419	205	1.60451	100	0.00171599	-1.81219	down	0.102266	-1.25792	normal	0.702122	0.25631	normal	0.474947	0.545855	normal
gene-LOC114306529	LOC114306529	0.80148	84	0.94407	105	0.708981	68	0.136533	19	0.279971	30	0.045352	7	0.128164	14	0.098434	11	0.070859	8	0.46928	47	0.987257	98	0.714656	83	0.208484	22	0.151858	17	0.187306	20	0.239284	30	0.189906	21	0.028989	4	9.71397e-05	-2.49297	down	3.19873e-09	-3.07405	down	0.573736	-0.229777	normal	--	--	--
gene-LOC114307698	LOC114307698	2.39588	314	2.15297	300	1.45204	175	2.80967	487	1.69526	226	2.15792	397	2.05354	271	5.25379	685	2.03447	272	5.87288	727	19.9405	2622	7.5037	1097	0.906302	121	1.30016	175	2.68572	354	1.92857	305	2.70951	361	0.431013	63	0.607647	0.168149	normal	0.21355	0.526406	normal	8.91502e-08	2.46746	up	0.420497	0.36239	normal
gene-LOC114295578	LOC114295578	33.1705	2240	31.4986	2267	17.2177	1071	23.5942	2113	24.4633	1679	8.52124	809	21.4505	1459	13.9536	940	8.32421	575	18.3454	1174	25.1138	1707	19.1378	1446	13.5181	927	12.5023	866	14.5049	987	10.073	822	15.4184	1060	5.29851	400	0.138536	-0.57972	normal	0.00574048	-1.00592	down	0.16404	-0.380307	normal	0.323898	-0.426288	normal
gene-LOC114269532	LOC114269532	0.365186	14	0.155398	7	0.102614	4	17.11	847	0.84784	33	8.23043	432	3.54208	134	63.4591	2362	11.7531	449	0.28669	11	0.680927	26	0.821918	35	1.47537	56	17.1092	655	4.37237	165	38.3024	1727	44.7525	1700	24.7105	1030	7.2173e-09	5.33712	up	5.11999e-14	6.75763	up	--	--	--	0.174766	1.4295	normal
MSTRG.66590	--	3.47369	370	0.99903	113	0.91017	80	2.44292	342	3.30424	357	0.80152	98	3.49605	375	2.89136	309	0.457218	52	1.17887	100	0.817984	76	0.866194	103	1.2605	126	0.904321	102	0.951213	84	0.705195	59	0.766628	85	0.3351	39	0.68363	0.26946	normal	0.699833	0.279845	normal	0.0704749	-0.987877	normal	0.981282	0.0169662	normal
gene-LOC114276496	LOC114276496	61.7767	7117	22.5359	2737	21.3477	2232	55.4257	8423	60.0708	7000	16.7152	2605	69.1688	8031	40.4891	4618	28.3544	3258	27.0766	2958	22.6008	2544	21.6703	2770	25.996	3042	21.3115	2457	34.9545	4049	15.9075	2215	10.7283	1251	11.5339	1440	0.556619	0.301088	normal	0.47109	0.328496	normal	0.161339	-0.538282	normal	0.953608	0.0279642	normal
gene-LOC114276720	LOC114276720	19.7794	715	9.07436	280	11.2039	250	17.5721	774	22.6853	845	5.27194	252	18.836	832	6.986	309	3.41568	105	6.16769	183	7.15894	229	4.64687	160	5.72374	197	2.14641	98	6.6979	208	2.62771	85	1.38591	53	1.59705	59	0.554626	0.325407	normal	0.851025	-0.12571	normal	0.0076422	-1.11925	down	0.531216	-0.447868	normal
gene-LOC114262736	LOC114262736	55.6424	4109	35.6732	2808	32.7568	2228	42.9448	4205	39.3738	2954	20.8337	2162	50.5112	3756	36.0664	2656	21.0201	1588	38.9682	2726	44.6128	3315	44.7884	3698	22.2233	1667	17.6931	1340	29.394	2187	16.7222	1492	14.8532	1116	23.1903	1913	0.293332	-0.292794	normal	0.331831	-0.306836	normal	0.806466	0.0536148	normal	0.969136	-0.0131572	normal
gene-LOC114262314	LOC114262314	24.0147	1685	36.7387	2746	24.537	1585	24.4868	2277	17.3286	1235	25.2443	2488	26.0452	1840	44.7387	3129	37.2067	2669	30.4726	2025	48.4198	3417	39.8836	3128	20.0027	1425	34.8579	2506	24.9391	1762	35.4049	3000	95.6563	6826	43.6709	3421	0.346479	-0.340353	normal	0.47119	0.263142	normal	0.121838	0.453059	normal	0.108807	0.602781	normal
gene-LOC114256048	LOC114256048	12.4443	792	8.34807	566	3.84078	226	23.3513	1970	14.6103	945	9.24478	827	23.6345	1515	26.0625	1654	13.8668	903	10.1789	614	7.43945	477	10.4093	741	8.43071	545	17.2182	1123	12.2333	784	13.4859	1037	32.8776	2128	14.2133	1010	0.030154	0.938774	normal	0.000890307	1.30289	up	0.565492	0.219693	normal	0.282295	0.365436	normal
gene-LOC114274389	LOC114274389	24.9069	1217	31.4597	1638	35.3734	1592	55.0267	3565	46.7389	2321	62.5757	4296	41.9772	2066	53.2664	2596	62.4641	3121	31.7567	1470	28.9158	1422	30.4769	1665	50.5181	2506	65.2999	3271	43.4771	2140	55.644	3285	52.169	2594	63.3828	3459	0.0211693	0.830278	normal	0.0652431	0.711618	normal	0.845033	-0.052042	normal	0.746431	-0.121581	normal
gene-LOC114295574	LOC114295574	6.61	588	4.29594	404	4.84846	395	3.18151	373	3.2612	289	1.86498	228	4.17762	368	3.67015	325	1.65687	149	3.81213	321	5.59653	498	4.3146	427	2.23163	201	2.86959	256	2.21856	199	2.10497	218	2.80222	248	1.37126	137	0.000411495	-0.969517	normal	0.0131194	-0.864199	normal	0.438995	-0.207663	normal	0.7654	0.107692	normal
gene-LOC114279636	LOC114279636	47.7286	3524	74.4639	5822	79.3542	5341	33.6221	3272	27.5525	2039	35.2237	3619	33.3021	2459	28.2184	2065	48.4981	3613	58.5253	4062	73.3093	5416	102.671	8424	46.8334	3485	58.2336	4357	43.7274	3228	66.8275	5886	100.615	7462	57.867	4713	0.00399908	-1.09424	down	0.0376622	-0.932904	normal	0.621483	0.17164	normal	0.705219	0.1558	normal
MSTRG.21448	--	3.92937	256	1.12026	55	0.118201	7	4.18212	295	5.21369	293	0.684242	54	4.58889	259	2.27345	130	0.187214	14	1.10183	52	0.923855	45	0.847555	66	0.566434	34	0.982766	44	1.03991	51	0.548794	26	0.284625	23	0.238008	18	0.401335	0.846794	normal	0.791563	0.295828	normal	0.333387	-0.885304	normal	0.557032	-0.542965	normal
gene-LOC114281820	LOC114281820	0.45391	34	0.657961	52	0.572216	39	0.280703	28	0.31031	24	0.289736	30	0.531019	40	1.02894	76	0.500346	38	0.470813	33	0.84041	63	0.640448	53	0.899687	68	0.660694	50	0.975478	73	0.633872	57	0.92649	70	0.506729	42	0.0730569	-0.944535	normal	0.771028	0.156627	normal	0.713019	0.179407	normal	0.0342948	1.10399	normal
gene-LOC114283468	LOC114283468	0	0	0	0	0	0	0.50107	30	0.118115	6	1.59592	101	6.23047	281	35.6419	1588	0.796493	37	0	0	0	0	0	0	0	0	0.085917	4	0	0	3.22195	174	5.30273	241	4.88539	244	--	--	--	3.97313e-07	11.5004	up	--	--	--	0.00079716	3.87202	up
gene-LOC114283469	LOC114283469	4.51266	398	0.792231	75	0.240896	20	4.14237	484	7.30994	654	1.0317	128	8.80174	781	5.56863	489	0.302461	28	1.32498	111	0.711253	64	0.618788	61	0.824754	74	0.587721	54	1.17617	105	0.548906	59	0.538173	49	0.296063	30	0.181825	1.21605	normal	0.206888	1.3335	normal	0.252775	-0.960146	normal	0.891978	0.127145	normal
gene-LOC114283463	LOC114283463	0.800301	54	6.54758	467	32.0434	1973	0.392636	35	0.52474	36	0.649625	62	0.541007	37	0.547408	37	8.30094	568	0.603403	39	3.13652	211	4.08856	306	3.18098	216	1.06708	74	1.3237	90	0.399504	33	0.493035	34	0.581372	44	2.17175e-06	-4.75674	down	0.229857	-2.04808	normal	0.0769338	-2.47675	normal	0.0130671	2.68999	normal
gene-LOC114310527	LOC114310527	10.3674	1070	9.02704	981	5.44311	500	23.394	3050	22.4967	2245	22.4155	3137	15.9914	1601	26.8399	2636	17.121	1731	10.1452	948	4.9718	496	6.37468	703	14.1159	1414	26.1768	2674	14.1412	1395	26.2175	3131	32.6458	3281	17.0996	1884	2.35343e-07	1.44442	up	0.000212452	1.16222	up	0.475627	-0.246393	normal	0.320724	-0.280082	normal
gene-LOC114291815	LOC114291815	20.46	808	5.47263	230	3.26558	119	20.561	1039	24.8489	989	7.39903	410	28.4429	1122	15.4282	601	3.6573	148	7.41756	279	6.62809	264	4.58293	203	5.26247	212	6.70608	272	8.57449	344	5.61809	270	17.3643	696	3.17465	141	0.173549	0.864012	normal	0.40647	0.617854	normal	0.321038	-0.574648	normal	0.711122	-0.239793	normal
gene-LOC114271960	LOC114271960	19.8961	1601	6.97946	600	5.94924	443	17.7934	1905	23.7033	1936	6.8253	770	28.2753	2288	23.9782	1929	4.45612	369	7.76226	594	8.99437	731	6.08944	551	6.31739	517	8.64208	712	7.69458	627	6.0388	589	6.63984	542	3.26255	295	0.28158	0.556127	normal	0.274695	0.674905	normal	0.261742	-0.47759	normal	0.838234	0.125367	normal
gene-LOC114321544	LOC114321544	4.07067	339	5.62501	498	4.13927	318	2.75683	305	2.59019	220	1.20831	142	2.05001	172	1.69576	141	1.63171	139	4.90696	387	3.66917	308	4.7152	438	2.12856	180	2.0993	180	2.1948	185	1.30773	132	0.918679	79	1.4932	139	0.00147978	-1.14425	down	8.94538e-06	-1.45209	down	0.769334	-0.0814061	normal	0.387302	-0.311233	normal
gene-LOC114258304	LOC114258304	2.95602	101	2.0925	76	2.50289	77	6.25555	285	5.89546	206	5.15778	239	5.36135	185	3.69597	130	4.12381	143	3.06023	103	1.64128	56	1.95585	81	2.54161	86	4.26028	151	5.24491	177	4.26667	176	2.4194	88	3.79434	144	4.14564e-05	1.19037	up	0.0405836	0.756619	normal	0.757604	-0.127075	normal	0.14593	-0.434631	normal
gene-LOC114272789	LOC114272789	76.6572	4253	83.0194	4908	75.0857	3837	43.0859	3170	44.3984	2503	53.726	4188	33.2689	1859	29.1511	1613	39.3892	2235	60.3168	3170	75.472	4213	69.0959	4286	54.3988	3064	43.3832	2467	42.0622	2351	35.3268	2368	44.9024	2535	33.5338	2078	0.016153	-0.719913	normal	0.000112123	-1.25364	down	0.256328	-0.220092	normal	0.138055	-0.535987	normal
gene-LOC114263705	LOC114263705	1.98632	203	1.60506	182	1.41218	128	0.880584	125	0.974515	107	0.368357	56	1.34289	129	1.295	139	0.261309	29	1.32789	134	2.10311	226	1.33158	160	0.342923	38	0.487751	55	0.564453	60	0.548023	71	0.967295	106	0.156623	19	0.0030971	-1.15172	down	0.0759655	-0.957842	normal	0.955552	-0.017584	normal	0.750138	0.197288	normal
gene-LOC114287792	LOC114287792	0.961881	90	0.508712	51	0.766513	66	0.932613	115	1.07374	101	1.25077	163	1.31908	123	1.88171	174	0.706212	67	1.27817	113	1.36634	128	0.831111	87	0.463857	44	0.456443	44	0.558285	53	1.59591	179	1.05012	99	0.875112	91	0.206892	0.561507	normal	0.155707	0.658031	normal	0.134455	0.616149	normal	0.816454	0.10297	normal
gene-LOC114292731	LOC114292731	21.0719	2475	21.6143	2708	14.8357	1606	16.3583	2548	15.8583	1894	9.01437	1488	12.9795	1536	8.28473	971	7.57547	911	14.1487	1573	21.9165	2591	13.3847	1758	11.2121	1338	10.683	1287	9.84325	1166	5.30703	753	5.10166	609	2.61013	343	0.0362548	-0.515559	normal	0.000158156	-1.07925	down	0.393648	-0.227736	normal	0.0564125	-0.565359	normal
gene-LOC114319818	LOC114319818	4.19857	192	5.38475	262	14.3038	601	2.12337	129	3.14944	146	2.98787	192	3.92382	181	4.16459	190	4.59828	215	5.14367	223	12.9784	596	4.95065	253	4.16659	193	2.71676	127	4.45394	205	10.2658	566	4.00722	186	5.20994	266	0.00842807	-1.60344	down	0.0793983	-1.0499	normal	0.807708	-0.146411	normal	0.1632	0.550384	normal
gene-LOC114319813	LOC114319813	6.07121	331	1.20514	77	1.95656	105	6.05663	432	8.30201	449	2.32479	169	7.43755	427	6.72433	366	1.392	74	2.09895	107	2.87661	155	0.855899	57	2.75473	150	2.2269	118	2.49519	137	1.92793	121	1.84393	100	1.20845	68	0.203737	0.775938	normal	0.363489	0.628014	normal	0.278643	-0.667114	normal	0.823761	-0.141413	normal
gene-LOC114293066	LOC114293066	9.97291	441	1.21824	58	0.913752	38	12.6714	743	17.6337	793	3.21041	200	11.1159	495	4.14235	183	1.34905	61	3.12121	131	0.976071	44	0.643903	32	1.77955	80	1.5455	71	1.45409	65	1.01532	55	0.798185	36	0.309165	16	0.0735805	1.51599	normal	0.649811	0.41955	normal	0.156006	-1.25792	normal	0.14432	-1.09019	normal
gene-LOC114284714	LOC114284714	0.55236	52	0.396601	40	0.353841	31	0.689457	85	0.06756	7	0.447588	59	0.943754	89	2.04187	189	0.860702	82	0.757389	67	1.4985	140	1.05645	110	0.195597	19	0.425184	41	0.669447	63	1.22236	137	1.22989	116	0.335968	35	0.910759	-0.0915411	normal	0.00267586	1.43176	up	0.00221964	1.31953	up	0.0539542	1.52611	normal
gene-LOC114265376	LOC114265376	3.31814	290	0.445472	48	0	0	2.56456	314	5.01806	419	0.649135	69	4.70796	439	2.34665	188	0.182051	12	0.49667	41	0.650623	75	0.303213	25	0.313289	22	0.373301	31	0.556759	46	0.055075	6	0.417304	31	0.092201	12	0.551887	1.12706	normal	0.669287	0.884672	normal	0.535827	-1.14309	normal	0.817749	-0.232151	normal
gene-LOC114297769	LOC114297769	7.867	419	13.2387	750	18.4746	905	13.268	936	15.4204	833	16.8609	1260	9.95386	533	11.8278	627	20.9027	1137	12.615	636	13.2086	707	14.1865	844	15.1797	820	21.8399	1190	15.6029	836	23.1081	1484	24.0794	1303	28.0037	1663	0.731128	0.159436	normal	0.92442	0.0528877	normal	0.897014	-0.0507828	normal	0.813087	-0.112853	normal
gene-LOC114297765	LOC114297765	2.78959	207	3.42982	271	3.50388	239	6.28732	617	5.04248	380	6.42673	669	5.32676	397	8.54548	631	7.02969	532	4.46869	314	3.53049	264	3.40495	282	4.01886	302	7.53708	574	4.34213	324	10.9939	984	18.0742	1361	7.94831	657	0.0137667	0.858522	normal	0.0055075	1.01022	up	0.503091	0.195467	normal	0.667642	0.151043	normal
gene-LOC114315216	LOC114315216	86.1636	6327	62.9892	4931	64.2904	4350	36.056	3512	40.9259	3050	38.5692	3980	38.2497	2830	36.5794	2680	49.8556	3736	75.8993	5280	57.7627	4268	65.5677	5386	46.1109	3435	38.0849	2867	44.1183	3265	29.275	2594	20.6791	1544	33.9581	2787	0.000192874	-0.871781	normal	0.0143367	-0.80119	normal	0.589665	-0.108335	normal	0.840442	0.068063	normal
gene-LOC114313172	LOC114313172	3.37489	144	11.7319	531	6.37682	250	8.37731	472	2.5139	109	6.59203	393	3.55314	152	11.866	502	6.11025	266	5.92694	239	14.4105	615	15.761	748	3.21828	139	5.79914	253	3.20043	137	8.14291	418	3.75729	163	4.52782	215	0.613365	-0.322036	normal	0.824301	-0.137052	normal	0.192357	0.704431	normal	0.762727	0.185192	normal
gene-LOC114310326	LOC114310326	0.87007	86	0.860086	90	0.655468	60	0.039291	6	0.206034	21	0.119258	17	0.205857	21	0.421681	42	0.019951	3	0.755744	71	1.16345	115	0.786031	87	0.247377	25	0.017119	2	0.143541	15	0.120076	15	0.02567	3	0.102789	12	3.95063e-05	-2.66373	down	0.00960549	-2.03653	down	0.640476	0.168108	normal	--	--	--
gene-LOC114266552	LOC114266552	1.70075	39	1.83636	44	1.31018	28	1.08739	33	1.18033	27	0.810027	26	1.79546	41	1.42409	32	0.606065	14	1.26818	27	2.15758	49	2.27547	57	1.80838	42	2.35466	55	2.86873	65	1.03122	28	1.17773	27	1.37814	35	0.158935	-0.684298	normal	0.403652	-0.491178	normal	0.677914	0.202371	normal	--	--	--
MSTRG.50848	--	1.49878	88	1.74695	110	1.70032	94	3.37653	263	4.40642	264	5.2147	430	3.17002	188	5.56604	324	3.15088	190	1.46837	82	1.96028	117	2.24973	150	3.00223	179	4.4013	265	3.78261	225	3.29416	233	2.71831	164	1.27013	82	0.000645753	1.39554	up	0.00272136	1.13026	up	0.628157	0.173437	normal	0.515909	-0.262487	normal
MSTRG.39599	--	4.90185	174	0.906574	35	1.00352	33	3.88136	183	5.76162	208	1.12403	56	5.63363	202	3.61628	128	0.199542	8	1.54407	52	0.948662	34	0.425671	17	1.09783	40	1.1994	44	1.68945	61	0.390747	17	0.615967	23	0.217146	9	0.378554	0.66992	normal	0.712197	0.366045	normal	0.131379	-1.16602	normal	0.751642	-0.296598	normal
gene-LOC114320560	LOC114320560	2.08206	204	1.18878	124	1.62535	147	1.24048	161	1.10186	110	0.449302	62	1.72325	170	1.36734	134	0.93616	94	1.99848	185	2.55246	251	1.83913	201	0.545238	55	1.06809	107	0.791947	78	0.672518	80	0.661201	66	0.447726	49	0.0444062	-0.869993	normal	0.298019	-0.380821	normal	0.253387	0.36771	normal	0.25869	0.487329	normal
gene-LOC114290808	LOC114290808	3.06798	138	0.694834	36	0.52916	24	2.10079	128	4.3377	191	0.519264	38	4.62308	194	2.68608	114	0	0	1.89855	82	2.02135	87	1.5488	71	1.13981	48	0.363501	22	1.11418	53	0.340635	16	0.26588	16	0.14261	10	0.409477	0.660636	normal	0.700254	0.515205	normal	0.61875	0.318023	normal	0.917135	-0.138915	normal
gene-LOC114320568	LOC114320568	21.1994	1680	25.0537	2115	19.9183	1454	11.8237	1242	9.64055	776	11.5333	1284	16.6416	1328	20.215	1597	14.5186	1177	20.3574	1528	22.6526	1806	23.5543	2086	11.4499	921	13.9675	1135	13.0779	1044	22.1809	2123	23.8725	1924	14.6827	1299	0.00037228	-1.00228	down	0.0478616	-0.463208	normal	0.950999	-0.0122396	normal	0.0381445	0.539671	normal
gene-LOC114263009	LOC114263009	5.38672	324	3.72082	239	2.02113	113	10.4052	826	11.7903	718	8.71715	733	8.79012	532	8.0204	481	4.78384	296	5.5336	315	1.66723	102	2.34512	158	6.42029	392	9.62283	591	5.85855	355	8.31168	600	7.51394	458	5.68665	380	8.78216e-06	1.49327	up	0.0162112	0.883626	normal	0.698893	-0.20035	normal	0.0116701	-0.606207	normal
gene-LOC114285054	LOC114285054	1.33756	99	1.81136	143	2.02825	139	0.929744	92	0.884715	67	0.729212	76	1.28965	97	0.923463	69	0.749918	58	1.21598	81	1.26821	95	1.61578	134	0.962072	73	0.570317	43	0.731297	54	0.160804	15	1.08294	82	0.405963	35	0.00850079	-1.07067	down	0.0365339	-0.920886	normal	0.300857	-0.398341	normal	0.683551	0.14936	normal
gene-LOC114296409	LOC114296409	30.1749	2322	27.0898	2222	25.5604	1812	53.6125	5471	56.9489	4453	50.2237	5432	43.3021	3356	64.8026	4974	51.7517	4073	34.4917	2515	24.1423	1870	25.8435	2224	40.1092	3134	61.8952	4883	43.2387	3352	57.055	5305	58.949	4616	56.7807	4881	1.22221e-06	0.952463	normal	0.000898803	0.875409	normal	0.954593	0.0122376	normal	0.771576	-0.0771819	normal
gene-LOC114267782	LOC114267782	94.2196	3239	46.8536	1717	39.0293	1236	193.05	8799	245.506	8574	163.459	7895	140.426	4861	110.987	3805	91.0368	3201	108.973	3548	30.7023	1062	36.0089	1384	122.1	4262	203.445	7168	153.012	5298	90.0607	3740	56.2731	1968	100.654	3865	4.52956e-08	1.77127	up	0.00780584	0.882523	normal	0.978489	-0.0136714	normal	8.6929e-05	-0.887041	normal
gene-LOC114267781	LOC114267781	2.13376	87	2.31294	100	3.73674	140	0.785948	43	0.503355	21	0.587281	34	0.872016	36	1.02481	43	1.12039	47	2.15495	83	4.05155	166	2.79106	127	1.3525	56	0.877366	37	1.01991	42	0.779476	39	1.27214	53	0.195622	10	3.10806e-05	-2.15518	down	0.00412255	-1.51421	down	0.854142	0.083419	normal	0.225795	0.637155	normal
gene-LOC114308908	LOC114308908	0.258401	17	0.784274	55	1.35644	82	4.20469	364	1.66926	111	7.90817	725	1.35397	89	3.09065	201	5.82493	389	2.98299	185	2.39701	158	0.889014	65	4.40111	292	10.0903	675	3.00403	198	27.521	2168	9.76301	648	3.70579	270	0.0019127	2.51655	up	0.0136562	2.03261	normal	0.0719146	1.28314	normal	0.536062	-0.490344	normal
MSTRG.54179	--	0.672593	34	1.03827	73	0.403548	25	1.5537	136	2.36548	159	2.6978	250	1.4563	97	1.73005	114	1.81137	123	1.42462	89	2.1766	145	1.1374	68	2.22739	150	4.92065	333	3.18352	212	3.07399	239	1.99914	135	3.44529	241	0.00130579	1.78322	up	0.0176127	1.29309	normal	0.0309475	1.18435	normal	0.281171	-0.490162	normal
gene-LOC114273702	LOC114273702	0.066826	4	0.508904	25	0.459356	20	8.86412	535	3.23033	150	0.928433	60	4.19923	193	5.22696	238	1.04244	49	0.403641	18	0.37561	18	0.11717	6	1.11666	52	2.83219	133	1.12305	52	2.84066	157	2.67427	124	3.05373	156	0.0001184	3.40459	up	0.000179256	3.03204	up	--	--	--	0.628133	-0.376897	normal
gene-LOC114261310	LOC114261310	30.911	1890	50.0685	3262	47.3463	2666	15.2813	1239	9.08915	565	11.7019	1006	6.93025	427	16.3223	995	13.5164	845	51.7261	2995	123.249	7580	114.148	7801	5.32614	331	3.863	243	16.4355	1012	5.32129	393	8.51247	530	3.74068	256	9.72266e-07	-1.8694	down	3.21482e-05	-1.89532	down	0.00461097	1.12746	up	0.948282	-0.0286774	normal
gene-LOC114305244	LOC114305244	2.02233	63	0.172694	6	0	0	4.13533	171	5.0806	161	1.01723	45	5.02777	158	1.83356	57	0.078234	3	0.181169	6	0.104781	4	0.32489	12	0.412594	14	0.56361	18	1.61038	51	0.94693	36	0.32078	11	0	0	0.0687475	2.30126	normal	0.29773	1.62781	normal	--	--	--	0.526812	-0.665819	normal
gene-LOC114303814	LOC114303814	8.45231	506	8.61841	550	18.0132	993	3.14794	250	3.98097	243	3.77226	318	3.81833	231	1.9057	114	2.24472	138	11.4156	648	13.0193	784	13.8847	929	1.87933	115	2.19673	135	8.06856	487	1.43267	104	2.12714	130	1.32129	89	0.000257462	-1.73605	down	8.40166e-06	-2.2767	down	0.885569	0.0584424	normal	0.181495	-0.542331	normal
gene-LOC114314762	LOC114314762	0.612782	39	0.333954	22	0.195809	12	1.20275	99	1.2452	79	0.778017	68	0.673648	43	1.38816	86	0.720869	46	0.892504	53	0.560253	36	0.617732	43	0.7134	45	0.619806	40	0.815442	51	0.644466	49	0.81536	52	0.893319	62	0.00406314	1.47955	up	0.049807	1.20172	normal	0.136216	0.862901	normal	0.529975	-0.277926	normal
MSTRG.51674	--	3.95611	1435	0.147673	60	0.101362	31	3.3867	1863	6.72903	2214	0.232268	99	6.80092	2421	1.91742	776	0.155454	64	0.270135	102	0.14704	46	0.123975	57	0.184247	79	0.205164	82	0.774197	106	0.24516	91	0.133601	58	0.098581	49	0.419855	1.3183	normal	0.522653	1.06577	normal	0.0509538	-2.77359	normal	0.866162	-0.244255	normal
MSTRG.50106	--	27.5079	1320	10.0514	474	2.30743	100	19.0136	1258	22.6274	1170	2.42393	184	28.0024	1479	21.7478	929	7.76138	397	11.7714	553	7.9194	426	8.71305	519	8.95652	415	13.7286	749	9.11094	443	7.04498	417	7.34481	391	3.9816	232	0.751729	0.262309	normal	0.456717	0.540789	normal	0.678661	-0.266502	normal	0.682663	0.282168	normal
gene-LOC114313239	LOC114313239	1.40793	180	0.796627	109	0.76409	90	1.43739	244	1.5374	200	0.499471	90	2.17195	279	1.42386	182	0.428804	56	0.871594	106	1.15043	148	0.64395	92	0.46514	61	0.528516	70	0.478627	62	0.565194	88	0.211069	28	0.236016	34	0.689212	0.182854	normal	0.589446	0.300406	normal	0.695302	-0.15068	normal	0.842729	0.120002	normal
MSTRG.30434	--	9.06693	721	2.18529	163	0.372029	33	8.21184	754	9.40831	687	1.57215	138	8.75139	811	3.99449	355	0.367375	43	1.74172	151	1.76573	150	1.03927	83	0.662127	72	1.13789	95	2.36352	139	0.343324	40	0.757809	66	0.231194	30	0.504135	0.601886	normal	0.731209	0.346517	normal	0.150173	-1.1538	normal	0.779632	-0.248211	normal
MSTRG.6469	--	6.3754	400	3.21741	215	4.24429	245	6.8801	572	5.60449	357	6.03404	531	13.5622	856	12.675	792	10.0764	646	3.3166	197	4.86758	307	4.1369	290	3.6967	236	4.08385	263	8.88751	561	2.81824	214	0.922137	59	9.8601	690	0.176305	0.439895	normal	1.19226e-05	1.32056	up	0.604262	-0.169424	normal	0.000181938	0.881418	normal
MSTRG.40802	--	1.04871	77	0.426731	34	0.805528	55	1.21233	118	1.08301	81	0.950763	98	1.23448	92	1.16228	85	1.06462	80	0.704202	49	0.538693	40	0.916078	76	0.998939	75	0.472241	36	0.844578	63	1.38023	123	1.34161	101	2.34749	193	0.275712	0.499491	normal	0.273944	0.530346	normal	0.866787	-0.0857635	normal	0.928533	0.029027	normal
gene-LOC114284120	LOC114284120	35.3834	1134	42.5413	1454	39.3224	1161	21.5281	915	21.651	706	19.9057	897	21.8671	706	16.8691	540	21.5066	705	31.7849	965	34.4458	1111	37.0844	1329	31.2863	1019	22.4715	739	26.9625	871	25.6585	994	26.4477	863	24.2204	868	0.000498242	-0.915093	normal	0.00171496	-1.02953	down	0.339693	-0.211796	normal	0.695017	-0.117508	normal
gene-LOC114284123	LOC114284123	2.86504	194	3.67754	265	3.76259	235	3.26417	293	2.77925	191	3.85811	367	2.87593	196	4.48282	303	1.33786	93	2.58089	166	7.35458	501	6.47625	490	1.0527	73	1.50527	105	1.68493	115	0.836812	69	1.28436	89	1.11047	84	0.879659	-0.0593348	normal	0.3442	-0.42518	normal	0.150004	0.634494	normal	0.435012	-0.359896	normal
gene-LOC114275046	LOC114275046	6.38929	186	10.6786	317	8.08718	214	5.33053	205	4.88004	143	4.3523	192	12.0341	338	13.779	404	7.52009	218	5.3014	156	11.5091	326	10.0432	329	6.6322	186	7.30823	216	7.51155	208	6.35773	217	11.3549	342	6.93932	210	0.0355808	-0.756021	normal	0.446609	0.272905	normal	0.801099	0.0967815	normal	0.000245857	1.03101	up
gene-LOC114275043	LOC114275043	0.044264	2	1.44435	63	0.77913	30	0.153724	9	0	0	0.450257	26	0.265774	11	1.11829	43	0	0	3.78721	147	1.40299	58	1.21904	56	0	0	0.799546	34	0	0	1.63795	81	7.1515	297	2.0982	96	--	--	--	0.475057	-1.11232	normal	0.14023	1.41504	normal	--	--	--
gene-LOC114307240	LOC114307240	4.0516	173	10.0866	459	15.1145	594	2.01166	114	2.31758	101	1.69411	102	1.53257	66	1.21676	52	2.23152	98	2.60581	106	10.8361	465	9.33862	445	2.57717	112	1.19125	53	3.24228	140	1.55398	81	3.81427	166	1.48704	71	2.83593e-05	-2.37607	down	3.5896e-05	-2.64237	down	0.480014	-0.445014	normal	0.569578	-0.27613	normal
gene-LOC114272900	LOC114272900	5.16051	229	8.36955	396	2.95677	121	1.12659	67	1.05883	48	3.71175	232	2.76537	124	4.44979	197	6.01744	273	13.7513	578	25.823	1153	29.0192	1440	2.59484	117	3.65751	167	3.57818	160	8.85658	475	15.0285	679	4.26579	212	0.0551951	-1.34338	normal	0.564607	-0.318145	normal	1.89332e-06	2.05662	up	0.158449	1.02723	normal
gene-LOC114300730	LOC114300730	2.47122	213	2.35653	216	1.30146	103	0.752119	86	0.524837	46	0.388761	47	0.593661	52	1.44762	125	0.630182	56	1.851	151	1.73661	151	1.46865	142	0.30837	27	0.812451	72	0.37862	33	0.562602	59	0.891874	78	0.263649	26	1.04482e-06	-1.88902	down	0.00635743	-1.28097	down	0.39574	-0.270522	normal	0.233643	0.611067	normal
gene-LOC114273055	LOC114273055	4.09163	440	3.08894	354	2.72364	270	3.81725	544	4.75482	519	1.90623	288	6.44318	697	4.73318	507	1.74368	192	2.6379	269	2.58463	280	2.3329	280	1.48805	163	2.81397	310	3.05214	330	1.31092	170	1.73569	190	1.09113	131	0.911102	0.0369326	normal	0.568499	0.242311	normal	0.0740392	-0.395287	normal	0.661325	0.207806	normal
gene-LOC114278352	LOC114278352	2.98841	263	4.6183	433	3.50215	284	4.45692	520	3.79963	340	3.44338	426	2.10775	187	3.95166	347	2.94471	265	4.62313	386	8.24894	730	6.94897	684	2.19406	196	3.42532	309	2.85168	253	2.10673	224	4.12561	370	2.78283	274	0.896897	0.0416969	normal	0.326271	-0.396803	normal	0.0168172	0.804964	normal	0.19867	-0.439732	normal
gene-LOC114304920	LOC114304920	0.34176	70	0.27054	59	0.356551	68	0.193323	53	0.105779	22	0.186754	54	0.20993	44	0.478098	98	0.150257	32	0.239342	47	0.648426	134	0.437819	101	0.170086	36	0.192873	41	0.064143	14	0.303734	76	1.04886	219	0.087068	20	0.0580406	-0.980716	normal	0.513927	-0.356808	normal	0.37757	0.428802	normal	0.308983	0.629308	normal
gene-LOC114304925	LOC114304925	26.8864	710	56.872	1601	20.4935	499	16.3093	571	14.3838	386	8.36655	311	15.9726	425	7.57909	200	10.5185	285	26.2957	658	54.698	1454	45.2905	1337	19.4114	521	20.4231	553	20.6101	549	18.1817	580	50.9922	1370	7.40694	219	0.00103024	-1.46462	down	0.000787739	-1.68127	down	0.546101	0.26491	normal	0.577236	-0.221469	normal
gene-LOC114277377	LOC114277377	0.984807	119	0.63047	82	0.716051	80	2.29546	367	1.61768	198	1.67809	284	3.52511	428	2.98614	358	0.766749	95	1.25769	145	1.25154	152	0.706132	96	0.753063	93	1.95574	242	1.28083	156	1.60342	233	1.91304	235	1.43457	193	8.553e-05	1.25392	up	0.00481525	1.47268	up	0.233728	0.452136	normal	0.658426	0.225046	normal
gene-LOC114322433	LOC114322433	2.26471	213	1.81528	182	0.849901	74	0.855596	107	1.24439	119	0.379329	51	1.35866	129	0.798492	75	0.628359	61	1.72616	154	1.73166	164	1.6128	170	0.768694	74	1.26649	123	0.825273	79	0.397349	46	0.902989	87	0.279261	30	0.0449182	-1.01391	normal	0.0612712	-0.885465	normal	0.871135	0.0599063	normal	0.804286	0.12872	normal
MSTRG.8978	--	3.54148	62	3.04169	57	3.58646	57	2.24298	54	1.37364	26	1.84073	45	1.41374	26	1.21457	23	1.48588	26	2.71592	46	2.49671	45	3.15507	63	1.82855	34	1.50531	27	4.28286	76	2.21328	48	1.00353	19	1.7634	35	0.0622608	-0.857029	normal	0.00763749	-1.32985	down	0.503244	-0.265128	normal	--	--	--
gene-LOC114322439	LOC114322439	10.4146	465	3.06562	115	2.90652	98	12.4413	610	12.0336	479	5.99656	272	13.6811	556	10.5787	366	4.11537	123	5.1697	174	5.23946	169	3.03048	124	5.27663	185	7.61297	256	5.50187	197	1.96395	129	3.20573	115	3.62944	147	0.195303	0.760705	normal	0.412954	0.543815	normal	0.381449	-0.498274	normal	0.687958	-0.211342	normal
MSTRG.24172	--	7.17422	682	3.42106	292	1.75927	166	7.37507	917	10.2015	951	3.95126	429	10.2236	877	6.59742	643	2.62767	211	2.95285	296	4.35764	318	2.22317	240	3.80798	326	3.63251	336	3.5597	322	1.66634	201	2.45712	224	3.08872	267	0.129432	0.776404	normal	0.364655	0.512436	normal	0.392198	-0.386836	normal	0.621435	-0.258803	normal
gene-LOC114273669	LOC114273669	37.7097	2617	21.465	1592	13.1759	842	58.9181	5288	61.8896	4330	30.4477	2960	53.4754	3706	49.5925	3422	28.5803	2032	28.968	1887	16.762	1145	23.5404	1816	27.765	1952	42.1709	2949	31.864	2221	35.7158	2959	51.1337	3556	27.8306	2169	0.00443604	1.05008	up	0.027169	0.793539	normal	0.894398	-0.0488484	normal	0.372493	-0.254354	normal
gene-LOC114262504	LOC114262504	10.3999	748	9.49526	728	6.78033	449	7.15344	680	8.61179	629	3.84333	389	9.59499	673	6.90805	496	3.94046	289	7.16268	488	11.0474	798	8.92028	718	6.04685	408	4.49148	310	5.69805	412	2.01839	176	3.80612	279	2.7626	222	0.106343	-0.483491	normal	0.101936	-0.51717	normal	0.935985	0.0203632	normal	0.928048	-0.0329678	normal
gene-LOC114258525	LOC114258525	2.22828	76	2.67512	97	1.46089	46	6.05042	271	4.5553	157	1.67925	80	1.61866	55	1.81774	62	5.05242	175	2.99901	96	1.15248	40	3.28995	125	2.06242	71	5.55463	192	6.0837	207	6.00609	245	5.82547	200	4.58538	173	0.0842341	0.867597	normal	0.495625	0.467431	normal	0.671039	0.21927	normal	0.558132	-0.412274	normal
gene-LOC114295295	LOC114295295	2.37879	146	2.27823	149	3.67451	207	3.42152	277	2.1024	131	3.1792	273	1.42561	88	5.88428	358	3.48401	218	3.66324	212	10.9335	671	6.64013	453	1.1888	74	1.03335	65	2.80257	173	0.959793	71	1.21131	76	1.16428	80	0.935265	0.0365958	normal	0.672457	0.249047	normal	0.0058804	1.29328	up	0.709941	0.214274	normal
gene-LOC114256589	LOC114256589	12.2333	145	17.5154	220	13.1265	143	5.13685	81	8.5354	103	6.07579	101	11.5505	138	6.21488	74	8.99365	109	12.4169	139	14.0097	167	16.5617	219	11.2826	135	7.82573	95	9.83677	117	8.54132	122	14.3072	172	9.11452	120	0.00461076	-1.13535	down	0.0913271	-0.747652	normal	0.952132	-0.0190335	normal	0.403682	0.385063	normal
gene-LOC114301137	LOC114301137	0.471871	20	1.56075	71	1.12343	44	0.410982	23	0.434328	19	1.33501	80	0.183524	8	0.201506	9	0.383088	17	0.725006	29	1.62528	69	1.02303	49	0.682581	30	0.118861	6	0.391278	17	0	0	0.230952	10	0.221144	11	0.580168	-0.468665	normal	--	--	--	0.95595	0.0356135	normal	--	--	--
gene-LOC114259699	LOC114259699	4.32059	406	2.71292	272	1.70439	148	8.92893	1112	11.2166	1070	4.28752	566	4.96161	469	6.24301	585	3.48827	335	3.32672	296	2.83624	268	3.04487	320	3.57322	341	7.65934	737	5.26572	498	3.9114	444	5.82333	557	4.33548	455	0.00022967	1.46697	up	0.0508869	0.680442	normal	0.772944	0.0954463	normal	0.0241904	-0.784248	normal
gene-LOC114271020	LOC114271020	1.93746	74	0.578469	24	0.597939	21	2.03226	102	2.62032	101	1.50371	80	4.06577	155	3.14899	119	1.61665	63	1.59228	57	1.02908	40	0.998741	43	0.812176	32	0.708129	28	1.3445	52	1.01116	47	0.78132	30	0.848596	36	0.0786481	1.00449	normal	0.0176221	1.42532	normal	0.684006	0.250088	normal	0.300069	0.426826	normal
gene-LOC114259693	LOC114259693	7.94261	372	8.0301	401	7.7878	336	7.14996	444	7.59988	362	5.28378	348	7.41791	350	4.53697	212	2.41992	116	6.70467	298	4.7412	224	6.57655	345	8.1072	386	4.6974	226	6.97827	330	2.5375	144	2.33756	112	3.6833	193	0.237949	-0.279582	normal	0.0304635	-0.870058	normal	0.108993	-0.418213	normal	0.136903	-0.588008	normal
gene-LOC114288727	LOC114288727	12.0737	879	10.2395	794	8.21746	551	20.9673	2022	23.9539	1771	16.7869	1716	19.7524	1447	15.058	1093	16.0789	1196	14.1039	972	10.1299	742	8.60991	701	18.9927	1403	19.489	1453	18.1188	1328	14.352	1262	14.4289	1068	14.7746	1201	1.60318e-07	1.0066	up	0.00860631	0.67929	normal	0.702926	0.0987839	normal	0.178645	-0.329042	normal
gene-LOC114259340	LOC114259340	5.1668	732	1.37886	208	1.08635	142	4.094	769	5.29349	762	1.18781	237	7.12357	1016	3.9419	557	0.518741	76	2.05455	276	1.59146	227	0.920748	146	1.28485	185	1.32333	192	1.40197	200	0.643378	110	1.29604	187	0.729803	116	0.452309	0.48108	normal	0.530039	0.501472	normal	0.230034	-0.682308	normal	0.972374	0.0269359	normal
gene-LOC114284017	LOC114284017	0.81915	43	0.276006	16	0.631988	31	0.40454	29	0.139553	8	0.022896	2	0.208367	12	0.238973	13	0.191497	11	0.833083	42	0.611979	33	0.703353	42	0.199772	11	0.220584	12	0.07057	4	0	0	0	0	0.104295	7	--	--	--	--	--	--	0.587884	0.314946	normal	--	--	--
gene-LOC114290726	LOC114290726	0.702178	42	0.459063	29	0.430124	24	1.09092	86	1.43557	86	0.587024	49	0.621217	37	0.557692	33	1.15796	70	0.841236	47	0.301417	18	0.492352	33	1.24922	75	2.02257	123	1.20236	72	0.442901	32	0.709825	43	0.575613	38	0.0598562	0.916397	normal	0.387939	0.56132	normal	0.967727	0.0242557	normal	0.549759	-0.363715	normal
gene-LOC114296175	LOC114296175	3.15851	720	1.03203	264	0.324004	72	2.14675	658	2.94487	692	0.48003	157	2.63575	612	1.62036	370	0.163646	41	0.890255	192	0.802814	184	0.51095	135	0.301135	74	0.403433	96	0.355195	82	0.18784	55	0.298204	73	0.239274	64	0.673551	0.31743	normal	0.884534	-0.126945	normal	0.122662	-0.973515	normal	0.600954	-0.437142	normal
gene-LOC114321148	LOC114321148	2.46703	83	0.669733	24	0.442143	14	2.44457	109	3.45988	118	1.46321	69	3.43814	117	3.02649	102	0.451497	16	0.700271	23	0.434214	15	0.698295	27	0.383506	14	1.02179	36	0.629252	22	1.10147	45	1.60921	55	0.347739	14	0.111397	1.08141	normal	0.315923	0.861836	normal	--	--	--	0.759414	-0.212279	normal
gene-LOC114267811	LOC114267811	14.6716	1149	5.41725	455	3.71145	270	9.50036	990	10.1343	810	5.12995	568	12.2727	971	6.97314	547	3.36245	272	4.55934	337	5.89336	467	4.01515	353	3.92785	315	4.71714	381	4.4964	357	3.34964	319	2.95654	236	1.71148	151	0.842728	0.0934378	normal	0.803898	-0.137109	normal	0.137844	-0.671785	normal	0.609842	-0.226369	normal
gene-LOC114319131	LOC114319131	4.73382	126	4.44307	126	8.25223	201	2.21733	78	2.09395	57	2.13766	80	1.37903	37	1.65173	44	1.32709	36	3.1032	78	4.33333	116	5.2575	156	3.1649	85	1.55701	43	2.04649	55	2.17219	70	0.760182	21	3.1216	93	0.00182857	-1.47191	down	2.01407e-05	-2.12235	down	0.254155	-0.508516	normal	0.113742	-0.651705	normal
gene-LOC114319139	LOC114319139	3.00923	504	2.04868	372	1.17234	189	1.33509	309	1.78372	306	0.814256	200	1.12483	198	1.29501	226	0.475506	85	1.66465	276	2.05933	363	1.40681	274	1.20409	214	1.25957	226	0.999625	176	1.05667	223	1.43851	256	0.45802	90	0.0803615	-0.648124	normal	0.00554494	-1.16585	down	0.513702	-0.220276	normal	0.207518	-0.513533	normal
gene-LOC114287420	LOC114287420	2.31708	148	1.58919	109	2.2791	134	2.57948	219	2.01792	131	2.52078	226	3.26742	210	7.77433	495	4.92393	322	3.18462	193	5.8968	379	2.11783	152	2.35266	153	5.6151	368	3.41236	220	5.78636	446	7.00007	455	6.86238	489	0.580495	0.20552	normal	0.00350715	1.27323	up	0.0642883	0.827347	normal	0.012641	1.06976	normal
gene-LOC114273311	LOC114273311	1.76763	151	0.70518	65	0.932292	74	1.1962	136	1.75792	153	0.292119	35	2.14681	185	1.94013	165	0.633652	56	1.11005	90	1.01713	88	1.20011	115	0.958919	83	0.509894	45	0.771325	67	0.263895	28	0.675986	59	0.278377	27	0.835931	-0.132955	normal	0.5162	0.346075	normal	0.956464	-0.0227328	normal	0.470631	0.4813	normal
gene-LOC114273313	LOC114273313	7.38179	278	1.97347	83	2.43535	86	6.82634	344	7.57324	297	2.1017	111	10.5491	412	7.0377	260	1.59061	63	3.22039	113	1.54644	62	2.07139	88	2.7062	101	2.62403	106	3.14826	127	1.72406	79	2.57454	98	1.37602	61	0.420801	0.477597	normal	0.383467	0.594657	normal	0.165332	-0.753119	normal	0.854534	0.121693	normal
gene-LOC114295264	LOC114295264	1.16452	142	2.61847	339	1.51365	170	2.13075	343	1.33043	165	4.24827	725	1.6946	208	6.58602	798	5.65489	703	4.26175	491	11.8066	1442	8.4942	1153	2.26634	281	3.20696	400	4.95816	608	5.04992	741	8.4667	1046	3.53507	480	0.327148	0.603927	normal	0.0291762	1.32795	normal	2.44022e-06	2.17648	up	0.294245	0.724958	normal
gene-LOC114321850	LOC114321850	0.561316	34	0.33065	22	0	0	1.3739	110	0.063957	4	0.574008	49	0.854685	52	2.02862	122	1.98662	123	0.04792	3	0.251523	16	0.367339	25	0.300771	19	1.85482	115	0.447511	28	2.90987	212	2.80208	172	0.995152	67	0.373828	1.24157	normal	0.0203769	2.49426	normal	--	--	--	0.185544	1.25235	normal
gene-LOC114321851	LOC114321851	60.9952	2953	30.0342	1550	46.0011	2051	116.032	7448	128.236	6307	76.7089	5218	132.04	6437	128.838	6220	184.581	9138	41.7207	1913	31.4543	1532	34.8143	1885	111.267	5469	72.3436	3590	93.3147	4550	115.939	6781	87.3191	4301	206.679	11174	8.28236e-05	1.2042	up	2.07194e-05	1.68505	up	0.230729	-0.352941	normal	0.168192	0.476398	normal
gene-LOC114293456	LOC114293456	6.28173	403	6.01204	411	9.35492	552	4.06621	346	3.75986	245	4.9795	449	3.96105	256	2.47556	159	3.1901	210	6.38238	388	4.7309	305	7.39967	531	4.46044	291	2.53037	167	3.01413	195	2.33459	181	5.34106	349	3.65035	262	0.0605037	-0.767661	normal	0.00248973	-1.26337	down	0.440093	-0.270458	normal	0.207325	-0.497687	normal
gene-LOC114295884	LOC114295884	1.67161	89	0.330506	19	1.16965	58	2.98234	211	0.999385	55	1.26443	95	2.55456	137	9.85304	523	2.26687	124	1.8572	94	4.68552	251	2.02096	121	0.717761	39	1.51095	83	1.27358	69	2.43886	157	2.68927	146	1.07962	65	0.308136	0.709206	normal	0.00471656	2.05846	up	0.0259153	1.42191	normal	0.0414777	1.3547	normal
gene-LOC114295886	LOC114295886	2.27603	179	1.61227	135	1.62958	118	0.367252	38	0.955031	77	0.572018	64	1.60857	128	0.824356	65	0.702678	57	0.921065	69	1.15185	91	0.738452	65	0.684653	55	1.21417	98	0.878979	70	0.431605	41	1.35515	109	0.959694	85	0.00128809	-1.52908	down	0.0353514	-0.901787	normal	0.00346199	-0.980302	normal	0.273927	0.627293	normal
gene-LOC114295888	LOC114295888	2.41443	342	2.2216	335	2.1896	285	2.15518	403	1.69029	243	1.40531	279	0.951749	139	2.32895	341	1.32808	196	2.81893	389	11.5098	1669	4.39659	700	0.605993	91	0.871999	131	1.21413	174	0.945717	162	0.723093	104	0.76253	125	0.0949646	-0.408245	normal	0.119548	-0.624625	normal	0.00282381	1.45713	up	0.598092	-0.214278	normal
MSTRG.24237	--	1.05039	59	0.156129	10	0.158917	9	3.14914	237	7.20568	404	3.45191	268	1.20192	69	0.937363	54	0.217344	13	1.06454	58	0.170078	10	0.05442	4	0.477563	28	1.62385	93	0.461538	27	0.290415	20	0.195315	12	0.450653	29	2.37216e-06	3.37649	up	0.438611	0.727565	normal	--	--	--	1.08751e-05	-2.63949	down
gene-LOC114302443	LOC114302443	0.667478	56	1.59664	142	1.79253	137	2.93964	319	1.91629	162	4.63058	540	3.90388	326	6.31185	522	3.6098	307	1.88798	149	2.67375	224	2.06426	192	2.16953	183	3.15276	268	1.91317	160	6.16553	618	7.58871	641	3.68372	342	0.0484898	1.21771	normal	0.00179203	1.59974	up	0.183126	0.641102	normal	0.436134	0.383403	normal
gene-LOC114264678	LOC114264678	0.436151	14	1.76854	60	0.274825	9	17.826	752	0.577826	19	0	0	0.365021	12	1.98423	64	2.58009	84	1.16864	36	1.04914	34	4.47372	162	0.080205	3	10.7557	350	1.07902	35	6.35321	244	13.1898	426	7.49151	266	--	--	--	0.328897	0.984714	normal	0.0999581	1.43194	normal	0.437885	-1.73566	normal
gene-LOC114290102	LOC114290102	1.99222	214	1.98627	227	0.960232	95	0.830113	118	1.07306	117	0.48555	74	1.23435	134	1.46293	157	0.605654	67	1.2824	131	2.01405	217	1.0519	126	0.470227	52	0.489412	54	0.741946	80	0.12425	17	0.629795	69	0.237796	29	0.00903035	-1.06756	down	0.105035	-0.682884	normal	0.654758	-0.178837	normal	0.356906	0.387663	normal
gene-LOC114290100	LOC114290100	28.3147	999	22.6496	852	32.6233	1060	63.5898	2975	65.1006	2334	83.017	4115	42.55	1512	38.6354	1360	62.3292	2249	41.67	1393	20.3519	723	30.898	1219	57.9607	2076	69.2905	2506	62.8722	2234	45.639	1945	28.3304	1017	69.6442	2744	0.000138398	1.34837	up	0.0719258	0.742569	normal	0.727664	0.119363	normal	0.145884	-0.609282	normal
gene-LOC114315677	LOC114315677	13.0752	854	7.5235	524	5.56911	335	16.3883	1418	19.7946	1313	7.93198	728	31.5714	2075	18.1197	1179	5.72788	383	10.1815	630	15.7782	1036	5.72889	418	6.68791	444	5.35304	358	7.28152	479	4.67845	369	3.00959	200	4.31535	315	0.0488747	0.738701	normal	0.0720443	0.958004	normal	0.488974	0.291595	normal	0.682024	0.223062	normal
gene-LOC114323176	LOC114323176	0.472995	22	0.771637	38	1.53593	65	0.824933	50	0.47183	22	0.539463	35	0.369845	17	1.30321	60	0.861306	41	1.02371	45	2.02455	93	1.34708	69	0.356722	17	0.663903	31	0.685816	32	0.390264	22	0.40421	19	0.622801	32	0.323921	-0.694155	normal	0.72621	-0.279073	normal	0.360673	0.574047	normal	0.541941	0.413218	normal
gene-LOC114323288	LOC114323288	1.71105	84	0.863563	45	0.883627	40	18.731	1211	10.6438	529	6.66201	458	7.54805	372	14.5134	706	6.41078	321	2.19238	102	1.7735	88	1.05946	58	4.38453	218	4.2731	213	4.96912	245	8.69434	514	4.99516	249	6.59569	360	3.62023e-15	3.34673	up	1.23983e-12	2.94542	up	0.249637	0.547724	normal	0.349298	-0.399936	normal
gene-LOC114316557	LOC114316557	4.00879	965	1.44425	285	0.951682	162	3.00324	980	4.29411	880	0.80769	222	4.97863	1030	3.21279	791	0.371764	97	1.83871	350	1.83683	466	1.16863	258	0.736475	189	1.54746	319	0.837399	213	0.670293	201	0.94602	203	0.823607	171	0.629713	0.329368	normal	0.659346	0.341868	normal	0.541668	-0.34292	normal	0.979831	0.0195369	normal
gene-LOC114316556	LOC114316556	0.220237	27	0.195418	26	0.335606	38	0.409435	67	0.477161	60	0.296314	51	0.629278	78	0.541773	66	0.234452	30	0.545673	63	1.06851	131	0.974332	133	0.430127	54	0.605001	76	0.573058	71	0.319216	47	0.524697	65	0.360616	50	0.256995	0.594251	normal	0.217146	0.731912	normal	0.000564047	1.72945	up	0.758731	0.143891	normal
MSTRG.54769	--	13.548	659	5.7708	300	7.68754	347	4.45562	290	4.73684	236	2.44887	169	1.83283	92	2.57837	127	2.54506	128	10.4922	483	6.69818	294	8.59255	468	4.37193	218	3.76276	188	3.98163	197	4.4187	255	6.20589	310	3.95866	218	0.00106551	-1.22032	down	2.47181e-06	-1.96228	down	0.784037	-0.101435	normal	0.0492595	-0.744516	normal
MSTRG.44019	--	6.25075	232	2.11324	86	1.8971	69	9.35811	455	10.2925	376	4.65441	239	11.419	417	9.51789	350	3.88654	152	3.63834	125	3.47658	129	2.04716	86	3.86081	145	5.38089	206	4.63063	165	2.75191	120	4.47791	171	1.82168	79	0.012443	1.2024	normal	0.0253998	1.16061	normal	0.738655	-0.167223	normal	0.926712	-0.0376041	normal
gene-LOC114276228	LOC114276228	3.63577	170	5.92291	295	7.31369	315	1.77521	110	2.46197	117	2.92878	193	2.00534	95	1.81867	85	1.98189	95	3.43401	152	7.63575	359	10.9144	570	2.57268	123	2.14791	103	4.48714	212	2.07365	118	2.62349	125	3.3223	174	0.0129666	-1.25064	normal	0.000433986	-1.64668	down	0.518413	0.325908	normal	0.373764	-0.397209	normal
gene-LOC114323821	LOC114323821	0.750704	75	0.159532	17	0.543685	50	0.504493	67	1.05187	107	0.848784	119	0.253745	26	0.218954	22	0.232651	24	0.321761	31	0.312894	32	0.145943	17	0.195246	20	0.288101	30	0.182886	19	0.078796	10	0	0	0.12707	15	0.255027	0.762629	normal	--	--	--	0.216723	-0.875369	normal	0.00058954	-1.83568	down
gene-LOC114323824	LOC114323824	1.81986	135	0.997142	79	2.56081	175	2.66394	261	1.72741	130	1.92426	200	2.26767	169	14.6942	1082	2.90539	220	2.68453	188	34.7196	2579	3.66242	303	0.072687	6	0.130778	10	1.83643	137	0.331075	30	0.618134	47	0.116787	10	0.708318	0.183599	normal	0.0204563	1.66946	normal	0.0119945	2.86717	normal	0.0271954	1.49519	normal
gene-LOC114272128	LOC114272128	0.211047	69	0.207047	72	0.122486	37	0.088344	38	0.061755	21	0.040954	19	0.330617	108	0.210105	68	0.015692	6	0.061803	19	0.26997	88	0.197507	72	0.033297	11	0.021954	8	0	0	0	0	0.099039	33	0.038413	14	0.00222083	-1.51565	down	0.864907	-0.146012	normal	0.950512	-0.0377897	normal	0.132427	1.37695	normal
gene-LOC114261431	LOC114261431	10.234	544	18.7009	1058	19.9059	974	5.78361	408	5.6062	303	8.83641	660	8.9448	479	6.90157	366	8.80844	479	13.4101	675	18.4007	983	17.8715	1061	9.35436	505	7.65875	417	7.72886	414	11.3328	727	15.2612	825	13.6077	807	0.00775858	-1.27434	down	0.0132991	-1.08459	normal	0.93255	-0.0308938	normal	0.656569	0.187657	normal
gene-LOC114277173	LOC114277173	230.742	14790	249.083	17016	226.493	13372	210.16	17863	225.277	14673	140.439	12650	155.705	10051	74.3567	4754	136.715	8963	194.539	11812	228.229	14720	204.332	14645	203.322	13233	121.18	7963	165.575	10692	92.3809	7155	82.4156	5375	56.167	4022	0.120797	-0.338175	normal	0.0114194	-0.994839	normal	0.278183	-0.1958	normal	0.0882322	-0.661967	normal
gene-LOC114269146	LOC114269146	1.31074	121	1.13423	112	0.923772	79	1.44923	177	1.76639	165	0.875373	114	2.18844	203	2.18493	201	1.70383	161	1.31069	115	1.21555	113	1.53741	159	1.21515	114	0.99627	94	1.14229	106	0.405135	45	0.867952	82	0.703683	73	0.47343	0.238463	normal	0.00714951	0.765607	normal	0.37506	0.263568	normal	0.0856149	0.527135	normal
gene-LOC114279311	LOC114279311	6.30774	190	1.41627	46	0.387742	11	5.80059	232	6.3273	194	0.954129	41	9.27561	281	5.09708	153	0.40164	13	1.53639	44	1.51154	46	1.23443	42	2.14914	66	0.893339	28	1.60242	49	0.997648	37	1.01127	31	0.476516	17	0.435246	0.720025	normal	0.453835	0.790767	normal	0.316776	-0.827248	normal	0.934309	0.0777523	normal
gene-LOC114279317	LOC114279317	13.3185	646	26.7127	1380	22.4311	1002	20.3679	1310	15.9409	786	9.05576	617	5.69702	279	9.64428	467	13.722	681	22.3221	1025	53.1776	2594	32.8887	1783	23.9794	1181	17.1875	855	11.3282	554	12.0228	705	9.19436	454	4.6457	252	0.180014	-0.555698	normal	0.0298075	-1.14658	normal	0.0750838	0.746349	normal	0.216212	-0.599553	normal
gene-LOC114267594	LOC114267594	1.71848	131	0.429365	35	0.303685	22	1.71981	174	1.10475	86	0.43577	47	2.22039	168	1.64466	115	0.282254	23	0.530414	39	0.712166	55	0.349626	29	0.53095	42	0.430052	31	0.277782	22	0.208047	20	0.466287	37	0.190748	17	0.556528	0.429304	normal	0.456487	0.614837	normal	0.424426	-0.565025	normal	0.794252	0.190444	normal
gene-LOC114305898	LOC114305898	1.73771	127	1.93043	151	1.49151	101	1.2338	120	0.971738	73	0.672331	69	0.874222	65	0.795022	58	0.521986	39	1.49834	104	1.36152	100	1.96063	160	1.40007	104	1.26947	95	1.13787	84	0.575396	51	0.76275	57	0.253495	21	0.0101656	-0.879065	normal	0.000237188	-1.34282	down	0.715107	-0.116812	normal	0.232501	-0.46384	normal
gene-LOC114300977	LOC114300977	1.29839	132	0.769831	83	0.522356	49	1.40065	188	1.5606	161	0.103643	15	1.46159	149	0.9971	101	0.6899	72	0.478903	46	0.597153	61	0.375968	43	0.957026	99	0.381315	40	0.608768	62	0.264736	33	0.376676	39	0.444284	51	0.839061	0.164458	normal	0.640795	0.212221	normal	0.0710659	-0.816454	normal	0.953225	0.047533	normal
gene-LOC114304413	LOC114304413	3.85839	120	2.01998	67	1.04937	30	3.42509	141	0.780357	25	0.685118	30	3.28534	103	2.11583	66	0.591101	19	2.31101	68	1.21029	38	1.67725	58	1.71147	54	1.43516	46	1.95968	62	0.562309	21	1.06335	34	0.362594	13	0.49359	-0.514705	normal	0.661637	-0.306363	normal	0.491897	-0.379875	normal	0.799211	0.209738	normal
gene-LOC114315679	LOC114315679	188.486	9363	270.742	14343	353.913	16124	194.174	12782	187.978	9486	167.28	11689	175.989	8800	65.9302	3267	151.079	7648	180.757	8509	301.076	14993	181.677	10084	211.824	10688	103.79	5290	179.295	8994	121.369	7262	21.5166	1090	60.6342	3350	0.0914661	-0.622272	normal	0.027087	-1.13104	normal	0.335284	-0.353513	normal	0.245876	-0.514978	normal
gene-LOC114263933	LOC114263933	0	0	0	0	0	0	18.4875	1258	0.366449	20	0.785739	57	1.72695	90	106.805	5462	7.4595	392	0.187488	10	3.67054	190	0.258011	15	0.202946	11	16.0632	845	1.87185	97	184.214	11413	368.046	19202	122.871	7038	--	--	--	1.92099e-07	13.1582	up	--	--	--	0.17774	2.47628	normal
gene-LOC114308711	LOC114308711	8.44617	1076	0.538609	74	0.397817	47	8.34216	1409	7.5184	973	0.51312	92	8.35169	1071	2.87932	366	0.366143	48	1.63956	198	1.72115	221	0.510683	73	0.70835	92	0.754991	99	0.811707	105	0.253164	39	0.462421	60	0.176393	26	0.433569	0.845287	normal	0.806741	0.272303	normal	0.357387	-1.16531	normal	0.573639	-0.566793	normal
gene-LOC114308713	LOC114308713	2.80619	304	1.4401	166	0.678082	68	1.59911	229	2.18373	240	0.512135	78	2.41009	263	1.55431	168	0.715892	80	1.66197	171	1.61764	176	1.0406	126	1.09667	121	1.10065	122	0.960204	105	0.613039	80	0.566681	63	0.52562	64	0.725379	-0.210741	normal	0.801653	-0.142839	normal	0.760019	-0.148092	normal	0.902552	0.0709885	normal
gene-LOC114260741	LOC114260741	1.82103	177	1.34477	139	0.857638	77	1.06053	137	1.19232	118	0.598907	82	1.22818	120	0.811597	79	0.520651	52	1.53013	141	1.39924	137	1.32106	143	0.797481	79	0.970918	97	1.04704	103	0.795087	93	0.184242	19	0.240954	27	0.180275	-0.507273	normal	0.0898509	-0.735592	normal	0.788495	0.0880095	normal	0.592695	-0.227686	normal
gene-LOC114314041	LOC114314041	2.91488	113	0.863948	37	0.417201	15	2.73446	139	2.29119	91	0.630153	34	4.18178	161	2.17516	86	0.745249	31	1.20869	46	0.881577	34	0.366866	17	1.07781	44	1.33513	52	0.945826	37	0.427598	21	0.277218	12	0.492169	22	0.57979	0.428656	normal	0.38792	0.693066	normal	0.378741	-0.688294	normal	0.703169	0.26814	normal
gene-LOC114285159	LOC114285159	4.74777	717	3.09362	498	1.86847	260	4.29501	860	4.28436	657	1.30071	276	3.97254	604	3.23399	487	1.57996	244	2.2524	322	2.13399	324	2.04273	345	1.45404	223	2.02318	313	1.91523	292	1.22866	224	1.55588	239	0.889512	150	0.98293	-0.00985662	normal	0.555829	-0.233259	normal	0.071076	-0.573727	normal	0.636268	-0.222196	normal
MSTRG.20053	--	29.9838	561	51.0963	1019	68.9205	1188	7.94928	198	7.02934	134	7.29576	192	6.94595	131	10.3365	193	10.9078	209	35.6858	633	72.3597	1363	78.9567	1652	8.86219	169	3.89249	75	21.1294	399	8.69984	197	11.5445	220	8.9101	187	3.4593e-10	-2.80887	down	3.3095e-07	-2.51486	down	0.572753	0.253731	normal	0.461975	0.28915	normal
gene-LOC114314048	LOC114314048	1.2191	37	17.8643	576	55.851	1556	0.586253	24	0.157263	5	1.43684	62	1.63774	50	1.23896	38	3.04278	95	2.47555	71	25.388	773	25.0444	848	1.53837	48	0.904563	29	0.669722	21	0.616778	23	1.0305	32	1.43143	49	0.000591359	-5.09612	down	0.00022558	-3.77593	down	0.659751	-0.640491	normal	0.165546	1.31336	normal
gene-LOC114301591	LOC114301591	58.276	5983	24.7782	2717	16.9031	1604	99.1628	13505	103.457	10788	85.1179	12252	138.348	14285	155.961	15982	77.5103	8151	48.4049	4688	24.4613	2530	27.1259	3118	52.4079	5467	91.7759	9669	55.7789	5768	79.2649	9815	106.776	11168	80.2654	9222	7.02433e-05	1.5848	up	1.02296e-05	1.8394	up	0.929799	0.0383493	normal	0.271628	0.259792	normal
gene-LOC114301629	LOC114301629	5.38897	237	2.85601	135	1.84307	78	7.8557	461	7.86926	355	3.03444	188	4.55865	203	5.67468	250	2.4436	109	2.92804	123	3.67123	162	3.04062	148	2.10375	94	2.26432	103	2.47408	110	2.73725	146	3.39081	152	4.70263	232	0.054873	0.875953	normal	0.592012	0.236861	normal	0.885808	-0.05683	normal	0.131421	-0.636042	normal
gene-LOC114280509	LOC114280509	9.50435	846	4.00084	380	8.45629	694	3.93494	465	3.99386	362	0.918333	115	3.25772	293	1.62935	145	1.84823	169	8.21872	693	2.12286	191	3.94583	393	4.68292	424	1.2403	114	2.81735	253	1.99037	215	1.52014	138	1.06855	107	0.0104101	-1.40512	normal	0.000101189	-1.78674	down	0.222032	-0.640231	normal	0.489369	-0.386211	normal
gene-LOC114303664	LOC114303664	34.5106	3516	67.1496	7290	76.4103	7169	24.6517	3330	14.9653	1549	87.5428	12532	22.0293	2260	83.3525	8468	41.2415	4297	52.6661	5082	107.475	11016	141.867	16159	11.9409	1236	16.5625	1730	46.9646	4820	46.5559	5730	57.5163	5961	36.5004	4153	0.585811	-0.399845	normal	0.426822	-0.438083	normal	0.12597	0.702584	normal	0.967254	-0.0315251	normal
MSTRG.57677	--	6.41389	154	2.77112	71	1.9032	42	5.41019	172	5.94654	145	0.958665	33	6.99534	169	6.56967	157	0.894686	22	4.17383	95	2.0941	51	2.39275	65	1.01168	25	2.83245	70	3.09976	75	0.602456	18	1.29973	32	0.971284	26	0.864142	0.117847	normal	0.729605	0.254846	normal	0.563526	-0.312566	normal	0.861524	0.141955	normal
gene-LOC114306018	LOC114306018	8.65201	521	5.1577	331	11.9692	664	2.31406	185	2.25343	138	0.965876	82	2.53325	154	1.95582	118	1.81024	112	9.66056	551	10.0142	607	8.20678	553	3.74989	230	1.75831	109	1.98912	121	1.48768	109	3.41639	210	1.06435	72	8.52668e-07	-2.31579	down	1.18225e-06	-2.14527	down	0.863333	0.0650813	normal	0.674445	0.166277	normal
gene-LOC114274520	LOC114274520	13.9852	611	5.73537	267	2.7333	110	15.9232	922	17.1358	760	4.67357	287	16.8044	739	13.1112	571	5.17841	232	6.91709	286	6.79854	299	4.9906	244	5.24253	233	7.43329	333	6.69307	295	4.92482	260	5.90135	262	2.90421	142	0.204627	0.753941	normal	0.310497	0.581904	normal	0.676666	-0.209072	normal	0.746563	-0.16819	normal
MSTRG.64976	--	4.94874	423	2.39956	219	2.06879	163	3.71288	421	4.33018	376	0.927848	112	4.39583	378	3.18771	272	0.850143	75	1.39004	113	3.19119	275	1.40951	135	1.0781	94	1.66461	146	1.54886	134	0.468399	49	0.855167	75	0.754513	72	0.834563	-0.113192	normal	0.613169	-0.281627	normal	0.173461	-0.630267	normal	0.799359	-0.165363	normal
gene-LOC114267559	LOC114267559	4.90552	167	5.26382	191	4.14687	130	5.83966	263	5.27882	182	5.23531	250	7.7749	266	24.8062	839	7.15721	249	3.79103	122	4.30184	147	5.82274	221	4.32405	149	3.57315	125	6.06139	207	8.64253	354	20.5057	707	10.3442	392	0.512629	0.185664	normal	0.00802303	1.31682	up	0.853429	-0.0570178	normal	0.0229405	1.13742	normal
gene-LOC114282905	LOC114282905	3.59845	129	1.52996	59	0.06062	2	9.79166	462	4.74964	172	8.07117	404	4.59767	165	2.63688	94	3.39898	124	0	0	1.08871	39	0.253185	11	0	0	1.5437	57	0.289577	11	1.1362	49	0	0	0.244396	10	0.0159749	2.2464	normal	0.269657	1.08084	normal	0.189769	-1.85754	normal	0.0104338	-1.16564	normal
gene-LOC114272208	LOC114272208	5.58634	413	5.85894	462	5.10501	348	8.70937	853	6.90708	519	9.26702	962	13.1007	975	16.4309	1210	8.81897	666	4.02151	281	8.51073	633	6.94308	574	6.62729	498	7.4333	563	8.07784	602	11.8017	1053	22.8561	1716	8.62258	712	0.0530847	0.60024	normal	1.1581e-05	1.0891	up	0.518498	0.213525	normal	0.115369	0.491371	normal
gene-LOC114306905	LOC114306905	4.65462	476	0.73137	80	0.212761	23	3.06285	444	6.46369	682	0.49603	76	5.84626	622	4.10657	404	0.30611	38	0.960496	105	0.918408	93	0.373963	50	1.16221	122	1.37838	138	0.744249	75	0.266367	31	0.582932	67	0.183055	20	0.348875	0.920827	normal	0.417749	0.823436	normal	0.189838	-1.11676	normal	0.925152	-0.0878225	normal
gene-LOC114300427	LOC114300427	0.253476	6	0.089693	3	0	0	1.08785	32	1.34043	30	3.937	120	0.822439	18	0.773607	17	0.42422	10	0.846071	18	0.161808	4	0.1241	4	1.86009	41	3.20003	71	2.83875	62	0.527028	14	0.609475	14	1.07861	27	--	--	--	--	--	--	--	--	--	--	--	--
gene-LOC114255906	LOC114255906	28.3058	633	27.35	652	25.1532	518	27.5686	817	21.3838	486	45.8053	1439	28.8917	651	32.5132	725	55.8029	1276	45.568	965	33.5593	755	31.7885	795	44.391	1008	57.1886	1311	49.6791	1119	72.1125	1948	55.7234	1268	71.9731	1797	0.508401	0.289855	normal	0.221809	0.532626	normal	0.0588933	0.437092	normal	0.660438	0.240084	normal
gene-LOC114288476	LOC114288476	3.15888	130	4.61465	203	5.80366	220	3.9793	217	4.06787	170	2.87734	166	6.61003	273	18.1371	741	4.13564	174	3.22454	126	10.9009	450	3.54749	163	2.9207	123	1.91576	82	2.31339	96	7.00588	347	25.6101	1067	4.32509	198	0.346511	-0.388698	normal	0.126842	0.867232	normal	0.568122	0.316396	normal	0.0138259	1.26259	normal
gene-LOC114287629	LOC114287629	1.04462	117	0.340745	41	0.189505	20	0.841771	125	1.58029	179	0.140759	23	1.43653	162	0.925568	103	0.046435	6	0.578679	62	0.401174	45	0.297815	38	0.2445	28	0.357859	41	0.194959	22	0.058513	8	0.064422	8	0.033912	5	0.423913	0.680454	normal	0.620323	0.492699	normal	0.714257	-0.242944	normal	0.861923	-0.181332	normal
gene-LOC114287623	LOC114287623	0.265722	7	1.40435	40	2.17757	53	0.360469	13	0.546432	15	2.13608	79	1.73046	46	3.71597	98	1.74054	47	0.594896	15	2.15637	57	1.40923	42	0.803252	22	0.393664	11	0.471955	13	3.22822	103	2.43324	65	1.88607	56	0.785744	-0.292916	normal	0.425097	0.683157	normal	0.989946	0.011078	normal	0.260114	0.980698	normal
gene-LOC114287621	LOC114287621	2.41692	73	1.02573	33	1.32678	37	4.14581	165	4.40063	135	1.3879	59	5.28446	160	4.19529	126	1.32361	41	1.26476	36	1.32802	41	0.626503	21	1.97509	61	2.69224	83	1.84536	56	0.730556	27	0.871027	27	0.714964	24	0.0636773	1.01031	normal	0.0761232	1.04669	normal	0.326962	-0.560778	normal	0.946994	0.0392086	normal
gene-LOC114300500	LOC114300500	24.9299	1710	14.1883	1038	30.7397	1943	19.8633	1807	13.4643	939	10.2824	992	12.4477	861	9.96575	682	9.45728	665	26.3602	1713	10.8566	750	19.293	1480	31.9281	2223	6.30075	443	14.9369	1033	12.0196	996	7.49416	523	3.75401	288	0.0614701	-0.745384	normal	0.00155691	-1.23596	down	0.417903	-0.345901	normal	0.0790188	-0.494399	normal
gene-LOC114290268	LOC114290268	7.48334	539	4.0266	309	2.84723	190	4.76257	450	4.38305	320	1.54949	156	6.84817	491	4.72606	340	1.25693	92	3.45024	234	4.31238	313	3.91913	316	2.68899	198	2.36636	177	2.53475	185	1.00265	89	2.95633	218	1.38719	113	0.315991	-0.459228	normal	0.600346	-0.293917	normal	0.430543	-0.274597	normal	0.776657	0.168846	normal
MSTRG.23568	--	1.09389	45	0.985183	44	0.432612	17	1.96478	108	1.82187	77	1.0684	62	3.00217	125	3.29207	136	2.18378	92	0.709005	28	0.948259	40	0.665853	31	1.35921	57	0.743594	32	1.23221	52	1.54152	77	2.09104	88	1.87704	87	0.0556136	0.928661	normal	0.000203027	1.66826	up	0.851689	-0.10172	normal	0.0266173	0.740977	normal
gene-LOC114321625	LOC114321625	0.101141	9	0.168709	15	0.257631	20	0.818401	90	0.238299	20	0.581351	68	0.545582	46	2.19941	181	0.206875	18	0.019887	2	0.035915	3	0.140126	13	0.083206	7	0.573848	49	0.073272	7	1.42983	143	5.76923	485	1.39798	129	--	--	--	--	--	--	--	--	--	0.464318	0.640474	normal
gene-LOC114282016	LOC114282016	14.8018	1264	10.3761	943	4.8256	379	43.6259	4931	44.1683	3830	45.5146	5455	14.7622	1268	47.8921	4257	15.9469	1390	12.3285	998	17.7896	1526	12.5084	1192	11.8929	1031	28.3194	2476	14.0658	1219	27.4163	2899	42.006	3824	17.4933	1666	3.85337e-09	2.21366	up	0.0106742	1.33817	normal	0.144276	0.534496	normal	0.0686036	-0.867928	normal
gene-LOC114259953	LOC114259953	6.39062	294	0.447879	22	0.201976	9	3.72351	227	5.55002	260	0.573707	37	7.2202	334	4.03194	186	0.265171	13	1.0097	44	0.988034	46	0.583697	30	0.672925	32	1.02144	48	0.828747	39	0.176124	10	0.459854	22	0.164988	9	0.623609	0.545512	normal	0.576076	0.671348	normal	0.190512	-1.332	normal	0.891334	0.135612	normal
gene-LOC114257882	LOC114257882	5.98996	478	4.7518	404	8.38562	616	3.04331	322	2.68084	218	2.83052	318	4.77499	384	3.26418	260	5.32655	435	4.83296	365	7.49936	602	6.03419	538	2.84179	231	1.32023	108	4.05361	326	2.36034	228	1.04544	85	3.33861	298	0.00169319	-1.18985	down	0.197976	-0.580988	normal	0.76466	-0.105151	normal	0.121483	0.604201	normal
gene-LOC114257884	LOC114257884	6.27652	417	9.11485	645	9.98314	611	25.3082	2227	18.2223	1229	30.8294	2875	23.027	1539	30.5025	2019	26.0243	1766	11.7792	741	11.1385	744	10.2431	760	16.3699	1103	25.9733	1767	19.6994	1317	25.9944	2084	35.1594	2374	31.5802	2341	0.00027989	1.5461	up	2.16122e-05	1.53874	up	0.269201	0.337277	normal	0.982333	-0.00820365	normal
gene-LOC114256425	LOC114256425	4.04199	327	2.35679	178	3.21291	240	5.6254	578	4.89931	402	6.98899	774	6.40294	519	10.5227	761	5.14127	377	4.17611	318	4.36346	357	2.6245	237	2.86428	236	6.91949	509	4.82911	353	6.76626	649	5.06838	416	7.97562	627	0.0207075	0.911564	normal	0.00475709	1.01278	up	0.496333	0.243098	normal	0.770006	0.105888	normal
gene-LOC114281594	LOC114281594	5.60872	630	1.54713	185	1.11928	118	4.70387	660	5.44947	592	0.843679	154	7.79667	829	5.32768	584	1.17188	129	2.97841	300	2.29651	257	1.89647	231	1.05872	111	2.06719	235	2.08944	218	0.729779	104	1.36992	152	0.5255	72	0.600177	0.354328	normal	0.362573	0.634945	normal	0.711865	-0.199022	normal	0.679807	0.286233	normal
gene-LOC114281595	LOC114281595	4.69912	421	1.32459	130	0.6699	57	4.35349	515	5.29034	485	0.695459	87	6.60667	596	3.89335	344	0.908363	84	1.87103	158	1.70907	153	1.64823	160	0.877643	81	1.27874	120	1.18282	110	0.682853	75	1.35232	124	0.70048	72	0.423763	0.618592	normal	0.370408	0.680035	normal	0.591442	-0.318871	normal	0.931006	0.0666071	normal
gene-LOC114295313	LOC114295313	107.252	3137	173.755	5416	271.307	7308	122.906	4766	99.1702	2947	180.355	7412	96.9476	2855	138.349	4035	162.298	4854	250.835	6948	338.587	9963	443.553	14503	78.859	2342	92.5794	2776	205.153	6044	110.511	3905	162.839	4845	166.103	5426	0.361105	-0.475714	normal	0.253978	-0.574033	normal	0.0515058	0.831913	normal	0.824337	-0.101366	normal
gene-LOC114317041	LOC114317041	4.0813	692	6.59643	1189	5.63722	883	13.5016	3030	8.97081	1538	13.29	3165	15.7993	2699	16.3627	2759	9.23317	1595	3.2207	516	3.82161	651	6.25746	1194	6.31795	1092	10.0689	1758	5.76477	977	15.2869	3123	24.3602	4216	11.362	2134	0.00383388	1.1166	up	0.000323708	1.19343	up	0.372206	-0.327556	normal	0.809387	0.0782977	normal
gene-LOC114317047	LOC114317047	1.7948	61	8.07215	292	7.22688	226	4.50966	203	2.12896	74	6.05197	288	3.7032	127	18.2096	615	7.58357	263	3.708	119	8.83699	301	13.8823	526	1.08251	38	5.14341	179	4.75441	163	11.6717	478	17.6786	609	12.6318	478	0.536512	-0.443708	normal	0.416697	0.598295	normal	0.394702	0.557116	normal	0.123222	1.04547	normal
gene-LOC114258773	LOC114258773	1.22898	30	1.10238	29	1.06808	24	3.38856	110	1.1968	30	2.64642	91	3.48046	86	4.35902	106	2.7752	70	0.436365	11	0.859526	22	0.328971	9	1.6868	42	3.1605	79	1.51997	38	7.18217	212	1.4551	37	2.57928	71	0.0614887	1.10448	normal	0.000257934	1.54463	up	--	--	--	0.405617	0.438957	normal
gene-LOC114293712	LOC114293712	0	0	1.19429	39	0.290066	9	3.16643	129	0.305388	10	5.35817	231	1.04058	33	23.1419	707	7.51197	236	0.175069	6	0	0	3.95445	136	1.05331	33	3.09345	98	9.74538	301	12.7236	471	62.1925	1936	13.5602	464	0.0583461	2.60149	normal	0.000911601	4.20432	up	--	--	--	0.143421	1.60967	normal
MSTRG.21976	--	14.7526	653	8.66888	416	6.41134	261	17.6117	955	17.7498	795	4.83742	299	10.269	463	6.87162	302	4.86627	226	9.11705	380	5.98363	273	6.23641	306	9.26331	417	7.00507	317	10.5803	473	3.16449	175	3.47928	157	3.11793	156	0.479123	0.330256	normal	0.177567	-0.499828	normal	0.162077	-0.469691	normal	0.0801206	-0.830648	normal
gene-LOC114271279	LOC114271279	3.39903	237	3.14088	233	3.03783	184	2.715	245	3.18747	226	1.49928	147	4.42792	302	3.70379	257	0.899703	65	2.09519	136	5.66076	393	2.63077	199	1.98675	141	1.40568	100	2.91559	205	1.07645	91	2.14297	152	0.696502	54	0.191518	-0.406234	normal	0.622909	-0.250183	normal	0.812317	0.10092	normal	0.767031	0.160035	normal
gene-LOC114291564	LOC114291564	5.51325	493	3.04732	290	2.72099	224	4.64023	550	5.07665	461	1.62777	205	5.60584	505	3.69667	330	0.938425	86	3.41951	290	2.97551	268	2.30531	231	2.26439	206	2.77177	254	2.48462	224	1.07259	116	2.0459	186	0.950451	95	0.945911	-0.029192	normal	0.62263	-0.275686	normal	0.263985	-0.360767	normal	0.69023	-0.243116	normal
gene-LOC114271275	LOC114271275	2.47239	54	0.247919	6	2.07806	42	4.76591	136	4.80459	105	4.18418	127	2.73612	60	2.5414	55	2.73867	61	1.77358	37	0.519929	12	1.39086	34	4.63606	101	3.15584	70	3.18507	69	3.96187	103	1.56935	35	0.939544	23	0.0468706	1.49636	normal	0.412173	0.677315	normal	0.667639	-0.383637	normal	0.0215158	-0.823566	normal
gene-LOC114320130	LOC114320130	0.183327	19	0.585613	62	0.723337	66	1.65694	218	1.2042	122	0.908768	127	1.77236	177	3.80305	376	3.13391	318	0.858899	81	0.360368	36	0.480597	54	0.457869	47	2.20853	225	1.87094	187	1.97463	237	3.75935	379	3.74438	414	0.0483827	1.22293	normal	0.000168746	2.40605	up	0.869734	0.111091	normal	0.00600719	1.17739	up
gene-LOC114320138	LOC114320138	0.525884	216	0.163395	72	0.12299	47	0.240114	131	0.391745	163	0.044504	26	0.194061	80	0.30175	124	0.061581	26	0.228299	89	0.210283	87	0.229097	105	0.094076	40	0.046171	20	0.143343	60	0.081612	41	0.08097	34	0.036229	17	0.710006	-0.287532	normal	0.35998	-0.635959	normal	0.666108	-0.234345	normal	0.665214	-0.342015	normal
gene-LOC114296036	LOC114296036	2.61017	121	4.19581	208	4.44902	190	3.55538	219	2.86611	136	3.08693	202	5.82487	273	6.30682	292	3.10234	148	5.10981	229	7.21227	340	4.56488	237	3.82495	181	4.56514	219	1.89478	89	10.1199	568	9.89156	467	4.26461	221	0.500798	-0.280469	normal	0.516934	0.273442	normal	0.152747	0.548883	normal	0.0830573	0.556029	normal
gene-LOC114298160	LOC114298160	0.723798	60	0.856936	76	0.314864	24	0.337631	37	0.155124	13	0.131396	16	0.621085	52	0.413137	34	0.621305	53	1.0117	79	0.883685	74	1.08917	101	0.426977	36	0.312424	27	0.31205	26	0.296547	30	0.299579	26	0	0	--	--	--	0.720759	-0.213161	normal	0.152634	0.658842	normal	0.0268528	1.39016	normal
gene-LOC114297920	LOC114297920	19.4625	1254	17.163	1179	11.8096	701	6.71821	574	6.09603	399	6.2799	569	11.5674	751	14.7595	949	7.50232	495	15.5265	948	13.5481	879	18.4089	1326	9.6387	631	8.98167	594	8.36103	543	10.077	785	11.8732	779	7.14566	515	1.38401e-07	-1.3217	down	0.0181191	-0.617883	normal	0.911612	-0.0261323	normal	0.00909727	0.707133	normal
MSTRG.62515	--	17.4544	1261	5.50519	414	3.28667	242	17.051	1648	17.6817	1276	5.22259	496	19.3552	1430	13.1019	1048	4.39815	316	5.43272	383	4.54738	362	2.99709	271	4.39228	323	5.98393	498	6.35346	470	3.1318	254	4.06029	273	3.66724	304	0.323446	0.587525	normal	0.45281	0.465075	normal	0.0910668	-0.868802	normal	0.836641	-0.117545	normal
gene-LOC114292200	LOC114292200	12.908	578	53.4016	2548	220.336	9085	9.28561	552	11.2367	512	10.6347	669	9.01677	407	6.14251	275	111.633	5111	14.7611	626	27.5973	1244	36.8215	1844	47.8806	2177	13.8908	638	23.3467	1053	6.12498	332	7.41183	338	13.4437	673	7.59576e-05	-3.3393	down	0.472395	-1.14688	normal	0.0763111	-1.99427	normal	0.0292756	2.17318	normal
gene-LOC114257737	LOC114257737	115.028	2874	227.047	6045	321.016	7386	53.1316	1760	63.5913	1615	102.033	3582	53.9611	1358	36.4313	908	65.2175	1667	145.983	3455	172.975	4348	178.501	4986	125.763	3190	60.015	1537	82.8542	2086	79.5566	2402	27.3539	696	32.1482	898	0.00336515	-1.61243	down	4.28365e-05	-2.18198	down	0.24265	-0.489036	normal	0.2443	-0.573424	normal
gene-LOC114280526	LOC114280526	11.4383	579	18.062	974	23.1942	1080	16.7597	1124	13.1793	677	17.0691	1213	21.1367	1077	56.6224	2855	17.0145	880	25.1517	1205	35.9286	1828	36.484	2063	6.93532	356	8.40565	436	14.9644	763	14.7109	899	22.6388	1165	17.173	970	0.634219	-0.204461	normal	0.211	0.643188	normal	0.0255888	0.828738	normal	0.0659081	0.852686	normal
gene-LOC114315687	LOC114315687	36.3843	1421	34.9882	1457	44.0489	1585	38.3466	1986	35.0796	1392	58.8294	3229	44.4864	1750	59.0789	2301	61.5429	2458	42.1403	1559	44.6418	1754	42.5251	1857	46.1456	1830	53.8151	2155	42.7033	1680	80.2023	3784	76.7479	3050	80.6538	3518	0.584382	0.221364	normal	0.199827	0.44404	normal	0.587627	0.127294	normal	0.597584	0.222086	normal
MSTRG.42349	--	214.686	13188	284.731	18627	300.762	17003	452.148	36802	349.85	21824	360.332	31082	378.661	23451	322.335	19733	580.308	36427	333.534	19390	311.419	19233	343.154	23544	567.403	38282	534.228	33613	482.121	30045	437.124	34841	484.524	30250	799.06	55441	0.108472	0.498508	normal	0.141467	0.63992	normal	0.308181	0.262	normal	0.737131	0.13469	normal
gene-LOC114315551	LOC114315551	2.32802	56	2.59429	67	3.35566	74	3.7008	118	1.75734	43	3.79482	128	3.11668	75	2.35978	57	5.3837	132	1.76291	40	2.15624	52	1.88519	51	2.37084	58	3.9888	98	2.34293	57	4.29207	124	2.84895	70	4.39772	118	0.769909	0.160627	normal	0.545646	0.364317	normal	0.20002	-0.553546	normal	0.754415	0.198544	normal
gene-LOC114305706	LOC114305706	45.1921	1893	80.1148	3582	87.6674	3379	17.9268	995	23.4663	1002	27.4871	1616	13.866	586	14.4641	604	28.1928	1207	49.3625	1957	60.4658	2541	71.9129	3365	33.9805	1444	26.7931	1150	26.6167	1123	31.831	1610	55.566	2366	13.3602	624	0.000216381	-1.64678	down	0.000215232	-1.95269	down	0.423841	-0.286343	normal	0.537017	-0.311783	normal
gene-LOC114310103	LOC114310103	0.341541	18	0.151701	9	0.154804	8	0.275667	19	0.163748	9	0.51009	37	0.315889	17	0.549303	28	0.337399	18	0	0	1.07587	56	0.423484	25	1.84052	96	2.51835	132	1.05618	55	3.5947	222	1.99992	104	0	0	--	--	--	--	--	--	--	--	--	--	--	--
gene-LOC114297078	LOC114297078	1.59811	59	3.76281	146	3.43767	115	0.826855	40	0.807426	30	0.774834	40	1.10702	41	1.27858	47	1.70225	64	1.96241	68	3.90153	143	3.82755	156	1.0956	41	0.641875	24	1.62416	60	1.0667	47	1.43475	54	1.06049	44	0.000461818	-1.91473	down	0.0485891	-1.17384	normal	0.864594	0.0868998	normal	0.160571	0.73499	normal
gene-LOC114293559	LOC114293559	13.4163	1019	11.9168	962	15.4558	1079	11.5614	1162	11.7889	906	6.36977	680	13.7608	1053	10.7007	798	4.96328	385	9.79018	693	17.812	1333	9.11049	770	6.79477	527	6.67713	519	7.61678	582	5.75678	531	5.43587	422	3.69045	314	0.0787868	-0.524067	normal	0.0865494	-0.636387	normal	0.535101	-0.208667	normal	0.761194	-0.111068	normal
gene-LOC114302731	LOC114302731	2.41516	177	1.248	98	2.0334	138	1.04747	102	1.72573	129	0.567839	59	1.6453	122	0.461536	34	0.577992	44	2.54236	177	1.81124	134	1.30435	107	1.01017	76	0.565874	43	1.22102	91	0.67379	60	0.199046	15	0.115144	10	0.087417	-0.828063	normal	0.0490828	-1.1814	normal	0.943424	-0.0292869	normal	0.5842	-0.355197	normal
gene-LOC114315886	LOC114315886	86.5946	5623	79.396	5493	62.8724	3760	61.2473	5267	67.0461	4414	67.1248	6120	41.7769	2726	37.5487	2428	33.425	2220	61.0984	3758	67.2783	4393	72.833	5288	54.8725	3616	35.6361	2370	45.0261	2944	33.8673	2657	29.4912	1946	22.4889	1626	0.370924	-0.211855	normal	4.32135e-08	-1.0948	down	0.259285	-0.193215	normal	0.000277385	-0.882333	normal
gene-LOC114315884	LOC114315884	1.27243	124	1.14745	120	0.423476	38	2.91805	377	2.82116	280	0.578676	80	2.60505	256	2.41928	235	1.72114	172	1.11692	104	0.907638	89	1.2478	136	1.15191	114	2.54323	254	1.6831	166	1.89961	224	3.77791	375	1.16702	127	0.0777727	1.09602	normal	0.0071378	1.18479	up	0.618726	0.225509	normal	0.869598	0.0893698	normal
gene-LOC114315885	LOC114315885	21.2456	909	16.1627	737	11.6902	461	25.4945	1446	30.2411	1314	9.28164	558	9.7591	421	3.14282	135	7.88618	345	13.4718	546	7.35123	317	19.5116	933	15.4321	670	9.26985	407	16.4811	710	11.877	614	11.4643	499	6.99255	334	0.372505	0.355481	normal	0.0122035	-1.24623	normal	0.482861	-0.272715	normal	0.00416628	-1.60803	down
gene-LOC114315883	LOC114315883	2.68168	87	2.39244	83	2.22826	67	1.59604	69	1.41465	47	1.44733	66	1.9203	63	2.75895	89	1.54655	52	4.51436	138	3.23814	106	3.69086	134	1.18932	39	1.8684	62	2.37228	78	1.54399	61	1.9456	64	1.28507	47	0.0526617	-0.709069	normal	0.380738	-0.33435	normal	0.0482489	0.626996	normal	0.341886	0.376746	normal
gene-LOC114315880	LOC114315880	4.72779	326	5.68852	418	7.44677	473	3.13368	287	3.5098	246	4.74251	459	3.50227	243	2.4543	169	3.09053	218	4.46662	292	4.50757	313	6.02133	464	3.55962	249	3.39403	240	5.49753	382	4.54311	378	2.67294	188	2.62044	202	0.133976	-0.651614	normal	0.00850372	-1.07854	down	0.374769	-0.298491	normal	0.303022	-0.428365	normal
gene-LOC114319301	LOC114319301	2.68675	72	8.38704	227	9.68523	228	3.75827	133	6.52259	179	10.9725	409	5.02182	133	11.0447	290	9.85059	266	6.904	169	9.5006	253	7.77247	233	10.1013	272	8.15418	223	6.40759	169	18.4608	582	15.8319	422	11.6948	338	0.889175	0.0956915	normal	0.707004	0.237179	normal	0.720873	0.186016	normal	0.81549	0.141576	normal
gene-LOC114319304	LOC114319304	150.455	3905	205.187	5675	265.092	6337	86.0472	2961	72.703	1918	66.6519	2431	63.1061	1650	57.1972	1481	109.588	2909	202.298	4973	215.252	5621	233.728	6783	137.789	3631	89.9002	2392	134.171	3508	98.615	3092	90.7749	2397	68.3045	1980	2.06499e-05	-1.52151	down	0.00256762	-1.47684	down	0.962431	0.0148256	normal	0.931051	0.0368541	normal
gene-LOC114315888	LOC114315888	3.49669	399	0.866743	100	0.700092	58	3.15898	521	3.97226	483	0.64589	116	5.0344	590	2.29307	272	0.544286	45	0.960692	119	0.870996	110	0.421185	62	0.832995	85	1.48515	158	0.833565	109	0.600507	92	0.519869	70	0.240323	34	0.288193	0.787557	normal	0.471366	0.617133	normal	0.187869	-0.868585	normal	0.84137	-0.164685	normal
gene-LOC114308083	LOC114308083	1.02587	63	1.14434	74	1.10103	62	0.475791	39	0.373106	23	0.407876	35	0.393596	25	0.493701	30	0.113852	8	1.322	76	1.90048	116	1.31207	89	0.719349	45	0.351924	22	1.00764	62	0.466941	35	1.05397	66	0.49633	34	0.00189292	-1.38859	down	0.00175362	-1.83928	down	0.241323	0.434754	normal	--	--	--
gene-LOC114257732	LOC114257732	0.553368	120	0.233542	54	0.096168	20	0.426924	122	0.429089	94	0.072658	22	0.456154	99	0.324011	70	0.283393	63	0.153269	32	0.135247	30	0.184436	45	0.068129	15	0.116772	26	0.131393	29	0.114177	30	0.124451	28	0.061711	15	0.956981	0.0420108	normal	0.691278	0.251594	normal	0.192813	-0.833206	normal	0.74854	0.210058	normal
MSTRG.58147	--	3.77836	287	0.940407	73	0.799929	49	3.48641	293	3.68157	265	0.523457	69	4.36557	283	2.66656	212	0.17781	18	1.0251	68	1.19904	99	0.843797	75	0.746609	63	0.87852	64	0.453477	39	0.087583	11	0.240696	22	0.346297	37	0.598732	0.385172	normal	0.805177	0.219688	normal	0.246853	-0.720624	normal	0.854673	-0.158309	normal
gene-LOC114313484	LOC114313484	3.55878	122	11.5782	422	22.4895	708	2.58017	117	2.91712	102	8.75549	421	2.73034	94	6.12471	209	8.9875	315	1.84058	60	10.9483	377	10.499	402	4.44032	155	5.60628	197	3.92607	136	8.03288	332	14.5009	505	6.09211	233	0.0878792	-1.38886	normal	0.129958	-1.17119	normal	0.294503	-0.793007	normal	0.776682	0.214278	normal
gene-LOC114269844	LOC114269844	3.12898	250	4.57861	389	4.26	313	1.81352	192	1.55815	127	0.781655	88	1.33361	108	1.39126	111	0.645157	53	2.0163	153	3.55553	286	4.41325	394	2.03752	165	0.818689	67	1.48338	120	1.19414	115	3.01648	245	0.910251	82	4.68031e-05	-1.60889	down	5.84736e-07	-1.97796	down	0.452288	-0.294317	normal	0.378003	-0.369648	normal
gene-LOC114296792	LOC114296792	1.73617	191	0.645776	72	0.406074	42	0.313273	47	0.202888	24	0.142807	23	0.70418	77	1.14377	126	0.18404	22	1.52194	158	8.52172	622	0.456251	58	0.051373	6	0.461289	53	0.104802	12	1.9972	210	2.38006	207	0.236977	20	0.00139998	-1.97112	down	0.44947	-0.541086	normal	0.0602667	1.50271	normal	0.0339852	1.43829	normal
gene-LOC114265719	LOC114265719	11.2959	651	12.0231	738	9.57293	508	3.65104	279	4.43853	260	2.10455	171	4.1939	244	4.74632	273	5.5998	330	12.0783	659	14.0507	814	10.7275	691	6.0919	356	7.28747	430	7.65482	444	6.25244	435	5.49029	322	5.46955	352	2.04167e-09	-1.73832	down	0.000250728	-1.22091	down	0.485752	0.146248	normal	0.173878	0.513543	normal
gene-LOC114316966	LOC114316966	0.074223	4	0.035114	2	0.080586	4	0.568088	33	0.520373	23	1.16441	70	0.490516	22	0.72	31	0.438943	20	0	0	0.214938	10	0.416546	20	0	0	1.84148	81	0.116089	6	0.764923	40	1.37086	60	2.13925	103	--	--	--	--	--	--	--	--	--	--	--	--
gene-LOC114316960	LOC114316960	19.307	1016	16.4171	921	14.0588	679	27.6396	1928	20.1172	1076	30.5147	2256	26.0198	1376	44.3882	2316	29.4348	1584	19.4502	969	15.4	813	17.6284	1035	22.1389	1182	27.683	1489	17.5799	932	37.0261	2352	44.355	2374	28.4265	1670	0.0308837	0.68967	normal	0.000847645	0.922469	normal	0.730103	0.0669637	normal	0.516967	0.234939	normal
gene-LOC114316963	LOC114316963	0.939799	61	2.50531	168	1.64155	96	0.247321	21	0.317011	21	0.346646	32	0.394856	26	0.445836	29	0.051542	4	0.937261	57	1.05998	67	0.842893	60	0.613444	40	0.025001	2	0.184077	12	0.172018	14	0.207854	14	0.061371	5	3.33291e-05	-2.4614	down	0.000345075	-2.67769	down	0.0687882	-0.883958	normal	--	--	--
gene-LOC114257134	LOC114257134	2.23937	179	2.33757	199	2.41018	177	1.50141	159	1.42243	116	0.617139	70	2.45463	198	2.17909	174	0.476605	39	1.46576	111	2.41765	194	1.75189	157	0.789632	64	1.18457	97	1.41631	114	0.729979	71	0.964976	79	0.852882	76	0.00620064	-1.05165	down	0.246729	-0.639109	normal	0.296311	-0.336816	normal	0.490148	0.416632	normal
gene-LOC114256747	LOC114256747	8.85632	294	7.76327	275	6.02557	185	16.9102	745	12.4424	420	15.9305	744	11.8706	397	16.0919	533	15.3734	522	11.0195	347	11.0661	370	10.8077	402	16.6579	562	16.6318	566	17.4062	583	19.4458	780	18.0529	610	18.2583	677	0.000579564	1.0218	up	0.00488159	0.888462	normal	0.0114466	0.532104	normal	0.696492	-0.133972	normal
gene-LOC114323328	LOC114323328	20.1179	1444	19.0806	1458	9.86161	652	10.1924	970	14.2524	1039	7.60969	767	10.7282	776	7.15552	512	4.25938	313	10.0521	683	13.5306	976	9.9722	800	7.53717	550	5.2437	386	5.71927	414	3.79634	329	4.18528	306	1.75482	141	0.0556901	-0.618914	normal	0.000876301	-1.24395	down	0.0640265	-0.539963	normal	0.0813256	-0.62285	normal
gene-LOC114323323	LOC114323323	1.00213	57	1.74864	106	1.39834	73	0.664446	50	0.952857	55	1.36346	109	0.999296	57	0.686501	39	0.861138	50	1.21769	66	0.936712	54	1.20133	77	1.31932	76	1.7051	99	1.51682	87	2.95444	203	2.34798	136	1.11532	71	0.428446	-0.451442	normal	0.123334	-0.794984	normal	0.441021	-0.330148	normal	0.547591	-0.343272	normal
gene-LOC114308130	LOC114308130	1.64319	102	8.9507	588	41.8001	2373	0.424886	35	0.248763	16	0.209196	19	0.226293	15	0.209206	13	13.1083	827	1.01585	60	6.23162	387	5.94989	411	6.90638	433	0.684672	44	1.26532	79	0	0	0.390882	25	1.30213	90	1.42313e-10	-6.04814	down	0.326039	-1.8934	normal	0.107163	-2.13227	normal	--	--	--
gene-LOC114300349	LOC114300349	26.2616	515	45.7066	953	54.7508	986	14.5315	378	16.6893	333	22.6188	622	18.8107	371	28.6701	559	31.7683	636	35.1467	651	50.5369	994	51.2879	1121	25.2538	501	19.3374	388	25.1175	496	36.0783	852	42.552	846	33.9171	741	0.00886933	-1.24757	down	0.110252	-0.767636	normal	0.893155	0.051379	normal	0.285444	0.47755	normal
gene-LOC114313687	LOC114313687	2.06627	62	1.09752	35	3.54183	98	4.6327	184	2.50386	76	2.686	113	7.216	216	13.934	415	4.79069	147	1.57719	45	2.1004	64	1.3403	45	1.49775	46	3.04212	94	4.36744	132	4.16176	150	14.5727	443	9.30249	310	0.424973	0.476458	normal	0.00311532	1.75536	up	0.422876	-0.471473	normal	0.00503048	1.28047	up
gene-LOC114291049	LOC114291049	15.2096	2716	9.41226	1791	7.12849	1173	27.1861	6437	21.3811	3879	12.1026	3037	33.5164	6027	32.4791	5784	13.6762	2498	10.0219	1695	8.42381	1514	9.3865	1874	8.66842	1572	15.3313	2806	12.8812	2317	16.081	3469	25.9139	4708	11.9162	2377	0.00420465	0.919755	normal	0.000456525	1.22407	up	0.511456	-0.17387	normal	0.392012	0.306783	normal
gene-LOC114300345	LOC114300345	120.329	2744	205.436	4992	251.904	5290	240.814	7280	202.074	4682	323.529	10365	179.275	4116	238.889	5432	374.836	8740	242.605	5240	199.199	4570	187.138	4771	417.949	9675	480.137	11221	272.476	6258	372.495	10261	425.899	9879	373.046	9500	0.39924	0.391449	normal	0.437106	0.400107	normal	0.866275	0.0605321	normal	0.994252	0.00350134	normal
gene-LOC114308132	LOC114308132	42.5448	2465	48.9202	3015	39.8059	2117	15.2118	1161	13.3022	783	4.30237	349	15.3545	899	6.05534	342	5.75532	343	32.4684	1742	53.924	3139	32.9361	2131	18.4919	1070	7.82825	463	13.4223	783	6.79004	463	16.6568	919	2.97804	194	3.18333e-07	-2.09354	down	1.4562e-08	-2.3907	down	0.54438	-0.168245	normal	0.573237	-0.300806	normal
gene-LOC114268990	LOC114268990	70.4475	2258	65.3444	2232	55.1594	1629	293.688	12481	190.223	6195	266.601	12007	106.88	3450	208.685	6670	318.591	10443	135.174	4104	51.0556	1647	89.3125	3201	194.693	6336	472.846	15535	176.068	5685	331.706	12845	487.211	15887	425.824	15244	7.85353e-12	1.98983	up	0.000367186	1.74424	up	0.145924	0.517842	normal	0.631124	-0.25089	normal
MSTRG.19504	--	6.47623	661	1.83812	237	1.33872	142	5.04443	786	11.4177	1202	4.14091	584	6.9119	795	6.68606	679	1.62318	167	3.65137	349	1.58261	173	1.67156	207	2.64503	309	3.62646	367	4.11239	448	1.82134	258	1.45429	166	1.10993	138	0.0435927	1.11487	normal	0.36411	0.565205	normal	0.388656	-0.464136	normal	0.335153	-0.54164	normal
MSTRG.7010	--	12.8831	595	2.89787	162	2.24783	102	13.7323	802	22.1325	845	6.53582	366	21.092	984	17.1523	656	2.2278	99	3.70584	192	5.74905	266	4.24117	221	5.34975	275	7.67378	318	4.64223	229	2.31113	139	5.52747	239	1.45483	82	0.0983465	1.01905	normal	0.233824	0.921193	normal	0.588263	-0.30338	normal	0.896413	-0.0900989	normal
gene-LOC114318505	LOC114318505	1.88652	152	4.22348	352	2.23893	165	1.44511	153	0.678562	56	1.46159	163	2.04915	165	1.55163	124	1.39735	112	1.43076	109	4.35402	348	3.4853	311	1.18241	96	1.83625	148	1.32615	106	2.46418	234	4.00765	319	2.42815	212	0.026065	-1.19703	normal	0.0613926	-0.843082	normal	0.793197	0.13176	normal	0.458428	0.353231	normal
MSTRG.60445	--	5.96127	271	1.24259	65	0.511794	23	5.83629	337	6.10463	279	0.504589	35	8.19882	365	3.82123	169	0.427487	21	2.60328	108	1.92044	86	0.746684	41	1.01095	50	1.91781	85	1.38716	61	0.595287	35	0.990206	47	0.350794	20	0.484185	0.644528	normal	0.56597	0.559232	normal	0.512651	-0.514621	normal	0.934313	-0.0795395	normal
gene-LOC114257712	LOC114257712	0	0	0	0	0	0	23.8405	1689	0.951989	52	10.7395	807	2.16814	117	12.5919	671	14.9114	815	0.035041	2	0.070191	4	0	0	1.02677	56	29.2171	1601	4.48763	242	48.5635	3135	5.51944	301	38.8403	2318	2.29141e-08	11.7182	up	1.12534e-15	11.4803	up	--	--	--	0.804567	-0.245782	normal
gene-LOC114300834	LOC114300834	0.764954	146	0.603339	73	0.090985	16	1.17568	288	1.23571	237	0.105818	29	0.773746	147	0.608571	115	0.041188	8	0.339809	61	0.222251	43	0.242643	52	0.093545	18	0.215238	42	0.220303	43	0.03713	9	0.084322	17	0.113881	25	0.255158	1.00202	normal	0.915158	0.103476	normal	0.437026	-0.531527	normal	0.370966	-0.89277	normal
gene-LOC114295451	LOC114295451	5.14072	524	1.92704	210	1.59409	150	6.36881	863	9.42829	980	1.8488	265	7.21737	743	3.30912	337	0.478839	52	1.28101	124	1.34442	138	0.694037	80	1.68568	174	1.30174	138	1.76909	181	0.647836	82	0.668523	70	0.415211	48	0.0839272	1.00976	normal	0.76922	0.225732	normal	0.00533648	-1.34433	down	0.332947	-0.778989	normal
gene-LOC114302470	LOC114302470	49.6491	3308	26.6022	1872	22.8989	1397	67.55	5970	74.2684	5024	55.8393	5216	43.1281	2893	39.284	2597	55.3537	3775	55.2559	3492	25.582	1718	35.0619	2617	66.5546	4493	78.2301	5352	73.5261	4933	43.5949	3386	31.0666	2107	46.8576	3493	0.000352134	1.02666	up	0.201984	0.489458	normal	0.493471	0.251542	normal	0.0956115	-0.539948	normal
gene-LOC114270109	LOC114270109	87.6159	8406	85.0692	8699	78.292	6919	33.5855	4273	33.7323	3289	7.24392	977	21.9712	2123	8.59887	823	14.1219	1386	62.9405	5720	87.9291	8489	77.0075	8261	58.1119	5661	20.6202	2028	34.6699	3351	24.858	2882	12.5746	1228	5.78263	620	0.00011206	-1.85275	down	1.41973e-10	-2.55697	down	0.430136	-0.158534	normal	0.214868	-0.71095	normal
gene-LOC114283979	LOC114283979	1.78201	51	3.11109	95	3.47616	92	8.19127	311	2.96686	87	9.17787	370	1.5527	45	19.9959	571	7.99834	235	4.14336	113	6.01789	174	6.95923	223	3.84055	112	10.9363	321	3.20743	93	28.0598	971	43.8697	1278	7.28244	233	0.037464	1.28152	normal	0.0394295	1.65801	normal	0.0276102	0.984026	normal	0.649587	0.381802	normal
gene-LOC114283972	LOC114283972	30.478	2160	19.193	1450	21.0135	1371	51.8469	4871	43.9945	3168	32.6408	3250	54.9626	3920	48.2108	3409	48.7297	3533	24.9602	1675	21.3261	1521	18.17	1440	33.9794	2445	38.2659	2780	34.4642	2461	42.089	3602	39.6274	2857	40.8989	3237	0.000176971	0.847671	normal	4.95283e-05	1.05014	up	0.558244	-0.138623	normal	0.377982	0.200396	normal
gene-LOC114289604	LOC114289604	8.24466	781	10.2358	1029	8.60302	749	3.62788	456	4.34675	418	3.17055	422	3.96313	378	2.38926	226	1.59429	154	5.9488	533	6.54541	624	8.91436	944	3.41833	329	2.09798	203	2.24208	214	2.61962	300	1.4908	144	0.295651	32	6.96283e-07	-1.30786	down	1.57266e-07	-1.90072	down	0.180056	-0.360305	normal	0.0962787	-0.591851	normal
gene-LOC114274488	LOC114274488	5.83646	368	7.83319	525	6.31771	366	3.97886	332	3.54428	227	1.49522	133	4.15218	263	4.11989	259	2.00973	130	5.36456	320	6.38901	405	4.30099	303	4.21503	270	2.35766	152	2.75079	175	2.55214	194	2.52738	162	1.72733	122	0.00136347	-1.22932	down	0.00116298	-1.1008	down	0.223379	-0.344533	normal	0.754942	0.12735	normal
gene-LOC114274487	LOC114274487	2.29258	196	4.38818	400	3.2001	252	4.29809	327	1.81003	158	0.923361	111	2.79322	241	3.74513	320	1.61513	142	2.88493	223	4.26981	368	4.34701	416	1.26514	110	2.58963	227	2.75115	164	4.39966	454	10.6234	924	3.56582	341	0.0562505	-0.912362	normal	0.306133	-0.433719	normal	0.655816	0.167667	normal	0.285262	0.476936	normal
gene-LOC114294095	LOC114294095	16.444	921	11.3758	680	10.3087	533	28.8317	2141	37.2904	2122	27.6916	2179	16.5019	930	14.6041	817	14.8598	851	12.0843	641	8.81836	498	11.1039	696	15.0603	857	22.5786	1296	17.0268	961	14.2097	963	14.2159	811	16.6623	1041	3.8162e-08	1.30717	up	0.398108	0.219757	normal	0.297292	-0.252107	normal	1.34125e-05	-1.0879	down
gene-LOC114309586	LOC114309586	0.305334	28	0.552659	53	0.329353	28	0.572229	68	0.468579	43	0.252995	32	0.584337	53	2.16519	193	0.882251	81	0.188954	16	0.642012	58	0.479053	48	0.293419	27	0.757472	70	0.379081	34	1.236	133	3.04588	276	1.3107	131	0.947349	0.0364485	normal	0.0220567	1.45358	normal	0.882608	0.0944056	normal	0.0184007	1.4188	normal
gene-LOC114298364	LOC114298364	11.0306	730	8.71904	615	12.3126	751	5.61443	493	4.98973	336	2.99762	279	7.61696	508	6.45069	426	7.01396	475	5.92082	371	8.83354	588	11.4331	846	6.61028	444	3.63349	247	6.28882	420	5.19065	415	9.64303	649	4.89061	362	3.1478e-05	-1.29806	down	0.0345941	-0.685851	normal	0.338076	-0.322299	normal	0.0395935	0.608113	normal
gene-LOC114282736	LOC114282736	0.27572	12	0.259007	12	0.580727	22	0.637989	35	0.260958	11	0.578084	34	0.737015	31	1.39746	58	0.602048	26	0.319188	13	0.523819	22	0.710704	33	0.208212	9	0	0	0.21067	9	1.6685	83	2.05873	87	0.676571	32	--	--	--	--	--	--	--	--	--	--	--	--
gene-LOC114282734	LOC114282734	0.364085	18	0.450555	23	0.770302	34	1.11138	69	0.524582	25	2.10562	139	1.08089	51	1.8392	86	2.62301	126	0.668886	30	2.25575	107	1.98907	105	1.52588	72	0.612796	30	1.03663	49	4.25411	241	7.53741	358	2.32032	122	0.11273	1.24164	normal	0.0125835	1.71137	normal	0.0178005	1.54619	normal	0.536455	0.465317	normal
gene-LOC114310542	LOC114310542	0.552676	36	5.28692	354	19.8481	1149	0.051641	5	0	0	0	0	0	0	0	0	1.23599	80	0.514228	31	1.95154	124	3.06	218	0.253279	17	0.106599	8	0.09863	7	0.052734	5	0.188385	13	0	0	1.42413e-05	-9.00711	down	0.138908	-4.29834	normal	0.0807698	-2.3429	normal	--	--	--
gene-LOC114271946	LOC114271946	1.07465	83	1.55773	129	0.760949	55	0.508207	52	0.810549	64	0.385736	42	0.368656	29	0.664015	52	0.525879	42	1.32567	97	1.13586	89	1.31352	114	0.309707	25	0.348515	28	0.437785	35	0.565197	53	0.217152	18	0.346007	30	0.031926	-1.03568	normal	0.023276	-1.18069	normal	0.71571	0.140071	normal	0.781805	-0.146297	normal
gene-LOC114291878	LOC114291878	5.37225	211	1.92446	81	1.37217	50	12.2733	638	21.4042	852	31.2419	1719	7.31089	289	11.6193	454	14.5562	583	7.07495	263	1.64972	65	1.25744	56	10.0159	399	18.4214	740	12.0305	475	17.4622	827	5.72051	228	19.9092	871	2.04929e-07	3.0445	up	0.000445133	1.99875	up	0.73899	0.24463	normal	0.0584976	-1.04286	normal
gene-LOC114319171	LOC114319171	22.8961	1148	34.0825	1822	31.5286	1456	19.3781	1289	13.8519	706	17.3921	1226	7.3909	374	23.0366	1152	17.8652	917	25.3145	1203	51.1048	2579	40.7672	2286	9.87459	503	13.6812	704	17.544	887	15.3824	932	21.0513	1074	15.0813	845	0.0180599	-0.829789	normal	0.0521774	-0.960186	normal	0.292102	0.365011	normal	0.786517	-0.131881	normal
gene-LOC114278580	LOC114278580	1.36863	30	10.7028	242	15.943	312	5.50678	155	0.88866	20	10.1746	304	1.28813	28	16.9076	358	6.27595	137	8.99803	181	43.4962	929	14.6104	347	1.46183	32	9.79481	213	2.47339	53	19.9982	513	12.5787	272	7.45933	177	0.454438	-0.754013	normal	0.669377	-0.421422	normal	0.155755	1.14759	normal	0.739184	0.337729	normal
gene-LOC114299546	LOC114299546	4.05957	290	7.06195	538	12.427	818	2.91393	276	4.32979	315	6.38798	642	2.39458	173	2.47449	177	3.43928	252	8.24181	558	9.57577	689	6.01997	481	3.23183	235	3.69613	271	4.57903	330	2.78896	241	2.39437	174	5.47706	437	0.179553	-0.806223	normal	0.00454311	-1.60409	down	0.889117	-0.066133	normal	0.12006	-0.800843	normal
gene-LOC114299547	LOC114299547	28.3234	1798	25.7869	1764	22.8597	1378	29.5382	2471	39.6541	2460	15.8184	1428	16.9806	1008	13.6232	868	11.1307	751	23.335	1426	27.5439	1777	22.2948	1595	19.5402	1277	25.6392	1681	17.5595	1129	15.4381	1198	18.675	1153	11.5339	854	0.877796	0.0453111	normal	5.51449e-07	-1.01233	down	0.602741	-0.0912419	normal	0.000536474	-1.05921	down
gene-LOC114317583	LOC114317583	6.23589	238	9.30446	379	8.774	309	8.11054	411	7.67011	298	5.00673	269	4.94238	190	4.19312	160	6.15838	241	6.63022	240	6.97747	268	12.6219	539	8.98473	349	8.43983	331	7.33419	282	12.8428	592	7.4097	288	9.50683	406	0.396994	-0.291566	normal	0.0928316	-0.731438	normal	0.851421	0.0725875	normal	0.228846	-0.446033	normal
gene-LOC114295103	LOC114295103	242.516	5563	242.149	5920	249.501	5271	463.157	14087	457.211	10656	558.595	18005	377.862	8729	421.413	9640	414.226	9717	256.13	5565	199.857	4613	240.301	6163	379.878	8848	525.244	12350	396.323	9158	491.433	13619	574.714	13412	490.535	12567	0.000595733	1.01948	up	0.0146019	0.650438	normal	0.618583	-0.102614	normal	0.230017	-0.369717	normal
gene-LOC114295106	LOC114295106	8.07197	748	9.21761	910	5.89468	503	13.6158	1673	17.9892	1693	15.5602	2026	10.0956	942	8.05136	744	7.00151	664	7.09651	623	8.16864	762	7.86135	815	11.1179	1046	10.4695	994	6.4681	604	12.8451	1438	11.3172	1067	5.15133	533	0.000292048	1.03495	up	0.892981	0.0360364	normal	0.958054	-0.0117671	normal	0.000187957	-0.998012	normal
gene-LOC114295107	LOC114295107	2.69992	256	1.39591	148	0.586664	50	1.24186	162	1.46812	148	0.087954	13	1.37271	138	0.910326	86	0.095125	10	1.54116	145	1.27392	122	0.99927	111	0.542868	53	0.570174	58	0.483134	47	0.286178	34	0.73389	72	0.109064	12	0.382948	-0.742206	normal	0.199156	-1.06765	normal	0.666949	-0.221242	normal	0.752794	-0.321751	normal
gene-LOC114316182	LOC114316182	133.172	8928	113.904	8139	85.212	5262	121.223	10777	128.863	8779	80.7738	7610	121.119	8178	85.5913	5723	83.3005	5712	103.929	6600	102.487	6914	95.9215	7191	93.914	6394	76.6304	5267	90.7337	6128	44.8772	3636	35.0724	2393	39.1603	2933	0.912274	-0.0220026	normal	0.296465	-0.261902	normal	0.42495	-0.137969	normal	0.324801	-0.241198	normal
gene-LOC114267700	LOC114267700	5.92188	475	7.63519	723	7.54091	428	6.78354	526	3.17238	296	6.22307	858	4.84139	479	12.114	1082	6.92457	668	6.12668	540	15.4461	917	12.9429	1007	2.97539	286	2.74311	268	5.34494	486	6.61273	590	8.20028	819	8.64578	575	0.555	-0.26964	normal	0.375504	0.350931	normal	0.0795086	0.536275	normal	0.208164	0.623839	normal
gene-LOC114321650	LOC114321650	6.90006	397	10.5398	646	6.26074	332	5.39178	411	5.66968	331	3.45175	279	5.28381	306	4.41756	254	4.84773	285	6.95303	379	9.34364	541	9.44817	607	5.36411	313	4.30164	254	5.13272	298	3.33075	232	4.62581	271	3.03444	195	0.0212617	-0.751984	normal	0.0296982	-0.774615	normal	0.739486	0.100592	normal	0.926522	-0.0264494	normal
MSTRG.2263	--	0.133075	7	0.60669	32	0.324612	16	0.714893	47	0.565831	29	0.938576	64	0.747938	37	1.70177	82	0.90352	45	0.422726	20	0.162309	9	0.738522	40	0.523954	27	0.577609	29	0.88424	44	1.16983	69	2.25863	111	0.936258	51	0.196837	0.999878	normal	0.0613822	1.43535	normal	--	--	--	0.441122	0.437775	normal
gene-LOC114296482	LOC114296482	2.89274	78	4.66654	127	2.69772	67	5.33772	186	2.46116	66	6.33335	232	6.2815	164	5.38056	139	3.73579	103	3.90789	99	4.32304	115	7.65874	221	5.041	138	6.1196	164	3.53988	96	8.80763	279	11.6743	308	7.93361	232	0.366099	0.495106	normal	0.23537	0.468019	normal	0.152953	0.60989	normal	0.960037	-0.0254946	normal
gene-LOC114268464	LOC114268464	3.96956	134	3.23954	117	2.73416	85	14.1869	635	8.70281	299	12.0157	570	4.65149	158	10.6529	359	17.665	610	8.573	274	2.15789	74	4.33475	164	8.78618	301	24.5875	850	9.40097	320	19.8212	808	25.6449	880	20.2722	764	5.52192e-08	1.82952	up	0.00285429	1.76238	up	0.249387	0.594336	normal	0.902127	-0.0734189	normal
gene-LOC114320303	LOC114320303	36.2489	1180	36.5437	1260	33.7865	998	22.4735	976	23.9651	793	17.7513	819	19.567	634	14.4193	470	15.0416	503	26.2371	809	31.1721	1010	31.0553	1135	25.504	840	18.0757	609	26.3453	865	14.1249	561	11.6963	392	12.7535	468	0.000203706	-0.739649	normal	6.36647e-06	-1.19267	down	0.135113	-0.281856	normal	0.0647285	-0.454793	normal
gene-LOC114311174	LOC114311174	5.87984	430	4.14753	323	6.02461	406	4.37894	425	2.27617	169	3.05208	314	0.61616	46	0.264329	20	1.58598	119	2.44177	169	4.51644	332	3.11843	255	3.39341	252	1.0457	79	0.813856	60	2.19069	194	1.17928	88	0	0	0.0500781	-0.742666	normal	0.000196347	-2.63079	down	0.0415432	-0.700715	normal	0.0102748	-1.89766	normal
gene-LOC114311175	LOC114311175	1.75864	112	1.89401	118	1.55241	79	1.428	106	1.56164	101	1.04828	96	2.94154	172	2.54907	157	1.02953	70	1.59786	96	2.05351	115	1.46163	92	0.604068	41	0.508226	35	0.625979	39	1.34972	90	1.53236	99	1.46456	106	0.301905	-0.333004	normal	0.563535	0.229855	normal	0.837974	-0.0645978	normal	0.154829	0.56531	normal
gene-LOC114266074	LOC114266074	1.75981	103	1.52346	95	1.55027	83	0.915961	71	0.786181	47	0.651103	54	1.30438	77	1.14859	67	1.0018	60	1.60689	89	1.7863	105	2.15194	140	1.18623	70	0.654117	39	0.84259	50	0.478056	34	0.778706	46	0.344537	23	0.00247274	-1.04869	down	0.114495	-0.566268	normal	0.562346	0.183025	normal	0.191094	0.48198	normal
gene-LOC114318755	LOC114318755	9.11117	253	10.4786	310	13.4913	345	8.9992	331	10.2613	289	12.916	502	11.6374	325	14.9255	412	14.9379	423	9.33208	245	9.41489	262	11.4897	356	11.5489	325	12.1803	346	9.00118	251	20.4736	685	26.3594	743	15.7917	488	0.909553	-0.0470417	normal	0.549387	0.233887	normal	0.581967	-0.176444	normal	0.468929	0.279795	normal
gene-LOC114318754	LOC114318754	58.7045	2349	78.4818	3348	79.1994	2920	63.0101	3344	54.6738	2224	110.037	6189	86.3864	3482	156.538	6248	138.932	5687	61.7297	2334	79.6362	3207	87.1705	3901	70.43	2862	112.646	4621	89.0127	3589	187.915	9086	219.491	8937	156.019	6957	0.812809	0.107974	normal	0.0570318	0.734489	normal	0.889304	0.0388312	normal	0.192538	0.627026	normal
gene-LOC114318757	LOC114318757	0.816742	23	1.43675	42	1.11013	28	2.08847	76	1.37474	38	3.46496	133	2.80064	77	4.1309	113	2.23923	63	1.32111	35	1.20904	34	0.861028	27	2.63691	73	1.27054	36	2.1279	59	4.91854	162	3.11801	87	3.9242	120	0.0979426	1.07354	normal	0.00963234	1.305	up	0.99167	-0.00571232	normal	0.683026	0.233525	normal
gene-LOC114261931	LOC114261931	8.01375	172	2.62751	61	2.11165	42	9.62844	274	11.8921	260	1.91999	58	8.69323	188	6.15348	132	1.48552	33	4.31033	88	2.39424	52	2.66355	64	1.82473	40	2.43116	54	2.38206	52	0.738009	20	2.08115	46	0.893344	22	0.220434	0.852817	normal	0.713892	0.257426	normal	0.483293	-0.400969	normal	0.422737	-0.591085	normal
MSTRG.51581	--	9.95163	288	1.93123	59	2.59106	68	7.69091	307	12.3414	376	2.4199	101	12.8293	384	7.62219	230	0.604771	19	3.25013	95	2.49707	76	0.819466	30	2.42907	71	2.27318	68	2.83198	88	0.690218	30	0.923026	29	0.146796	6	0.325596	0.695201	normal	0.59581	0.481719	normal	0.158183	-0.992001	normal	0.814398	-0.206189	normal
gene-LOC114313729	LOC114313729	3.53987	425	2.18586	280	1.52156	169	3.46464	552	4.16649	509	1.52371	257	4.63798	561	3.82261	458	1.66556	205	2.07915	237	1.63438	198	1.72338	232	1.76643	215	2.1077	260	2.53738	307	1.23906	172	1.78153	218	1.29504	162	0.438585	0.314173	normal	0.351331	0.381856	normal	0.224974	-0.394919	normal	0.872658	0.0702289	normal
gene-LOC114313725	LOC114313725	23.9178	983	18.0329	791	12.4051	469	26.758	1458	30.4033	1271	13.0391	752	23.013	952	11.0611	453	9.40586	396	18.6949	729	15.012	622	13.7512	633	18.9926	793	12.921	546	15.8845	658	7.9008	393	5.55149	235	5.93642	272	0.301675	0.341713	normal	0.302934	-0.404047	normal	0.478976	-0.185694	normal	0.0744423	-0.746371	normal
gene-LOC114289449	LOC114289449	5.28282	346	1.77418	124	1.03683	63	3.86801	336	4.55451	303	0.678095	63	5.06785	335	3.95855	259	0.858731	58	2.07179	129	1.99134	132	1.15759	85	1.07381	72	1.48506	100	2.42483	160	0.383009	31	0.919751	62	0.768413	57	0.826582	0.157915	normal	0.77197	0.202819	normal	0.313609	-0.573137	normal	0.945908	0.0500855	normal
gene-LOC114265038	LOC114265038	1.06392	69	0.916723	62	1.12556	67	0.212962	19	0.296115	20	0.17012	16	0.656866	43	0.48422	31	0.451971	29	0.899252	55	0.904559	57	0.262959	19	0.51806	34	0.387982	26	0.824974	54	0.161149	13	0.13714	9	0.126225	10	8.42e-06	-2.18461	down	0.0226085	-1.06838	normal	0.267136	-0.637512	normal	--	--	--
gene-LOC114312897	LOC114312897	73.2113	1890	96.8834	2666	101.936	2424	140.222	4800	136.808	3589	245.168	8894	117.734	3061	168.023	4326	268.254	7082	125.824	3077	98.8879	2569	130.302	3761	158.221	4147	180.032	4764	216.399	5627	196.46	6127	149.936	3938	294.685	8497	0.0286281	0.96795	normal	0.036547	0.996889	normal	0.21519	0.343428	normal	0.962301	0.0252854	normal
gene-LOC114288598	LOC114288598	20.1322	1021	35.9982	1945	43.1109	2013	35.1634	2364	20.4888	1056	31.6308	2254	27.1224	1385	55.6045	2811	45.5134	2360	40.1115	1926	75.2804	3840	93.4864	5299	18.0009	927	37.153	1931	46.9641	2399	57.6751	3533	90.4615	4666	61.2976	3471	0.61961	-0.228239	normal	0.59441	0.253884	normal	0.0197075	1.01399	normal	0.256787	0.479606	normal
gene-LOC114309740	LOC114309740	13.765	1118	10.0275	868	4.02027	301	22.2439	2395	19.4968	1609	24.2247	2764	31.7719	2598	56.4389	4570	24.4719	2032	12.1416	934	10.2715	840	13.6393	1239	17.9846	1483	28.3438	2359	16.4173	1343	35.5176	3484	44.8376	3704	27.5035	2494	0.00179404	1.3217	up	8.06902e-06	1.94806	up	0.287862	0.40878	normal	0.0695729	0.632586	normal
gene-LOC114309741	LOC114309741	5.36469	126	2.98171	75	3.60314	78	2.70586	85	3.65246	87	2.12224	70	5.11811	121	4.5848	108	1.05343	26	4.05273	90	2.6508	63	2.30667	61	1.51229	36	0.845001	21	2.08658	50	0.43459	13	1.72543	42	0.305017	8	0.191664	-0.507006	normal	0.605175	-0.301257	normal	0.320719	-0.411762	normal	0.718072	0.210516	normal
gene-LOC114309743	LOC114309743	0.705244	56	0.633485	54	0.684794	48	0.132762	14	0.308907	24	0.182418	20	0.550562	43	0.102562	9	0.066839	6	0.259265	20	0.911989	69	1.09651	97	0.386484	32	0.329722	27	0.38444	31	0.613907	59	0.132298	11	0.144766	13	0.00168962	-1.73793	down	0.0505216	-1.61969	normal	0.817489	0.137454	normal	--	--	--
gene-LOC114288597	LOC114288597	14.8986	1465	16.1388	1692	13.9225	1261	11.4179	1489	12.3064	1230	6.70428	927	9.90227	981	7.9502	780	6.09489	613	14.0974	1314	14.2817	1414	13.623	1498	8.12733	812	8.43912	851	7.47981	741	5.38145	640	6.45375	646	4.27773	470	0.0137796	-0.61338	normal	2.49352e-05	-1.01467	down	0.496453	-0.118886	normal	0.119075	-0.402437	normal
gene-LOC114274976	LOC114274976	4.71131	212	1.29657	64	0.606694	25	4.45411	272	5.26557	242	0.618833	41	5.84023	264	4.77988	212	0.536711	26	1.97611	85	2.09855	95	0.592365	32	1.55435	72	1.57044	73	1.1939	56	0.350127	21	0.98585	49	0.48241	26	0.427566	0.662147	normal	0.451812	0.653759	normal	0.571302	-0.423897	normal	0.998529	-0.00159053	normal
gene-LOC114303239	LOC114303239	0.940132	62	0.504591	36	2.30904	141	0.487996	43	0.873963	59	0.041812	4	0.282327	19	0.393437	26	0.302499	21	0.471293	30	1.62204	108	0.709704	53	0.210286	15	0.106443	8	0.347296	24	0.051647	5	0.011739	1	0.09429	7	0.0996915	-1.617	normal	0.00553598	-2.07985	down	0.492502	-0.503327	normal	--	--	--
MSTRG.38839	--	1.00796	29	0.411768	13	1.38681	37	3.59171	135	2.55644	74	1.6065	64	1.01565	29	0.309791	9	0.969476	28	0.090463	3	0	0	0.089213	3	0.676875	20	5.2603	153	0.9325	27	0.112693	4	0.332696	10	0.237874	8	0.0286669	1.36049	normal	--	--	--	--	--	--	0.0079236	-1.73818	down
gene-LOC114311815	LOC114311815	3.75737	107	6.70702	204	8.21881	216	3.73066	141	1.35233	40	3.68429	148	3.54621	102	2.85283	81	3.83154	112	4.75009	128	10.119	290	22.4348	714	2.73361	79	4.84042	142	1.7028	49	5.17094	178	11.3568	329	2.51501	80	0.0683843	-1.10662	normal	0.0634538	-0.967813	normal	0.114182	0.93947	normal	0.815544	0.134424	normal
gene-LOC114311814	LOC114311814	15.4907	604	40.2543	1673	35.1382	1262	7.51278	389	7.33474	291	23.5236	1289	8.20206	322	6.90755	269	20.2656	808	25.948	959	29.1081	1142	47.476	2070	16.206	642	15.1518	606	7.28479	287	24.9438	1175	76.876	3049	17.1521	747	0.0771989	-1.18208	normal	0.032605	-1.36974	normal	0.787982	0.119519	normal	0.795201	-0.192776	normal
gene-LOC114307425	LOC114307425	13.4774	905	7.47427	536	9.8442	609	23.9426	2149	23.9398	1636	24.1146	2276	20.0017	1354	23.8423	1598	20.1903	1387	11.4668	731	10.1916	691	9.33642	703	17.2531	1176	22.3246	1538	18.7452	1280	21.7493	1767	21.7303	1485	22.8752	1712	1.47416e-05	1.24649	up	0.000603209	0.993993	normal	0.986765	0.00438233	normal	0.301784	-0.252056	normal
gene-LOC114269476	LOC114269476	7.7523	490	3.73912	252	3.98896	233	15.0967	1265	15.213	977	13.9923	1242	14.9647	952	10.2814	648	13.189	852	4.14383	248	4.63667	295	3.17772	225	9.95898	639	6.46586	419	12.2406	779	10.0246	766	5.14042	331	7.36483	520	6.81726e-07	1.54895	up	0.000573002	1.28944	up	0.282427	-0.363018	normal	0.385398	-0.260989	normal
gene-LOC114269474	LOC114269474	1.56753	121	1.79156	147	4.00117	283	5.08143	517	2.13026	166	3.21984	347	4.07336	202	3.72921	286	7.13818	560	1.67942	122	2.20383	171	2.55919	220	3.66604	286	3.59086	283	4.90995	380	5.26353	488	5.49898	429	6.41114	550	0.466078	0.416726	normal	0.209069	0.821161	normal	0.591029	-0.267155	normal	0.50064	0.394701	normal
gene-LOC114269470	LOC114269470	1.17789	179	0.757259	126	0.836617	120	2.17877	448	2.21864	341	1.65833	363	2.62369	406	6.55505	993	2.4305	350	0.937514	138	1.48273	222	0.635982	109	1.10185	175	3.9481	621	1.91116	292	3.7296	691	4.17054	647	3.6404	631	1.25425e-05	1.1168	up	1.10244e-05	1.89727	up	0.788549	0.105832	normal	0.0577489	0.78571	normal
gene-LOC114272983	LOC114272983	7.45551	1271	1.95063	381	1.81225	299	5.06739	1011	5.20997	970	0.893375	232	6.91666	1150	2.65109	474	1.16171	218	1.63424	281	1.78327	331	1.11885	230	1.46515	266	1.61806	262	2.60394	483	0.475706	106	1.04545	151	0.479311	98	0.920684	-0.0644105	normal	0.797853	-0.165621	normal	0.0168985	-1.1821	normal	0.885164	-0.0983751	normal
gene-LOC114272986	LOC114272986	16.9513	1903	5.68614	682	3.27289	344	11.2605	1677	13.9765	1545	3.46205	539	14.9016	1685	6.32302	718	3.00591	350	5.66825	604	5.18077	594	5.05729	642	5.56698	636	3.44041	398	5.77783	654	2.23676	306	2.48897	288	1.37187	175	0.826495	0.131394	normal	0.811484	-0.152683	normal	0.192109	-0.634304	normal	0.641469	-0.280674	normal
gene-LOC114272984	LOC114272984	18.7224	2226	5.68872	723	3.89095	428	16.3498	2577	16.8548	2034	4.37009	726	18.2899	2190	8.9331	1061	5.1	630	6.40583	726	4.68852	561	5.42929	724	7.13172	864	5.93	725	7.17449	863	4.29189	619	4.06185	494	2.77076	368	0.491849	0.413341	normal	0.801027	0.149059	normal	0.147308	-0.71295	normal	0.634097	-0.262094	normal
gene-LOC114276601	LOC114276601	5.31056	177	10.1145	359	9.10679	280	4.55855	202	4.88579	166	4.16586	195	3.37637	114	2.2753	76	2.43946	84	4.66831	148	7.95058	267	7.1185	266	9.75145	330	5.14876	176	4.61344	155	3.61743	146	1.68423	58	2.04661	77	0.0296817	-0.896473	normal	0.000181217	-1.70695	down	0.374909	-0.3576	normal	0.0154496	-0.813324	normal
gene-LOC114259095	LOC114259095	63.8479	3195	104.353	5565	127.495	5875	48.0549	3189	50.3083	2558	20.3431	1431	49.0842	2474	90.4658	4514	59.6102	3051	68.1311	3229	77.8164	3918	85.0906	4761	52.3971	2662	53.233	2731	45.5434	2296	64.0604	3873	222.254	11314	83.825	4685	0.00106376	-1.43475	down	0.095654	-0.708784	normal	0.232653	-0.41468	normal	0.0549018	0.722659	normal
gene-LOC114256673	LOC114256673	3.05308	137	3.41072	163	6.39445	264	2.91996	173	2.21936	101	3.34279	210	1.96758	89	2.23398	100	3.50993	161	3.35575	142	4.8927	220	4.26383	213	3.21491	146	3.85462	177	4.2765	193	5.38489	291	4.88004	222	5.82491	291	0.219786	-0.635204	normal	0.159675	-0.806345	normal	0.803321	-0.109508	normal	0.729443	-0.176645	normal
gene-LOC114261588	LOC114261588	3.54284	150	5.99635	270	5.94838	232	9.57349	536	5.64738	242	10.0018	593	10.1401	431	12.8	539	10.3863	448	5.73711	230	7.59459	323	6.6597	314	7.57376	325	14.0805	609	11.7956	502	12.1086	617	12.5418	539	12.4623	587	0.14105	0.68681	normal	0.0120439	0.985588	normal	0.373601	0.318862	normal	0.44022	0.297214	normal
gene-LOC114298007	LOC114298007	4.75482	285	0.740269	53	0.681853	31	4.61448	309	8.09571	472	1.82354	135	7.39645	379	4.09104	223	2.20403	98	1.91064	105	1.39044	58	1.6959	70	2.78993	118	1.48238	83	1.9007	122	1.69331	77	2.03391	95	2.12171	89	0.145789	1.15511	normal	0.254168	0.891174	normal	0.429451	-0.589682	normal	0.67671	-0.257076	normal
gene-LOC114303650	LOC114303650	1.97616	245	1.90803	248	1.34675	152	1.634	266	1.66986	207	0.320374	55	1.67504	210	1.11347	135	0.526077	67	1.83296	215	1.79353	222	1.03678	141	0.935695	118	0.692825	87	0.946253	118	0.714235	107	0.656593	83	0.486031	68	0.258758	-0.623626	normal	0.0684383	-0.778051	normal	0.601723	-0.173129	normal	0.806115	-0.156377	normal
gene-LOC114259614	LOC114259614	1.47138	55	1.34176	54	3.0107	103	2.69143	133	2.7874	105	4.48016	234	2.58591	97	2.0959	78	4.23262	161	2.41437	85	0.871963	33	1.32843	56	3.37048	127	3.11454	119	3.3002	124	4.59463	206	2.44295	93	3.8316	159	0.19609	0.762693	normal	0.385105	0.554114	normal	0.509039	-0.399117	normal	0.709643	-0.213143	normal
gene-LOC114259615	LOC114259615	6.25718	230	6.01857	235	6.68346	226	7.85551	382	8.21387	306	15.1193	779	7.37583	273	8.89505	325	12.3223	462	6.18294	215	4.35753	161	4.18344	172	9.89658	369	9.25137	348	9.42359	348	8.09445	359	4.38089	164	12.0699	494	0.0964149	0.76754	normal	0.184504	0.555174	normal	0.189982	-0.39302	normal	0.682022	-0.213394	normal
gene-LOC114262994	LOC114262994	2.08676	66	1.52096	51	0.489439	15	1.68358	70	4.34417	138	1.80656	80	2.4326	77	1.6173	51	0.75486	25	1.08519	33	1.03454	33	0.447612	16	3.22869	103	3.12565	100	1.99112	63	0.411913	16	0.645621	21	2.65131	93	0.139536	0.939506	normal	0.83129	0.142635	normal	0.342044	-0.641006	normal	0.18191	-0.791078	normal
gene-LOC114296112	LOC114296112	8.9104	414	10.7789	533	12.5518	536	4.13351	255	5.06562	239	2.85079	186	4.48348	210	4.88236	226	3.42674	163	8.50488	374	8.01978	375	10.3657	538	5.04375	238	2.82858	135	3.68791	173	2.49264	140	6.38705	302	2.9115	151	1.40935e-05	-1.48647	down	9.25603e-06	-1.4589	down	0.310645	-0.301185	normal	0.920999	0.0268793	normal
gene-LOC114262816	LOC114262816	1.48291	57	1.60111	66	8.13341	286	4.7252	240	1.98516	77	1.98956	107	2.06684	80	8.91405	340	1.75546	69	1.98098	72	1.84437	71	2.1452	92	0.244924	10	0.893697	35	5.16877	199	0.895078	42	1.27297	50	1.03001	44	0.505567	-0.531692	normal	0.901674	-0.108664	normal	0.155646	-1.02612	normal	0.53543	0.42565	normal
MSTRG.36648	--	4.98865	553	1.44137	174	0.53471	55	2.87894	492	3.97	448	0.225333	43	4.55661	522	3.1276	374	0.196377	28	1.42291	153	1.05767	123	0.939714	125	0.306075	42	0.736365	92	0.868863	102	0.198624	33	0.468381	52	0.204757	32	0.896444	0.115996	normal	0.866244	0.154851	normal	0.166738	-0.894669	normal	0.96282	0.0458518	normal
gene-LOC114272518	LOC114272518	11.5493	492	4.36988	204	3.80268	151	10.3131	586	13.4352	584	8.1257	487	11.1323	487	17.9623	784	17.25	765	13.0937	544	1.15325	50	7.50815	360	15.592	692	11.8049	517	13.556	591	15.6385	809	12.9444	574	20.1304	958	0.0852843	0.72489	normal	0.00722728	1.26482	up	0.784838	0.197564	normal	0.125742	0.539461	normal
gene-LOC114291915	LOC114291915	0.637234	65	1.1681	127	0.754987	71	1.58709	215	0.709125	74	0.718757	103	0.926486	96	2.63891	269	1.52897	160	1.12061	109	3.00411	309	2.30907	264	0.501033	52	0.818012	86	0.781649	81	0.685313	85	1.4094	147	0.557032	64	0.722242	0.179269	normal	0.0976648	0.886598	normal	0.00620299	1.30332	up	0.187535	0.705737	normal
gene-LOC114284442	LOC114284442	0.33433	18	0.115496	7	0.427992	21	1.97771	139	1.80116	97	0.505385	38	0.750822	40	1.51103	80	1.43041	78	0.7873	40	0.608132	33	0.604843	36	1.79946	97	1.51548	82	2.10143	112	1.12098	72	0.704616	38	1.71317	101	--	--	--	0.00656557	1.98734	up	0.0921775	1.1461	normal	0.774623	-0.17761	normal
MSTRG.17231	--	4.4717	148	1.41497	70	1.13628	25	6.42828	267	4.57467	123	2.06073	78	6.4891	202	4.61776	142	1.4531	39	1.5278	47	1.10472	30	1.60461	43	1.64727	46	2.09805	67	4.64371	128	1.70509	60	0.525496	29	0.696664	19	0.308742	0.659611	normal	0.421351	0.576233	normal	0.118547	-0.977243	normal	0.900681	-0.0797845	normal
MSTRG.35837	--	7.53139	297	9.50978	397	9.09692	327	4.49506	239	4.96435	200	3.1703	179	5.78324	228	4.71518	187	6.41754	258	9.01636	335	9.13045	364	8.74894	391	5.82616	233	4.66341	187	7.91812	311	4.88385	230	5.2568	217	8.20062	361	0.000413812	-1.07342	down	0.0714844	-0.685961	normal	0.926135	0.0235718	normal	0.271072	0.382994	normal
MSTRG.25526	--	0.529495	40	0.343341	28	0.540311	38	1.66969	165	0.85203	65	1.52854	161	0.862847	65	1.31116	98	1.31551	101	0.323637	23	0.822199	62	1.07101	90	1.21096	92	3.05424	234	0.641498	49	2.70805	244	4.84945	368	2.04228	170	0.00359578	1.50781	up	0.0186927	1.225	normal	0.311877	0.610542	normal	0.572364	-0.284534	normal
MSTRG.25527	--	0	0	0	0	0	0	0	0	0	0	0	0	0.067672	5	0.657054	41	0.181926	12	0.636266	38	0.112178	7	0	0	0	0	0	0	0	0	0.481596	36	1.32276	84	0.650267	45	--	--	--	--	--	--	--	--	--	--	--	--
MSTRG.63293	--	5.36668	119	6.80734	160	2.95226	60	7.41575	217	5.63029	126	2.77653	86	6.96428	155	8.60473	189	6.06922	137	3.91107	82	3.59177	80	5.74493	142	3.68051	83	7.80596	177	6.02403	134	9.33571	249	24.1607	541	8.99499	222	0.973681	0.0153531	normal	0.275888	0.438464	normal	0.662097	-0.185414	normal	0.276455	0.42137	normal
gene-LOC114287133	LOC114287133	11.799	480	12.3967	538	19.3274	725	15.7609	851	17.165	710	12.8985	738	13.8083	566	10.2117	415	13.8105	575	11.7132	452	5.90184	242	9.56516	436	17.1351	708	19.8433	828	17.1346	703	18.0017	885	8.72624	362	22.6009	1027	0.97055	0.0133781	normal	0.487427	-0.292314	normal	0.0637297	-0.730084	normal	0.315213	-0.310312	normal
gene-LOC114273393	LOC114273393	0.541529	27	0.863435	45	1.49097	68	6.9444	451	0.873017	44	2.1182	146	2.07369	103	7.14438	349	9.3344	467	0.26576	13	0.218875	11	0.497351	28	1.11264	56	8.28791	416	3.44798	170	12.8649	760	2.80169	140	10.0558	550	0.0393768	1.64264	normal	0.000337186	2.60525	up	--	--	--	0.249219	0.949944	normal
gene-LOC114257926	LOC114257926	29.1333	1936	5.58967	397	3.90114	231	21.8064	1890	28.8899	1952	4.03715	376	31.698	2113	14.5003	963	1.62558	111	7.61591	479	6.1007	406	3.43474	256	4.67491	315	3.58402	245	4.86941	323	1.63755	133	1.84422	124	0.90578	68	0.503262	0.519302	normal	0.795417	0.232252	normal	0.0917221	-1.08974	normal	0.748014	-0.280034	normal
gene-LOC114292583	LOC114292583	4.54579	113	6.60769	179	8.77466	205	4.51633	148	3.34163	86	4.1824	144	2.98608	75	5.76193	147	2.7943	73	6.5075	153	28.4868	715	12.9912	368	5.34839	134	1.29345	34	3.03466	78	4.44827	133	2.04118	52	0	0	0.0881752	-0.797353	normal	0.0615993	-0.94388	normal	0.0343069	1.19282	normal	0.735215	-0.144402	normal
gene-LOC114297405	LOC114297405	2.58932	231	0.84071	80	0.666842	55	2.38572	282	2.1639	196	0.800187	101	2.45354	221	2.98015	265	1.17604	108	1.89198	160	1.54217	139	1.07126	107	0.895987	82	1.38565	127	1.98241	178	0.76748	83	0.95117	87	0.863955	86	0.497872	0.392875	normal	0.255924	0.631125	normal	0.729533	0.18408	normal	0.5994	0.242417	normal
gene-LOC114303940	LOC114303940	48.7086	1592	49.4854	1724	60.7796	1829	62.9176	2726	59.047	1961	98.6757	4531	68.1213	2242	95.2915	3105	102.151	3414	52.5352	1626	55.9527	1840	53.315	1948	73.5523	2441	76.2867	2555	70.3465	2316	115.341	4554	108.147	3596	102.295	3734	0.222498	0.49718	normal	0.0648705	0.671319	normal	0.958823	-0.0122544	normal	0.689331	0.173277	normal
gene-LOC114265239	LOC114265239	47.5163	1787	165.696	6639	394.849	13672	3.70462	185	3.83166	147	13.5175	715	4.65778	177	5.50185	207	5.27902	203	107.069	3813	140.927	5331	61.1771	2572	19.1558	732	6.28793	243	5.2846	201	15.2693	694	13.0755	501	4.97181	209	9.00582e-09	-4.84264	down	4.70056e-15	-5.47573	down	0.0961267	-1.09642	normal	0.342866	-0.632254	normal
gene-LOC114270380	LOC114270380	68.6789	2639	182.592	7478	838.146	29662	29.2379	1490	29.9875	1171	216.195	11674	20.8635	808	14.6364	561	64.589	2539	149.152	5429	125.213	4842	100.538	4320	58.8106	2295	34.2411	1349	26.0492	1009	128.582	5970	29.1844	1141	31.494	1352	0.186269	-1.94691	normal	0.00712095	-3.50677	down	0.0990678	-1.67962	normal	0.0995627	-1.5668	normal
gene-LOC114256335	LOC114256335	21.173	859	12.1665	529	35.7747	1340	18.1765	977	10.1588	415	8.49269	485	12.4918	512	9.96808	405	9.25172	386	24.8707	957	11.1728	458	15.1805	689	27.1332	1117	6.29482	263	16.5342	675	11.407	558	5.97172	248	5.89847	269	0.0454859	-1.00837	normal	0.00909014	-1.25252	down	0.306305	-0.494981	normal	0.457554	-0.249338	normal
gene-LOC114286779	LOC114286779	10.502	393	4.05176	162	6.17013	213	4.76999	237	4.73022	180	4.08396	215	3.33559	126	3.60676	135	2.67969	103	8.89763	315	5.33895	201	5.8967	247	3.39055	129	3.84054	148	3.16053	119	3.43761	156	4.52583	172	2.40808	101	0.127809	-0.587507	normal	0.00398215	-1.16485	down	0.924975	-0.0379037	normal	0.0260961	-0.575862	normal
gene-LOC114318950	LOC114318950	4.21121	359	4.74484	438	4.26266	339	0.611482	68	0.707755	63	1.13963	133	0.882036	78	0.58198	51	0.805035	72	3.97333	326	2.18381	191	4.12331	401	1.28564	114	0.850203	72	0.916727	80	0.377335	40	1.00907	85	0.742291	72	3.14221e-08	-2.41299	down	4.70259e-12	-2.58492	down	0.261683	-0.373519	normal	0.754174	-0.170182	normal
MSTRG.15514	--	10.9354	438	12.2735	546	12.0751	464	13.2466	753	16.9684	720	15.9941	892	10.3409	417	5.28356	211	6.82838	275	12.1809	467	11.9464	508	12.9374	579	14.8511	607	12.6514	516	14.4361	579	5.91753	292	1.45933	60	3.30432	152	0.207516	0.379195	normal	0.0378819	-0.79385	normal	0.900286	0.0292335	normal	0.00138871	-1.1743	down
MSTRG.5970	--	8.93062	873	5.95396	318	6.02199	168	9.6206	1311	10.9409	1174	10.8513	452	8.92481	1000	5.20693	464	4.04436	119	6.10686	348	5.5419	230	4.82973	243	8.21886	336	3.81607	241	6.08339	305	2.46033	136	2.57971	135	2.06327	82	0.132106	0.877007	normal	0.857693	0.128492	normal	0.189339	-0.679057	normal	0.273539	-0.743486	normal
MSTRG.41916	--	4.03374	329	0.846128	79	0.929435	73	2.21012	237	3.33891	277	0.795429	88	3.48802	290	2.56176	208	0.351757	30	1.39783	115	2.0336	172	0.751182	71	0.965717	82	1.03474	95	1.20925	101	0.557731	57	0.699175	58	0.321104	37	0.87869	0.102794	normal	0.977927	0.0220829	normal	0.536787	-0.38699	normal	0.922892	-0.0734098	normal
gene-LOC114316885	LOC114316885	1.87994	183	2.68581	278	1.79767	161	0.160634	21	0.396899	40	0.254461	35	0.62662	62	0.453609	45	0.214811	22	1.20563	111	1.02625	101	1.95915	212	0.385154	38	0.394694	40	0.661707	65	0.507759	60	0.734544	73	0.180931	20	6.9218e-10	-2.96929	down	9.91064e-08	-2.41281	down	0.105048	-0.620162	normal	0.384314	0.553092	normal
gene-LOC114316884	LOC114316884	5.79709	421	0.411712	34	0.699272	49	4.29534	412	9.09264	659	1.2961	130	6.15088	457	1.70233	125	0.184297	15	1.13798	81	1.15535	87	0.53076	44	1.21134	91	0.613373	49	1.30796	95	0.202538	18	0	0	0.216283	18	0.225383	1.10084	normal	0.87763	0.169479	normal	0.161423	-1.17229	normal	0.34494	-0.923529	normal
gene-LOC114308452	LOC114308452	0.348304	10	0.537974	16	2.92876	74	0.37912	14	1.28889	36	0	0	0.389871	11	0.172423	5	0.373422	11	2.39648	63	29.3201	808	8.45155	259	0.127374	4	0	0	0.065764	2	0.163893	6	0	0	0	0	--	--	--	--	--	--	0.000549918	3.25464	up	--	--	--
gene-LOC114263325	LOC114263325	39.4301	1503	47.9803	1949	89.0395	3126	10.2202	517	14.8245	575	14.992	803	24.5883	944	9.97306	380	21.9117	855	28.7858	1040	32.0768	1231	35.6651	1520	20.4073	790	8.56009	335	13.4195	516	16.2786	750	11.5471	448	8.31657	355	5.50466e-06	-2.18174	down	0.00152083	-1.73775	down	0.017407	-0.940164	normal	0.368345	0.439312	normal
gene-LOC114263324	LOC114263324	1.80011	86	3.85214	202	7.42627	334	0.410322	27	0.273016	14	1.3108	91	0.566296	28	0.727049	36	0.333276	18	3.0303	141	1.81794	90	2.30369	127	1.65961	83	0.408378	21	1.05086	52	0.402228	24	0.334536	17	0.506403	28	0.00155735	-2.65378	down	1.74894e-06	-3.17982	down	0.102556	-0.951783	normal	0.537427	-0.522618	normal
gene-LOC114263322	LOC114263322	4.67132	384	4.81873	425	4.05985	309	7.37283	808	4.42875	372	5.79437	667	6.06509	502	8.16042	674	4.38193	371	5.19546	393	5.59422	460	4.72224	437	4.26896	359	7.66083	644	5.22716	436	10.3842	1036	17.9677	1511	4.99278	461	0.231548	0.371554	normal	0.189069	0.342744	normal	0.44291	0.157229	normal	0.932608	-0.0274404	normal
gene-LOC114257931	LOC114257931	0.820015	88	0.456837	52	0.90509	89	0.36727	52	0.520219	57	0.215141	33	0.728955	79	1.1446	122	0.444978	49	0.38148	39	1.65726	179	0.555241	67	0.281516	31	0.211407	24	0.259323	28	0.830503	108	0.553169	61	0.400394	48	0.0466549	-1.0415	normal	0.911338	-0.0570834	normal	0.728199	0.221487	normal	0.046865	0.987344	normal
gene-LOC114295702	LOC114295702	3.76258	202	3.93718	227	6.06898	300	2.27937	163	2.03719	112	1.98662	150	2.37152	129	2.16788	118	2.70354	150	2.13554	109	5.64864	305	4.03246	243	3.16528	173	2.64588	146	2.00976	109	2.02689	133	3.66683	200	1.92885	116	0.00349738	-1.16961	down	0.024505	-1.00225	normal	0.550097	-0.272653	normal	0.652607	0.162721	normal
gene-LOC114269676	LOC114269676	2.33433	141	0.592961	38	0.739511	41	1.39385	112	1.90556	117	0.582202	50	3.56673	216	1.90546	115	0.502792	31	0.810257	47	1.78314	108	0.366102	25	0.479765	30	0.921919	57	0.627541	38	0.316493	23	0.428074	27	0.309169	21	0.884517	0.0930643	normal	0.425614	0.60209	normal	0.712844	-0.267218	normal	0.46102	0.51396	normal
gene-LOC114321039	LOC114321039	1.34008	119	1.41061	133	0.559722	46	0.881395	104	0.556973	51	0.542332	68	0.6187	56	1.26744	112	1.23444	112	1.06	89	1.84322	165	2.00442	199	0.504447	46	0.533932	49	0.627706	56	0.411335	44	0.906838	82	0.771058	77	0.124549	-0.720709	normal	0.863103	-0.0953526	normal	0.196152	0.583359	normal	0.220553	0.621577	normal
gene-LOC114296721	LOC114296721	19.458	1216	19.3275	1281	15.9586	919	41.2746	3409	29.5618	1878	46.871	4117	42.7205	2690	48.9586	3026	44.9583	2874	22.1329	1308	19.7099	1240	22.1911	1551	34.1007	2165	40.1504	2570	32.6809	2058	62.8852	4742	66.0209	4186	54.3278	3793	0.000616622	1.13596	up	1.56908e-07	1.25167	up	0.212987	0.21402	normal	0.737892	0.115818	normal
gene-LOC114296725	LOC114296725	0.216508	5	0.137394	4	0.068793	2	5.04435	153	0	0	4.68003	151	1.11994	26	24.9114	568	8.27502	194	0.298692	7	1.504	35	0.158114	5	0.545069	13	5.04609	119	0.766412	18	66.1848	1826	116.368	2704	32.0605	818	--	--	--	--	--	--	--	--	--	0.403011	1.63646	normal
gene-LOC114321755	LOC114321755	1.37945	144	1.55496	172	2.37848	228	3.69773	509	4.11737	435	5.21398	761	3.87229	405	4.81624	499	4.71481	501	1.98917	196	2.43559	255	1.8453	215	3.09758	327	4.03686	430	4.10677	430	3.44617	433	4.73712	501	4.21802	489	0.00400827	1.27856	up	0.00350169	1.23072	up	0.622146	0.185142	normal	0.893991	-0.0493003	normal
gene-LOC114321754	LOC114321754	40.6651	1114	63.2489	1846	54.0957	1364	917.781	33311	253.493	7051	123.794	4762	108.529	2992	814.227	22227	213.191	5968	164.37	4262	179.813	4953	176.266	5395	57.4927	1598	950.236	26662	150.584	4153	860.965	28473	1066.19	29693	1140.01	34853	3.1006e-06	2.89796	up	3.10666e-05	2.6633	up	2.59627e-10	1.6818	up	0.769032	-0.23551	normal
gene-LOC114321756	LOC114321756	3.67688	175	5.76185	292	3.78894	166	4.17143	263	4.13532	200	4.54615	304	3.98214	191	7.52318	357	5.96072	290	4.8685	220	6.21693	298	5.44723	290	5.59797	271	5.97103	291	5.3657	257	10.6746	613	17.8644	864	6.47005	344	0.907946	-0.0427211	normal	0.447331	0.320869	normal	0.336564	0.29941	normal	0.349405	0.363225	normal
gene-LOC114310613	LOC114310613	11.3913	371	13.8534	481	23.18	695	13.4313	580	11.3379	375	5.74825	263	11.0113	361	11.8473	385	11.4668	382	25.1366	775	30.8178	1009	39.8042	1448	13.5731	449	13.1416	439	17.9034	587	10.7257	422	15.1338	501	12.7697	465	0.0866989	-0.782196	normal	0.158662	-0.617153	normal	0.0196467	0.920571	normal	0.637685	0.158759	normal
gene-LOC114297899	LOC114297899	0.661541	34	1.82508	98	12.3422	572	2.31055	155	2.35012	121	0.913391	65	3.82685	194	10.9278	549	3.93099	203	1.11011	53	4.44486	225	1.08454	62	0.473232	25	0.928452	48	1.91952	98	1.06083	65	7.08885	363	3.65975	206	0.0900644	-1.62899	normal	0.961251	0.0466364	normal	0.17253	-1.31368	normal	0.00137569	1.67368	up
gene-LOC114297894	LOC114297894	2.95109	128	2.73487	126	3.86149	154	1.67138	96	2.05312	91	1.36397	83	2.39261	105	1.83166	79	0.495772	22	1.15321	49	2.14203	89	1.04311	52	1.64909	72	0.807319	36	0.532187	24	0.1507	8	0.366717	17	0.400307	20	0.0136238	-0.953238	normal	0.0367505	-1.20619	normal	0.00565208	-1.18904	down	0.666099	-0.247505	normal
gene-LOC114273889	LOC114273889	13.1337	346	10.1012	284	31.9478	775	19.0496	666	16.8891	452	10.7136	397	4.96579	132	5.09045	134	14.9244	402	5.59349	140	3.91336	104	6.79972	201	10.6822	286	3.49685	95	12.6435	336	1.27422	41	0.854043	23	8.09866	239	0.507392	-0.357227	normal	0.106491	-1.16345	normal	0.000493324	-1.83315	down	0.173725	-0.818844	normal
gene-LOC114275202	LOC114275202	14.4222	682	14.8063	746	13.4258	584	9.38017	588	8.2523	396	8.15038	541	8.62782	411	16.1665	762	7.04069	341	12.2113	547	27.5796	1311	21.6972	1146	6.30584	303	6.66725	323	10.9104	520	7.26359	415	8.34906	402	6.87595	363	0.00187109	-0.736902	normal	0.0943961	-0.552083	normal	0.128273	0.506163	normal	0.578482	0.188314	normal
MSTRG.8194	--	10.9149	860	3.44364	269	2.97885	164	13.1578	1133	15.2342	1119	6.12805	514	15.4199	1108	11.906	837	3.24093	188	5.64323	363	4.93061	324	3.04661	236	4.45866	312	5.29557	349	5.28787	350	1.94131	169	2.92396	209	1.58254	90	0.126401	0.87578	normal	0.345526	0.632288	normal	0.413111	-0.436447	normal	0.687554	-0.236527	normal
gene-LOC114261216	LOC114261216	6.94934	215	10.9027	359	8.67215	247	4.8824	200	4.05278	128	3.75257	163	6.68945	208	5.96311	184	6.40225	203	9.14268	268	8.77631	273	9.236	319	8.32638	261	4.79338	152	4.89196	153	7.50991	281	9.05592	285	4.69997	163	0.00175384	-1.0981	down	0.133968	-0.562554	normal	0.997654	0.000877822	normal	0.0796054	0.531653	normal
gene-LOC114315763	LOC114315763	9.36842	359	9.29144	379	7.77163	274	14.4842	735	14.1388	550	26.3529	1417	17.6523	680	16.9389	647	28.0298	1097	15.7161	570	17.6371	679	11.2896	483	24.7511	962	16.5966	651	22.1383	854	48.3532	2235	41.0154	1597	26.0014	1111	0.00941608	1.1197	up	0.00241939	1.23218	up	0.00359983	0.737945	normal	0.829493	0.110744	normal
MSTRG.49371	--	0.917104	84	0.42232	42	0.413641	35	0.556931	68	0.599335	56	0.242019	31	1.16659	108	1.00947	92	0.344466	33	1.20205	104	0.763239	70	0.832876	85	0.220381	21	0.409173	39	0.348312	32	0.200615	23	0.53614	50	0.682279	70	0.511953	-0.349742	normal	0.469466	0.411543	normal	0.141034	0.676966	normal	0.174767	0.764551	normal
gene-LOC114294815	LOC114294815	2.80692	306	1.37414	163	0.607154	64	1.96409	285	1.25783	136	0.346744	56	3.2084	345	1.68061	188	0.668482	76	0.668154	70	1.28215	139	0.881763	109	0.876783	99	0.807228	91	0.801663	88	0.709725	88	0.660889	68	0.337	44	0.476301	-0.462193	normal	0.854791	0.114834	normal	0.164753	-0.725874	normal	0.386605	0.578476	normal
gene-LOC114294814	LOC114294814	9.96579	609	4.94653	322	2.35123	133	10.7553	871	15.9809	991	4.4553	369	11.958	737	8.50103	518	1.63878	103	5.6324	328	3.22889	199	2.6646	183	4.84412	301	3.86587	243	5.51645	340	1.73288	129	1.46431	92	1.36584	94	0.122455	0.845413	normal	0.709488	0.247196	normal	0.286548	-0.532781	normal	0.363599	-0.592145	normal
gene-LOC114303913	LOC114303913	0.375377	47	0.482773	64	0.278893	32	0.370355	61	0.284898	36	0.293893	52	0.402743	51	0.459343	57	0.431025	55	0.343833	41	0.350415	44	0.384479	54	0.196378	25	0.201434	26	0.271898	34	0.141162	22	0.142989	18	0.11162	16	0.572813	-0.261596	normal	0.798257	0.12206	normal	0.856697	-0.0786976	normal	0.372757	0.38133	normal
gene-LOC114303911	LOC114303911	2.13158	97	3.49877	170	2.99236	126	0.285679	18	0.240122	12	0.434161	27	0.441445	22	0.133629	7	0.556097	26	1.40513	59	3.31593	152	2.79251	141	0.593657	28	0.385723	18	0.659704	31	0	0	0.196891	8	0	0	4.94334e-09	-3.13075	down	1.40816e-05	-2.89632	down	0.588928	-0.250267	normal	--	--	--
gene-LOC114318834	LOC114318834	5.27923	206	8.36143	348	8.49951	306	3.27784	170	2.63078	105	2.60605	143	3.70466	146	3.71748	145	2.78451	112	5.56836	206	7.34045	289	6.98885	305	3.89976	155	1.80022	72	3.13344	124	2.78749	132	4.16106	166	2.87058	126	0.000294077	-1.42266	down	0.00141149	-1.24315	down	0.565202	-0.199414	normal	0.535102	0.177669	normal
gene-LOC114262224	LOC114262224	1.48008	62	1.0326	46	0.511413	20	5.57733	308	5.84355	248	0.491033	29	7.60191	319	6.03506	251	0.901067	39	0.778544	31	0.656798	28	0.616411	29	1.18656	51	2.9594	127	2.32339	98	1.26225	64	3.29701	140	2.06722	97	0.0164652	1.89704	normal	0.0030578	2.11192	up	0.324746	-0.533998	normal	0.804734	0.218624	normal
gene-LOC114313577	LOC114313577	1.32753	50	3.07041	123	1.79635	62	3.67135	183	4.29096	164	10.3578	546	3.9454	149	5.90005	221	7.55797	290	2.10295	75	2.11819	80	3.28171	138	3.76234	144	6.5727	253	5.05696	191	12.0693	547	12.7843	488	9.82726	412	0.0113962	1.6342	normal	0.00939337	1.4405	up	0.609068	0.247294	normal	0.758109	-0.193875	normal
gene-LOC114284605	LOC114284605	3.27828	374	1.43006	174	0.987014	104	3.30506	499	3.7958	439	1.30188	209	5.43273	623	4.83714	550	1.27593	149	1.80272	195	2.69198	309	1.63841	209	1.15412	134	2.71077	317	1.99777	230	0.945092	130	1.59046	185	0.493836	63	0.263216	0.556262	normal	0.103778	0.913996	normal	0.74938	0.142321	normal	0.500752	0.362759	normal
gene-LOC114307084	LOC114307084	36.5704	1453	69.3845	2937	90.6133	3314	37.8519	1993	36.3995	1469	70.0832	3911	40.2515	1610	103.678	4106	87.6082	3558	105.86	3982	173.038	6914	254.176	11285	20.2917	819	28.7313	1170	83.5873	3344	62.8067	3014	98.9549	3998	81.8427	3630	0.413213	-0.444883	normal	0.821625	0.121518	normal	0.00277776	1.37326	up	0.290419	0.566157	normal
gene-LOC114302350	LOC114302350	2.57171	49	6.7712	137	14.1115	246	0.721816	19	0.849195	17	2.35358	63	0.97952	19	0.501993	10	1.39431	27	4.98706	90	8.71122	166	6.21274	132	0.783738	16	0.996398	20	2.31519	45	0.750991	18	0.298768	6	0.835422	18	0.00251268	-2.54849	down	0.00013792	-3.11143	down	0.600266	-0.336285	normal	--	--	--
gene-LOC114302351	LOC114302351	2.32741	159	1.55248	103	0.54371	35	2.99409	259	2.98893	204	0.616014	60	4.83341	326	2.46188	156	0.581202	41	1.62998	100	0.817315	54	1.18642	86	1.26474	88	1.01059	67	0.899485	59	0.543441	44	0.82574	58	0.276172	22	0.395528	0.551927	normal	0.328638	0.71487	normal	0.613832	-0.274853	normal	0.826364	0.165587	normal
gene-LOC114283056	LOC114283056	2.16907	58	3.53343	100	0.985427	24	1.36123	48	1.58901	43	1.92591	72	4.33446	116	4.55238	121	6.12368	166	3.60758	91	3.69022	99	5.51721	164	2.11519	57	4.22132	115	1.34668	36	5.75884	184	11.1592	301	6.23039	184	0.506532	-0.407575	normal	0.0485257	1.1506	normal	0.0686153	0.945185	normal	0.00127317	1.55699	up
gene-LOC114283050	LOC114283050	3.83291	81	4.02858	91	4.33522	85	11.1245	312	9.13855	196	14.1465	420	6.80668	145	7.63832	161	7.4184	161	6.18812	124	4.96125	106	4.07579	97	6.81366	146	10.3338	224	11.0891	236	6.26802	160	11.1015	239	7.45195	176	0.000259497	1.5092	up	0.0426589	0.759342	normal	0.414573	0.288857	normal	0.0592948	-0.750481	normal
gene-LOC114306632	LOC114306632	3.48874	453	1.15121	156	0.840949	102	3.04006	510	3.33737	456	0.633368	127	3.76176	488	3.03278	397	0.597108	87	1.38169	178	1.3344	165	1.17179	170	0.782249	104	1.20804	156	1.62012	203	0.464991	80	1.06303	139	0.368651	53	0.561384	0.370767	normal	0.595533	0.350337	normal	0.370767	-0.444176	normal	0.982238	-0.0150295	normal
gene-LOC114274536	LOC114274536	19.9001	553	36.7692	1089	39.1234	1002	11.7142	432	12.6533	358	31.9741	1249	17.6946	496	19.5074	541	28.21	802	28.6889	756	27.7807	777	30.2758	941	29.6521	837	20.9298	597	21.0037	588	50.8214	1707	41.074	1162	33.6774	1046	0.230795	-0.717515	normal	0.198788	-0.619411	normal	0.57557	-0.198407	normal	0.870837	0.0968088	normal
gene-LOC114319416	LOC114319416	1.48426	37	10.3247	271	4.68509	107	8.22341	268	2.54776	64	6.99171	242	2.57548	64	4.43649	109	4.40418	111	6.60748	154	26.1203	646	11.3494	312	3.10125	78	6.27191	158	2.09405	52	11.0348	328	12.6681	317	2.24751	62	0.923201	0.0747301	normal	0.397663	-0.629798	normal	0.0553444	1.35673	normal	0.235863	-0.709794	normal
gene-LOC114289740	LOC114289740	1.22305	52	3.74045	168	8.63415	334	4.59921	256	0.84558	37	3.44627	204	2.17309	92	20.6518	865	6.25414	269	5.91083	235	21.5581	911	38.8589	1824	0.874327	38	1.76594	76	3.06618	130	6.77381	344	14.8314	634	6.60116	310	0.407276	-0.704215	normal	0.340379	0.843172	normal	0.00421885	2.17769	up	0.0666878	1.54976	normal
gene-LOC114307589	LOC114307589	17.3506	1335	7.59652	605	3.91049	273	11.9213	1216	15.2949	1193	2.20033	238	14.4065	1079	5.61984	428	2.39156	189	10.0692	622	5.69724	435	5.19121	435	6.30889	427	3.95446	313	8.65653	671	3.047	247	1.14312	90	1.48005	123	0.975935	0.0198849	normal	0.47401	-0.461686	normal	0.270455	-0.522685	normal	0.505572	-0.479085	normal
gene-LOC114274539	LOC114274539	24.5891	1366	27.2278	1612	23.2073	1188	38.7822	2857	26.3047	1485	37.1857	2903	41.7534	2336	58.1014	3219	40.0885	2278	28.9084	1521	29.9978	1677	27.2434	1692	31.6423	1785	50.3264	2866	33.5306	1877	66.6869	4475	99.3458	5614	48.3656	3001	0.14389	0.453642	normal	0.000997693	0.801598	normal	0.326843	0.177284	normal	0.264457	0.348673	normal
gene-LOC114273154	LOC114273154	5.29239	1315	1.67128	446	1.18183	274	3.94073	1307	3.06748	778	0.753005	266	5.2032	1299	3.80186	942	1.0269	264	1.75029	414	2.41187	608	1.61979	449	1.00921	257	1.92619	494	1.46816	371	1.11709	339	1.64386	419	0.780419	219	0.907909	-0.0726659	normal	0.731036	0.21289	normal	0.367932	-0.439042	normal	0.648426	0.289349	normal
MSTRG.32946	--	6.5972	499	2.71164	175	1.02297	64	4.95643	563	5.08041	464	2.53741	230	4.44432	407	3.4021	296	0.349871	38	2.98872	185	2.06313	124	1.03879	88	2.1893	121	2.3886	167	2.18785	169	1.0728	97	1.50883	117	1.30006	92	0.387846	0.550438	normal	0.921033	-0.081328	normal	0.200708	-0.816422	normal	0.381324	-0.624022	normal
gene-LOC114301983	LOC114301983	2.17208	195	0.454528	47	0.975035	76	1.9896	238	2.17666	204	0.557312	70	3.48546	328	1.87739	173	0.258319	26	0.61529	58	0.800374	79	0.368452	40	0.754509	73	0.757196	73	0.723079	70	0.354292	42	0.326861	33	0.350804	39	0.544751	0.391219	normal	0.486449	0.57042	normal	0.156527	-0.850018	normal	0.818401	0.184038	normal
gene-LOC114278169	LOC114278169	71.9431	2553	79.1197	2992	91.7931	3000	80.312	3779	71.6436	2583	89.9123	4483	84.7404	3028	123.144	4358	128.273	4655	78.8237	2649	87.2771	3116	92.5772	3673	89.0457	3208	129.614	4714	102.779	3674	158.192	6782	168.091	6068	149.449	5923	0.966322	-0.0138955	normal	0.274733	0.397166	normal	0.826646	0.0531298	normal	0.259858	0.408944	normal
gene-LOC114278163	LOC114278163	10.8175	689	17.6953	1201	24.8648	1459	7.73466	654	6.86499	445	5.66423	507	7.78827	500	5.91978	376	8.30437	541	12.5376	757	16.3732	1050	18.2299	1299	8.93648	578	5.01529	328	10.0077	643	5.8367	450	5.17013	335	7.21428	514	0.000576075	-1.47749	down	0.00378731	-1.38006	down	0.539048	-0.244389	normal	0.779521	0.0909293	normal
gene-LOC114278167	LOC114278167	2.8215	357	1.19204	149	0.688036	78	3.24465	481	3.6348	465	0.579159	105	3.84752	483	2.42369	305	0.869439	97	0.901899	107	2.09266	245	0.675732	93	0.992417	125	1.45478	189	1.28925	155	0.482611	76	1.12958	138	0.62001	75	0.361989	0.604295	normal	0.417478	0.512064	normal	0.538097	-0.358369	normal	0.897314	-0.0883415	normal
gene-LOC114278164	LOC114278164	1.94688	129	2.57569	181	6.93732	422	0.749753	67	0.789473	55	0.465136	45	0.556715	38	0.472776	33	1.50932	106	1.20088	78	1.53732	106	2.57493	190	1.49171	104	0.524081	37	0.64784	45	0.707998	59	0.904686	63	0.232074	18	2.99797e-05	-2.59934	down	0.00560449	-2.15898	down	0.0489379	-1.17235	normal	0.542317	0.427414	normal
gene-LOC114317995	LOC114317995	0.287106	24	0.255093	23	0.38179	30	0.20672	23	0.169088	15	0.187186	22	0.319717	27	0.586773	49	0.128641	11	0.631835	50	0.536235	45	0.192448	18	0.320416	28	0.254969	22	0.10561	9	0.875779	88	1.33926	114	0.515944	48	--	--	--	--	--	--	0.450937	0.494525	normal	--	--	--
gene-LOC114317993	LOC114317993	94.4431	2926	158.93	5247	189.949	5419	154.127	6331	137.387	4325	249.874	10877	135.183	4217	149.586	4621	234.959	7444	134.307	3941	158.56	4942	173.6	6013	220.924	6949	184.458	5857	168.619	5262	320.051	11978	306.137	9648	237.096	8203	0.551733	0.290604	normal	0.731333	0.166899	normal	0.966436	0.0147875	normal	0.794973	-0.127709	normal
gene-LOC114262267	LOC114262267	1.09284	21	2.0671	42	7.03145	123	1.642	42	1.40793	28	0.613525	17	1.42471	28	0.744956	15	2.25658	44	3.10202	56	2.79335	54	2.57381	55	1.72165	34	0.887198	18	2.6462	51	0.207092	5	0.309535	6	0.748807	16	0.057377	-1.62446	normal	0.167753	-1.27815	normal	0.617769	-0.37421	normal	0.657143	0.330877	normal
gene-LOC114262268	LOC114262268	0.642455	13	1.3792	28	3.19811	56	0.613568	16	1.22227	24	0.593669	16	1.14954	22	0.595247	12	0.969473	19	1.48935	27	1.73097	33	2.20937	47	0.979325	19	0.543984	11	1.98358	38	0.144576	4	0.51563	10	0.429091	10	--	--	--	--	--	--	0.953059	-0.0435402	normal	--	--	--
gene-LOC114322263	LOC114322263	29.8749	1676	18.5715	1111	11.0148	570	62.901	4679	50.1499	2859	30.6017	2413	77.6179	4385	64.1386	3589	30.1745	1732	18.4167	979	15.5805	880	19.1683	1203	31.5047	1795	39.2257	2256	31.9255	1805	28.1209	1906	54.3793	3104	29.64	1858	0.000302754	1.27614	up	0.000228064	1.44432	up	0.678129	-0.134024	normal	0.622982	0.170719	normal
gene-LOC114282695	LOC114282695	2.21714	67	0	0	0	0	2.94788	118	1.36917	42	5.88205	250	1.11692	34	2.28051	69	8.09983	250	1.84856	53	3.8028	116	1.45738	50	2.51079	77	5.40655	168	0.894265	28	7.79362	284	9.76796	300	3.66453	124	0.314928	2.50502	normal	0.302086	2.66775	normal	0.454121	1.82391	normal	0.863266	0.160614	normal
gene-LOC114257379	LOC114257379	3.76108	241	7.02098	480	1.4398	85	6.03312	513	3.07318	201	3.8446	347	4.36558	282	5.63026	360	2.17414	143	3.30883	201	8.67858	560	5.64818	405	5.47536	357	8.74264	575	4.61481	298	7.98282	618	10.1065	659	4.84056	347	0.869039	0.0945526	normal	0.830931	-0.123456	normal	0.338244	0.537605	normal	0.599705	-0.214684	normal
gene-LOC114257376	LOC114257376	72.2356	7228	31.829	3395	18.6864	1723	110.609	14676	111.266	11313	61.1266	8596	90.1181	9082	73.8253	7368	47.1752	4828	48.7859	4624	32.6922	3292	35.3505	3956	56.4264	5733	79.9366	8200	54.8325	5528	42.4949	5138	53.4939	5447	40.3848	4514	0.00418356	1.23785	up	0.0882979	0.743629	normal	0.951618	-0.0252878	normal	0.0685757	-0.491696	normal
MSTRG.37811	--	2.69986	150	3.17737	152	1.79671	92	5.85102	387	4.74718	242	5.61429	384	5.59656	309	11.0258	573	4.22808	227	4.71846	129	2.55641	143	4.00537	207	2.3428	132	6.16062	302	5.01619	251	5.48731	317	8.82569	435	4.93932	262	0.000587922	1.05121	up	0.000333151	1.36896	up	0.435163	0.236719	normal	0.399917	0.321976	normal
gene-LOC114259798	LOC114259798	297.309	6892	288.089	7117	244.539	5221	188.72	5801	209.903	4944	197.48	6433	143.873	3359	169.265	3913	210.101	4981	455.248	9996	272.165	6348	345.605	8958	328.684	7736	375.464	8922	355.331	8298	434.431	12167	300.931	7097	366.425	9487	0.0339051	-0.472526	normal	0.0332491	-0.698553	normal	0.14515	0.356359	normal	0.500617	-0.228687	normal
gene-LOC114259425	LOC114259425	0.428711	28	0.886251	61	1.03067	62	0.800434	69	0.481238	32	0.876856	80	0.208902	14	0.532132	35	0.247893	17	0.317344	20	0.609282	40	1.19776	87	0.804061	53	0.769962	51	0.874075	57	1.40298	110	2.26929	150	0.493608	36	0.820611	-0.143853	normal	0.0506364	-1.38363	normal	0.777693	-0.191487	normal	0.0532262	-1.23652	normal
MSTRG.61643	--	3.56801	468	1.13009	139	0.756396	85	5.43324	690	4.91318	631	0.840694	169	9.19277	954	5.69644	641	0.332232	40	1.721	179	0.637764	90	0.679448	83	1.84818	183	2.63309	250	1.114	168	0.535606	97	0.881301	132	0.359632	60	0.19653	0.87278	normal	0.205094	1.12487	normal	0.1424	-0.910658	normal	0.769612	0.259231	normal
gene-LOC114300531	LOC114300531	0.536904	62	0.368796	45	0.390179	42	0.320188	49	0.244306	29	0.225228	37	0.03819	5	0.228435	27	0.218851	26	0.427279	47	0.833306	96	0.742514	95	0.195614	23	0.135323	16	0.100227	12	0.31152	44	0.530321	62	0.06824	9	0.108069	-0.709218	normal	0.0733208	-1.40525	normal	0.164446	0.612203	normal	--	--	--
MSTRG.17799	--	33.7218	3735	1.10706	111	0.555452	58	147.128	21466	244.242	27267	38.4691	3506	105.2	11728	75.3984	8264	7.5401	559	11.186	1104	0.853782	97	0.6293	80	17.6095	1159	25.5342	2740	19.1655	1633	7.8977	707	2.61278	260	13.0024	1318	0.0141835	3.62339	normal	0.156022	2.36601	normal	0.422908	-1.42227	normal	0.174385	-1.24612	normal
gene-LOC114272721	LOC114272721	5.05253	481	4.81834	509	2.86989	259	3.95272	506	3.84335	383	2.20026	307	3.43928	340	3.33319	330	1.4845	149	2.57304	238	4.30365	412	4.96434	537	1.54067	155	2.45194	249	2.56023	256	0.88502	106	2.01076	195	1.1975	133	0.207748	-0.366639	normal	0.0401679	-0.724247	normal	0.731157	-0.115927	normal	0.29958	-0.355418	normal
gene-LOC114256951	LOC114256951	1.0464	46	3.28273	151	4.61525	184	0.371404	22	0.189214	9	0.275278	17	0.218251	10	0.623326	27	1.14064	51	1.26568	52	18.6957	811	3.44889	167	0.217531	10	0.301176	14	0.219718	10	0.530515	28	0.237459	11	0.088073	5	1.67246e-06	-3.45235	down	0.00977685	-2.21006	down	0.13922	1.2887	normal	--	--	--
gene-LOC114288330	LOC114288330	0.857768	163	0.447829	91	0.531036	93	0.602884	138	0.683769	117	0.307641	82	1.04304	200	1.13047	201	0.227184	45	0.618572	112	0.451834	87	0.182333	39	0.344039	33	0.240697	48	0.194529	38	0.268245	63	0.503572	98	0.205564	44	0.357477	-0.35498	normal	0.730828	0.193757	normal	0.293166	-0.548659	normal	0.324392	0.553939	normal
gene-LOC114299254	LOC114299254	6.99153	344	8.55318	449	7.05908	320	4.74003	310	4.27334	214	4.15696	286	6.44149	320	6.933	341	5.71435	288	6.05137	282	8.47413	420	8.5882	473	5.67758	284	4.90345	248	5.22145	259	8.44701	503	12.2761	615	10.9819	604	0.00454148	-0.79641	normal	0.226889	-0.33478	normal	0.972386	0.00941306	normal	0.0572485	0.460717	normal
gene-LOC114299250	LOC114299250	10.4496	604	9.4365	581	9.09406	482	24.4973	1848	16.6068	952	25.0739	2015	31.9761	1808	57.8468	3300	35.0601	2050	11.0226	599	10.1291	579	9.6281	611	12.9111	743	17.9424	1043	17.6572	1004	21.2945	1464	30.7886	1780	35.0488	2247	0.000252002	1.19086	up	1.59664e-11	1.99102	up	0.783285	0.0512546	normal	0.031345	0.802191	normal
gene-LOC114273451	LOC114273451	34.4575	956	53.6627	1586	55.2381	1411	23.1158	850	20.1603	568	24.9222	971	21.4241	599	28.5477	790	30.6134	868	38.7295	1017	49.6159	1384	50.9019	1578	37.7684	1063	25.0434	712	28.0866	785	41.8505	1402	43.8351	1237	27.7379	859	0.00400885	-1.09552	down	0.0238453	-0.91524	normal	0.776108	-0.0894823	normal	0.621496	0.177364	normal
MSTRG.11791	--	3.4638	502	0.588158	92	0.607159	82	3.33374	614	5.6946	831	1.20311	242	5.66995	808	3.33269	488	0.413928	63	1.34001	160	1.18555	176	0.728339	85	1.27884	189	1.31411	198	1.84476	243	0.670346	115	0.710845	105	0.43659	37	0.116713	1.13268	normal	0.28552	0.91207	normal	0.354682	-0.621705	normal	0.785486	-0.212301	normal
gene-LOC114296969	LOC114296969	1.11979	82	1.66076	129	2.19855	147	3.47566	334	3.36571	248	3.68764	376	4.09049	299	4.29701	311	4.76303	353	2.67129	184	2.76525	202	3.08872	250	3.32336	245	3.49725	260	3.02966	221	3.69287	323	5.99703	442	3.86544	313	0.01894	1.03611	normal	0.0044481	1.29528	up	0.0693942	0.716324	normal	0.439414	0.255873	normal
MSTRG.15238	--	3.92501	120	1.94117	63	1.08878	61	3.10856	221	5.16136	175	1.06146	92	3.01452	146	3.8004	126	0.468471	32	1.26415	79	1.20551	80	0.658102	45	1.35878	53	0.820154	51	1.69765	52	0.523529	34	0.694479	46	0.417567	19	0.134299	0.684411	normal	0.782494	0.162892	normal	0.569489	-0.269559	normal	0.378836	-0.517811	normal
gene-LOC114266956	LOC114266956	11.1376	1156	4.00726	479	3.56176	369	3.45622	514	4.45242	509	1.20605	191	5.31023	601	2.55277	287	1.95212	226	3.45969	368	2.57072	291	2.71109	342	1.60852	184	1.34139	156	3.2448	367	0.963448	131	0.958082	110	0.969779	122	0.0543747	-0.98372	normal	0.0628049	-0.915367	normal	0.0122573	-0.993787	normal	0.894365	0.0690655	normal
gene-LOC114266953	LOC114266953	0.783886	35	2.06625	98	3.37561	138	0.600611	36	0.56795	26	1.34515	84	0.617775	28	2.66976	118	1.96313	89	0.785254	33	2.12919	95	1.44265	72	1.46525	66	1.11902	51	0.570015	26	2.89802	155	5.4441	245	2.56237	127	0.093089	-1.30444	normal	0.620082	-0.391939	normal	0.368978	-0.603688	normal	0.23326	0.913118	normal
gene-LOC114313375	LOC114313375	0.934833	60	0.296299	21	0.727682	43	0.726489	62	0.53993	36	0.755608	68	1.4806	96	1.50988	97	0.844281	56	0.4849	30	1.17342	76	0.607529	44	0.818191	54	1.13654	75	0.732291	48	2.32859	180	1.82442	119	1.74635	125	0.894569	0.0791944	normal	0.118288	0.865278	normal	0.745209	0.202391	normal	0.0655833	0.78973	normal
gene-LOC114318033	LOC114318033	5.28786	240	2.50409	122	8.82677	369	2.9795	180	2.63051	122	2.11714	135	2.24543	103	1.59966	73	1.11899	52	6.04929	260	2.69523	123	4.31948	220	6.62185	305	1.09011	51	3.56096	163	2.03003	112	0.84789	40	0.521609	27	0.0295694	-1.17285	normal	0.000961213	-1.89819	down	0.452454	-0.408092	normal	0.0392146	-0.724506	normal
gene-LOC114318035	LOC114318035	7.03121	422	12.2651	784	10.2489	566	4.49837	358	5.81354	355	8.12852	685	3.19135	193	3.33102	200	4.19041	257	8.45371	480	10.2853	621	9.28125	623	3.58399	219	3.99838	246	4.67731	283	5.46499	396	7.05884	431	2.07678	140	0.149167	-0.663564	normal	0.000283015	-1.53361	down	0.710409	-0.11701	normal	0.0564148	-0.871283	normal
MSTRG.15492	--	9.44703	1193	1.60071	214	1.30162	143	9.27056	1476	10.4848	1379	1.04063	189	14.3227	1798	8.20271	1013	1.06041	75	3.25216	358	3.03102	384	1.75969	245	2.13549	258	2.59178	298	3.12689	341	0.557185	92	1.85942	222	0.604306	96	0.363503	0.762869	normal	0.387114	0.809335	normal	0.376428	-0.581385	normal	0.954541	0.0537699	normal
MSTRG.40965	--	5.76895	360	7.01118	466	13.3986	770	14.9516	1236	11.4084	723	12.5615	1101	19.2841	1211	26.9071	1673	26.0602	1662	8.12236	480	20.8766	1310	10.0963	704	8.56513	543	11.7957	754	13.801	867	30.0029	2260	41.2118	2614	39.7486	2768	0.276993	0.503326	normal	0.00510661	1.34438	up	0.310996	0.502774	normal	0.00842043	0.83709	normal
gene-LOC114322704	LOC114322704	9.9542	430	3.95727	184	2.5108	101	20.418	1177	21.5921	946	8.26615	500	11.2966	490	6.53197	284	4.08541	182	3.97287	166	2.78725	123	3.39105	166	9.18492	406	8.5069	379	7.85061	345	5.6491	298	4.51101	201	4.41331	216	0.0012563	1.62165	up	0.494476	0.364055	normal	0.186805	-0.628913	normal	0.0042789	-1.25552	down
gene-LOC114297617	LOC114297617	0	0	0	0	0	0	0.346557	30	0.113691	8	6.10256	550	4.12188	266	24.0559	1537	1.37338	90	0.012091	1	0	0	0	0	0.07537	5	1.02741	68	0.149507	10	5.63315	436	5.02785	328	4.54335	325	--	--	--	1.01334e-08	11.5047	up	--	--	--	0.30765	1.72788	normal
gene-LOC114297615	LOC114297615	13.2416	652	13.5059	709	14.3302	650	25.0225	1633	25.0301	1252	37.8904	2620	28.9401	1434	36.696	1801	32.4051	1631	15.6506	730	8.93546	443	13.6746	753	26.4721	1323	36.4002	1836	29.5199	1464	27.0116	1606	23.1501	1159	31.188	1714	0.00275772	1.12506	up	3.44096e-05	1.17022	up	0.657886	-0.130356	normal	0.903256	0.0457122	normal
gene-LOC114295619	LOC114295619	1.2607	45	1.08255	41	1.58985	52	0.590033	28	0.474631	17	1.25043	62	0.814624	29	1.43589	51	1.03672	38	2.25193	75	2.77988	99	4.18678	165	1.05956	38	0.809012	30	1.13943	41	2.05855	88	0.80631	29	0.834813	33	0.298716	-0.710712	normal	0.512294	-0.35802	normal	0.0082042	1.18786	up	0.613402	0.354587	normal
gene-LOC114267339	LOC114267339	5.47992	281	5.57924	305	7.11035	336	10.467	711	7.39458	385	11.5772	833	9.06755	468	13.1421	671	12.4018	650	6.26907	304	7.8316	404	5.93373	340	8.43238	439	11.2101	589	9.50578	491	16.1839	1001	16.6199	866	18.0642	1033	0.0764302	0.693802	normal	0.0229331	0.844628	normal	0.734006	0.100009	normal	0.702893	0.149399	normal
gene-LOC114267331	LOC114267331	3.74031	251	1.20468	87	0.736273	46	3.70564	330	3.22126	220	0.761805	72	4.72901	320	3.07183	206	0.975535	67	1.25682	80	1.21269	82	1.04129	79	1.17249	80	1.37997	95	1.29333	88	0.625137	51	1.04202	72	0.512191	39	0.528481	0.431359	normal	0.41858	0.551237	normal	0.262801	-0.636485	normal	0.851603	0.123557	normal
gene-LOC114296427	LOC114296427	55.7375	1594	40.959	1248	256.067	6742	48.3086	1832	22.3666	650	22.5045	904	38.0029	1094	17.3148	494	74.5586	2180	113.988	3087	36.3936	1047	57.9693	1853	92.0269	2671	9.01791	265	37.7	1086	24.1721	835	2.86058	84	12.8495	411	0.0043362	-2.07777	down	0.069504	-1.50771	normal	0.362918	-0.878921	normal	0.382491	0.554848	normal
MSTRG.62893	--	75.9006	2415	32.2111	1092	36.1247	1059	149.225	6294	180.669	5839	143.698	6423	101.467	3251	90.779	2880	144.514	4701	95.1311	2867	49.6008	1588	38.5385	1371	175.139	5657	182.994	5967	169.75	5439	138.303	5315	54.8916	1777	155.993	5542	1.7474e-07	1.75252	up	0.00395031	1.24741	up	0.389744	0.361433	normal	0.167059	-0.507919	normal
MSTRG.62894	--	1.86204	144	2.71414	231	5.15579	381	1.54918	158	1.76282	141	0.260859	30	2.21289	167	1.47235	118	2.13085	175	1.75388	135	3.52843	284	2.98586	268	1.30279	104	1.22072	99	2.02764	162	0.496863	48	1.71635	135	1.02107	92	0.0188095	-1.65439	normal	0.121396	-0.883713	normal	0.559001	-0.300594	normal	0.241186	0.76083	normal
gene-LOC114263792	LOC114263792	17.962	1055	21.6202	1354	16.4046	892	32.2118	2512	19.0684	1138	20.2719	1678	36.7395	2176	53.9766	3150	38.6956	2304	20.3317	1126	23.8883	1411	22.7153	1495	21.8611	1310	43.2914	2604	29.9214	1773	53.8006	3820	89.3132	5320	35.9909	2363	0.269176	0.327386	normal	4.07468e-05	1.10925	up	0.259955	0.234245	normal	0.00955426	0.780617	normal
gene-LOC114290397	LOC114290397	23.5822	1646	27.7127	1997	25.4686	1578	22.1436	2070	23.686	1669	9.9365	937	20.3435	1434	11.7464	816	9.90219	690	21.4182	1367	18.9323	1293	18.093	1358	19.2034	1345	9.90201	700	15.0982	1061	8.66305	709	6.40953	418	6.50526	496	0.124409	-0.513432	normal	0.00353716	-0.963407	normal	0.032673	-0.435652	normal	0.244782	-0.452349	normal
gene-LOC114290391	LOC114290391	3.53021	131	3.23894	128	1.30973	45	2.44391	120	3.49901	132	1.12943	59	1.26631	48	0.314565	12	1.01836	39	1.69301	60	2.71863	102	1.52675	64	1.71784	65	1.50518	57	1.11808	42	0.173001	8	0.198341	8	0.039593	2	0.673965	-0.221198	normal	0.0207403	-1.60888	normal	0.376254	-0.419655	normal	0.045268	-1.39475	normal
gene-LOC114290399	LOC114290399	4.40289	335	5.9672	490	7.44467	528	1.44096	147	2.47618	194	1.39841	152	2.49642	188	2.18811	168	3.76068	296	5.52175	383	6.06103	469	8.32323	696	3.17138	242	2.84748	225	3.4461	268	1.37872	129	4.30697	330	4.0868	352	1.87915e-05	-1.80667	down	0.0197353	-1.14144	normal	0.830705	0.0762821	normal	0.163562	0.658984	normal
gene-LOC114266177	LOC114266177	13.4895	1194	16.8059	1585	23.7574	1936	26.1655	3069	13.0961	1178	28.9114	3594	29.2878	2609	76.535	6752	38.3433	3469	23.0909	1935	46.7919	4165	54.6742	5408	10.8118	972	18.3085	1661	22.799	2032	35.3889	3783	67.8138	6104	55.1638	5451	0.501262	0.324618	normal	0.0055896	1.2616	up	0.00513225	1.14993	up	0.0588882	0.939228	normal
gene-LOC114323942	LOC114323942	7.56559	371	7.21099	376	4.08033	184	2.50893	163	3.14701	157	2.95084	203	4.32429	214	5.44831	266	3.90157	196	6.49414	301	5.30508	262	7.09564	389	3.42975	171	4.20028	211	3.16606	157	5.59436	331	6.92932	345	3.07021	168	0.00129581	-1.09885	down	0.0898871	-0.528055	normal	0.973215	0.00981011	normal	0.0634313	0.573603	normal
gene-LOC114307872	LOC114307872	19.6202	981	15.204	810	19.7855	911	28.2652	1873	32.8927	1670	53.3931	3749	27.888	1404	30.2447	1507	45.9954	2351	24.5599	1163	18.2859	920	20.5668	1149	29.2636	1485	48.3092	2475	36.0597	1815	49.6237	2996	27.5416	1401	54.6257	3049	0.00833881	1.11568	up	0.0251951	0.904448	normal	0.444458	0.18936	normal	0.664875	-0.213043	normal
gene-LOC114323941	LOC114323941	0.599853	91	0.625544	102	0.277373	39	0.343261	69	0.391139	61	0.157386	34	0.495513	76	0.597543	91	0.096436	15	0.579444	84	0.442496	68	0.490007	84	0.130524	21	0.186741	30	0.248639	38	0.243674	45	0.194868	31	0.098543	17	0.120529	-0.783754	normal	0.464671	-0.49464	normal	0.961019	0.0205231	normal	0.672608	0.293132	normal
gene-LOC114307876	LOC114307876	9.70079	368	10.848	439	16.3811	572	26.7009	1343	21.0021	809	51.1452	2725	36.3114	1387	23.0849	873	52.8495	2049	13.3448	480	19.3225	737	8.96985	381	53.0787	2043	37.804	1469	34.3022	1310	93.1445	4266	35.0843	1354	53.7825	2277	0.006468	1.45182	up	0.00233115	1.56067	up	0.773453	0.11584	normal	0.857561	0.104666	normal
gene-LOC114268917	LOC114268917	0.353036	50	0.394581	60	0.331801	44	0.914375	172	0.960684	138	0.397533	79	1.1493	164	1.62578	230	0.40805	59	0.305369	41	0.388603	56	0.509155	81	0.131032	19	0.67434	98	0.40814	59	0.464027	80	0.883737	128	0.633016	100	0.0215687	0.992706	normal	0.00814322	1.37644	up	0.748698	0.137085	normal	0.463398	0.387888	normal
gene-LOC114296578	LOC114296578	0.174558	13	0.760224	60	0.914955	62	0.55086	53	0.633243	47	1.24506	127	0.714729	53	0.817601	60	0.225723	17	1.42886	98	2.02114	146	1.17774	95	0.059042	5	1.97054	148	0.686741	51	0.495624	44	0.626693	47	0.106328	9	0.655808	0.362384	normal	0.696631	-0.322082	normal	0.0670529	1.20385	normal	0.321315	-0.676083	normal
gene-LOC114262468	LOC114262468	1.20583	77	0.724837	49	4.37315	256	2.43747	205	2.36568	153	1.36557	122	2.04686	131	1.74361	111	2.09591	136	0.58419	36	0.591866	38	0.389401	28	0.672835	44	0.484141	32	1.51708	97	0.454012	35	0.690015	45	1.07832	77	0.807772	-0.178418	normal	0.737024	-0.25235	normal	0.00422018	-2.10054	down	0.815942	-0.0832769	normal
gene-LOC114277729	LOC114277729	2.57885	146	3.58255	216	1.9225	100	1.50874	113	1.37587	79	0.573126	46	4.34881	247	2.52599	142	1.56968	91	1.98475	106	1.88711	107	2.11106	133	1.48933	86	1.11608	65	0.857527	49	1.42557	98	1.73345	100	0.968983	61	0.00411347	-1.28704	down	0.889432	-0.063634	normal	0.1844	-0.450087	normal	0.013391	1.22261	normal
gene-LOC114269354	LOC114269354	0.148106	6	0.154774	7	0.640644	24	1.8239	96	3.30446	133	6.00474	334	1.08851	44	1.08481	43	4.62113	188	0.428327	17	0.098628	4	0.32006	15	0.899885	37	3.25003	132	3.78933	152	1.39496	67	1.3094	53	5.15131	228	2.86335e-05	3.51701	up	0.00494793	2.80687	up	--	--	--	0.401651	-0.713022	normal
gene-LOC114304750	LOC114304750	1.95528	236	1.04093	132	1.0848	119	2.64649	420	4.0971	497	2.54516	425	2.90623	350	2.63891	313	1.62704	198	1.90084	215	0.876902	105	0.743474	99	1.99686	241	2.78868	341	2.09844	252	1.82776	263	2.01483	245	1.4994	200	0.000587659	1.19262	up	0.0341394	0.723093	normal	0.645964	-0.214981	normal	0.125927	-0.465984	normal
gene-LOC114275471	LOC114275471	24.9414	1417	39.5137	2392	32.0268	1676	15.2434	1148	13.4777	778	21.1285	1687	10.5811	606	20.3355	1152	10.964	637	24.1398	1299	73.0409	4174	57.7514	3667	4.06579	235	5.10222	298	18.2388	1044	5.43348	373	7.94137	459	6.04221	384	0.0206263	-0.938514	normal	0.000320368	-1.33467	down	0.126876	0.64723	normal	0.334564	-0.393093	normal
gene-LOC114310506	LOC114310506	0.245656	8	0.306723	11	0.930827	27	1.00488	42	0.121194	4	0.934885	41	1.13567	36	6.10267	190	1.08473	35	0.147837	5	0.214813	7	0.948507	34	0.592299	19	0.431518	14	0.435492	14	2.83707	107	5.80299	185	1.79054	63	0.701952	0.406055	normal	0.0174965	2.19159	normal	--	--	--	0.0660552	1.78829	normal
gene-LOC114302967	LOC114302967	2.98742	141	2.76578	124	1.55469	58	0.972191	56	0.88398	39	0.866748	49	0.441386	22	0.727238	32	0.409926	19	2.23947	93	2.80961	118	1.18993	60	0.578005	26	0.285077	13	0.396111	17	0.457963	24	0.086797	5	0.275381	13	0.000474264	-1.44776	down	4.19212e-06	-2.2135	down	0.588635	-0.243591	normal	0.116073	-0.763905	normal
gene-LOC114285059	LOC114285059	1.09445	53	1.40388	73	1.12021	50	1.02196	66	1.22346	60	0.788738	54	1.70806	83	0.611386	30	0.798108	40	1.54146	71	1.71109	84	0.897821	49	0.605943	30	0.426926	22	0.348941	17	0.239514	14	0.111201	6	0.52306	29	0.478368	-0.293657	normal	0.585299	-0.315127	normal	0.694417	0.173243	normal	0.966744	-0.0229559	normal
gene-LOC114314169	LOC114314169	3.24967	190	5.08497	316	2.66902	159	1.77511	152	1.49011	98	1.57871	143	2.22619	145	3.03955	177	2.03604	135	2.06965	127	3.82308	225	2.46879	178	1.69011	110	2.39975	159	1.63606	107	2.11288	149	3.95929	235	1.82828	132	0.00373111	-1.08261	down	0.0840232	-0.633923	normal	0.306385	-0.3709	normal	0.141293	0.448252	normal
gene-LOC114285053	LOC114285053	3.02988	181	3.6809	235	5.67549	312	2.20444	175	1.22263	75	1.74645	147	3.56268	215	3.51826	210	2.671	163	3.92911	223	3.84027	231	3.54433	237	3.68153	224	1.04667	65	1.42733	86	2.54691	184	2.6093	159	1.45418	97	0.00626969	-1.30097	down	0.249869	-0.485073	normal	0.619526	-0.187028	normal	0.0240768	0.812922	normal
gene-LOC114319028	LOC114319028	2.89698	103	0.900253	35	1.24737	41	9.09108	429	8.18889	296	3.31006	166	2.08981	75	4.00563	143	1.34229	49	3.17077	107	0.686072	25	1.18648	48	1.44805	53	6.83375	250	2.0346	73	1.4701	64	1.24547	46	4.89067	195	0.000102989	2.00562	up	0.433322	0.466673	normal	0.971619	0.0248699	normal	0.00174949	-1.53487	down
gene-LOC114319020	LOC114319020	3.22964	188	1.39446	87	2.33045	125	2.77261	214	1.99837	119	3.84957	314	1.49628	88	2.25603	131	1.52711	91	5.42313	297	7.31845	427	5.00302	324	3.83241	227	0.760652	46	1.5608	91	2.30308	162	0.715186	44	0.408496	27	0.454865	0.372945	normal	0.278957	-0.472101	normal	0.000290799	1.33498	up	0.0699119	-0.841644	normal
gene-LOC114319024	LOC114319024	2.89157	216	0.499495	40	0.38296	27	2.15983	214	2.56362	195	0.169579	18	2.17048	163	1.84318	137	0.031925	3	0.873642	62	0.535811	41	0.465453	39	0.221394	17	0.584152	45	0.395952	30	0.130382	12	0.161421	13	0.021303	2	0.696117	0.373771	normal	0.997433	-0.00359923	normal	0.220285	-0.926173	normal	0.749202	-0.369413	normal
gene-LOC114268003	LOC114268003	3.34573	198	2.83469	179	6.3658	347	0.840695	66	0.705708	43	0.753763	63	1.21218	73	0.385423	23	0.500861	31	3.05263	171	4.21352	251	3.31059	219	1.27716	77	0.459745	28	1.01787	61	0.53344	39	0.750696	46	0.569142	38	6.7621e-07	-2.49372	down	1.11153e-05	-2.71149	down	0.476467	-0.311156	normal	0.716608	-0.219008	normal
MSTRG.4647	--	27.6669	1059	9.23535	377	8.08292	285	30.213	1533	37.5535	1460	11.7986	635	25.6146	987	12.264	468	6.99987	274	11.2613	409	7.46464	288	6.61421	283	14.288	555	6.85097	269	10.9389	422	2.2257	103	0.210357	9	6.18138	265	0.109447	0.826908	normal	0.901871	-0.0689046	normal	0.0906092	-0.783628	normal	0.0848416	-0.893154	normal
gene-LOC114289682	LOC114289682	3.17241	214	3.68824	265	2.51326	156	1.29936	117	1.10962	76	1.6704	159	2.37788	162	1.86199	126	2.68178	185	2.76544	177	3.85186	262	3.49782	264	1.86233	128	1.79906	125	1.55224	106	1.33401	109	2.55795	176	1.31695	100	0.00369753	-1.15841	down	0.230781	-0.471907	normal	0.722347	0.0998302	normal	0.136624	0.685298	normal
gene-LOC114276927	LOC114276927	3.81433	111	4.30033	134	4.1601	112	13.1668	508	9.33714	276	14.1997	581	13.6158	399	21.9729	637	22.7585	677	5.41395	150	7.35908	216	4.93324	161	9.88809	292	17.2922	516	9.66386	283	19.343	680	31.5108	932	23.3148	758	2.92558e-05	1.58527	up	5.19133e-08	2.18563	up	0.118272	0.499568	normal	0.159875	0.598788	normal
gene-LOC114284015	LOC114284015	4.66411	467	0.961544	103	0.539813	50	4.99837	664	6.57257	669	1.02	144	6.44483	650	3.00662	301	0.510152	53	1.48304	141	1.31734	133	0.939894	106	0.809978	83	1.17524	121	1.23083	125	0.825322	100	0.637131	65	0.538787	61	0.183528	1.05497	normal	0.478875	0.625634	normal	0.349014	-0.636473	normal	0.605033	-0.422933	normal
gene-LOC114284011	LOC114284011	53.9933	1181	6.37824	149	22.463	453	1440.83	41770	1809.65	40201	515.316	15832	192.698	4243	513.476	11196	79.1479	1770	86.4764	1791	99.8524	2197	15.2016	372	74.6045	1657	63.0354	1413	228.002	5022	52.7498	1394	5.11572	114	662.925	16189	6.43807e-17	5.49519	up	2.10441e-05	3.11824	up	0.0739305	1.30821	normal	0.000118825	-2.3681	down
gene-LOC114306288	LOC114306288	4.37448	184	5.286	237	7.68496	297	2.78762	156	2.74823	118	3.2293	191	2.43842	104	3.127	131	1.85002	80	4.43107	177	6.59917	279	6.18071	290	1.85277	79	2.24039	97	2.25736	96	3.28719	167	2.30328	99	0.641988	31	0.0215092	-1.00773	normal	0.00127677	-1.37086	down	0.866961	-0.0638837	normal	0.308842	-0.361294	normal
gene-LOC114317013	LOC114317013	3.61363	90	9.53033	253	21.2775	488	2.96624	98	3.11136	79	5.29674	186	4.49271	113	6.33283	158	7.16557	183	6.66159	157	19.146	480	15.0783	420	5.97591	151	6.66596	170	4.83073	122	10.4085	313	14.2219	360	8.64197	241	0.0245854	-1.64386	normal	0.128544	-1.0744	normal	0.830233	0.142235	normal	0.282198	0.565903	normal
gene-LOC114272121	LOC114272121	9.76871	581	8.70274	551	4.46398	245	1.84959	146	1.41748	86	2.3035	193	1.99282	120	1.75749	105	1.96131	120	8.54104	481	7.64309	457	10.562	702	1.79076	108	2.13257	130	2.40417	144	1.17101	85	0.409347	25	1.38388	92	2.53109e-06	-1.96867	down	4.78607e-08	-2.02565	down	0.450526	0.235373	normal	0.899197	-0.0553328	normal
gene-LOC114310347	LOC114310347	5.34345	600	3.98428	477	3.60389	373	5.82928	867	5.34087	609	8.83006	1392	20.4878	2314	30.6036	3422	8.49773	975	3.81783	406	3.45947	391	3.73711	469	3.67356	419	4.05734	467	3.11653	353	9.56156	1296	10.4814	1196	6.38809	800	0.0699412	0.690797	normal	1.42258e-07	2.05475	up	0.253451	-0.236056	normal	0.00422779	1.3724	up
gene-LOC114306862	LOC114306862	9.7215	633	10.5962	735	9.29772	557	4.59473	399	5.64561	373	4.7186	431	5.86963	385	5.67465	370	4.28485	285	7.99293	493	8.34491	546	9.41196	690	5.66697	375	5.41479	361	5.58487	366	5.67488	446	6.42494	425	4.17145	303	0.000124833	-0.995422	normal	1.96856e-05	-1.00331	down	0.295819	-0.218707	normal	0.976515	-0.00710178	normal
gene-LOC114306865	LOC114306865	32.7242	3626	45.6921	5396	52.5783	5366	33.5592	4931	28.9143	3256	35.1085	5467	47.4851	5299	61.6793	6816	33.7743	3828	34.5175	3623	47.5974	5307	51.4949	6380	25.4826	2867	36.0964	4100	22.7721	2542	80.112	10725	104.329	11762	50.2594	6221	0.2162	-0.451733	normal	0.935177	-0.0277851	normal	0.950242	-0.0198526	normal	0.127199	0.425602	normal
gene-LOC114289451	LOC114289451	4.52635	226	7.52897	399	12.2471	561	27.865	1838	28.9503	1463	34.2784	2395	12.2381	613	13.1412	652	23.493	1195	9.96623	470	12.8506	643	8.34258	464	21.5891	1090	48.4829	2471	22.3555	1120	44.142	2652	37.6313	1904	45.976	2554	0.00016767	1.8558	up	0.10285	0.939806	normal	0.531109	0.280994	normal	0.0456252	-0.92236	normal
MSTRG.6083	--	4.04865	470	0.369507	46	0.415915	51	2.83948	465	5.5229	649	0.486124	86	4.99137	619	3.50229	386	0.113457	16	1.01121	123	0.508898	69	0.369868	56	0.372609	52	0.932479	119	1.36957	166	0.128351	21	0.361444	45	0.093358	15	0.324631	0.917931	normal	0.479286	0.762995	normal	0.178652	-1.10443	normal	0.886513	-0.145454	normal
gene-LOC114299013	LOC114299013	15.7938	733	24.2268	1197	19.9237	851	37.4065	2300	34.5918	1630	61.5852	4013	35.0433	1637	37.3809	1729	43.2554	2051	25.951	1140	25.7894	1203	26.8669	1393	43.3887	2043	51.7021	2457	36.8299	1720	66.4179	3721	59.6678	2815	55.5303	2876	0.00675449	1.18633	up	0.0149804	0.877621	normal	0.178297	0.356334	normal	0.472978	-0.30964	normal
gene-LOC114288643	LOC114288643	4.1214	155	9.59628	385	10.2163	354	4.21137	210	3.9173	150	6.18235	327	2.70048	103	3.62168	136	6.709	258	7.36965	263	42.8909	1621	10.4396	439	3.76923	144	3.07015	119	2.81609	107	2.45746	112	4.55344	174	1.56202	66	0.163453	-0.758068	normal	0.141052	-0.920363	normal	0.05424	1.27051	normal	0.771644	-0.168514	normal
gene-LOC114288642	LOC114288642	3.21291	155	2.75163	141	3.18664	141	1.41789	90	1.1876	59	1.25502	85	3.02456	147	3.3137	159	2.02515	100	2.67785	122	3.0723	148	2.58102	138	2.40108	118	2.22141	110	2.51212	122	1.26674	74	2.05033	100	2.11512	114	0.00024047	-1.24818	down	0.441193	-0.242061	normal	0.563444	-0.164594	normal	0.00192998	1.00709	up
gene-LOC114288649	LOC114288649	6.5699	281	5.50928	252	4.95764	196	6.90738	392	8.72304	379	2.87207	173	8.17411	352	5.06759	217	2.1627	95	5.99652	243	4.68854	202	4.52978	217	4.59411	200	3.29248	145	3.47385	150	2.32716	121	2.51261	110	1.59823	77	0.890266	0.0535053	normal	0.519223	-0.288378	normal	0.47712	-0.176749	normal	0.515885	-0.340985	normal
gene-LOC114282116	LOC114282116	9.41197	685	6.81912	529	11.7215	786	17.1289	1653	17.0949	1264	28.4725	2912	29.5155	2163	25.3013	1836	40.2274	2994	12.6493	872	7.47346	548	7.25109	590	20.6999	1530	23.8297	1778	24.9689	1831	22.1698	1949	12.9683	961	34.4971	2804	0.00753039	1.19216	up	5.82075e-05	1.7179	up	0.844512	-0.0709443	normal	0.260774	0.523197	normal
gene-LOC114279936	LOC114279936	1.61929	49	2.59966	83	11.4422	313	0.99866	40	0.585997	18	0.467011	20	0.738179	23	0.548196	17	0.879011	27	1.07944	31	4.13137	124	4.51839	151	1.363	42	0.242245	8	1.36155	41	0.952475	35	0.126004	4	0.65269	22	0.000224781	-3.07612	down	0.000497571	-2.9755	down	0.326565	-0.802896	normal	--	--	--
gene-LOC114282119	LOC114282119	2.14108	251	1.34601	169	0.868703	94	2.90106	451	2.95438	352	1.53944	254	3.29428	389	3.43643	402	1.61465	194	1.29065	144	1.54724	183	1.11545	147	1.40681	168	2.43359	293	1.64551	195	1.21124	172	1.21829	146	0.987512	130	0.038775	0.757318	normal	0.0274626	0.848698	normal	0.742484	-0.118859	normal	0.777834	0.0942052	normal
[truncated: 4,940 more rows]
[truncated: 28 more columns]

## Sheet: C0d_vs_C3d
#ID	C0d1_Count	C0d2_Count	C0d3_Count	C3d1_Count	C3d2_Count	C3d3_Count	C0d1_FPKM	C0d2_FPKM	C0d3_FPKM	C3d1_FPKM	C3d2_FPKM	C3d3_FPKM	Pvalue	log2FC	regulated	COG_class	COG_class_annotation	GO_annotation	KEGG_annotation	KEGG_pathway_annotation	KOG_class	KOG_class_annotation	Pfam_annotation	Swiss-Prot_annotation	eggNOG_class	eggNOG_class_annotation	NR_annotation
[truncated: 1,843 more rows]

[truncated: 8 more sheets: C0d_vs_Cc3d, C0d_vs_T0d, C3d_vs_Cc3d, C3d_vs_T3d, Cc3d3_vs_Tc3d, T0d_vs_Tc3d, T0d_vs_T3d, T3d_vs_Tc3d]
