# Supplementary material for: Arbuscular mycorrhizal fungus alleviates anthracnose disease in tea seedlings
Source: Front Plant Sci. 2023 Jan 16;13:1058092. doi: 10.3389/fpls.2022.1058092 (PMC9886063; doi:10.3389/fpls.2022.1058092)
Supplement: Supplementary file 3 [file Table_2.xlsx]

## Sheet: GO enrichment
C0d_vs_C3d	Ontology	GOterm	Number		C0d_vs_Cc3d	Ontology	GOterm	Number		C0d_vs_T0d	Ontology	GOterm	Number		C3d_vs_Cc3d	Ontology	GOterm	Number		C3d_vs_T3d	Ontology	GOterm	Number		Cc3d_vs_Tc3d	Ontology	GOterm	Number		T0d_vs_T3d	Ontology	GOterm	Number		T0d_vs_Tc3d	Ontology	GOterm	Number		T3d_vs_Tc3d	Ontology	GOterm	Number
	cellular component	nucleoid	360			cellular component	membrane	351			cellular component	membrane	37			cellular component	membrane	33			cellular component	membrane	76			cellular component	membrane	232			cellular component	membrane	349			cellular component	membrane	616			cellular component	membrane	242
	cellular component	organelle part	302			cellular component	membrane part	279			cellular component	membrane part	25			cellular component	cell	28			cellular component	membrane part	62			cellular component	membrane part	184			cellular component	membrane part	292			cellular component	membrane part	502			cellular component	membrane part	193
	cellular component	virion	256			cellular component	cell	226			cellular component	cell	16			cellular component	cell part	28			cellular component	cell	49			cellular component	cell	181			cellular component	cell	191			cellular component	cell	378			cellular component	cell	164
	cellular component	membrane part	256			cellular component	cell part	226			cellular component	cell part	16			cellular component	membrane part	26			cellular component	cell part	49			cellular component	cell part	181			cellular component	cell part	191			cellular component	cell part	378			cellular component	cell part	164
	cellular component	membrane-enclosed lumen	186			cellular component	organelle	171			cellular component	organelle	15			cellular component	organelle	19			cellular component	organelle	36			cellular component	organelle	132			cellular component	organelle	143			cellular component	organelle	278			cellular component	organelle	114
	cellular component	macromolecular complex	58			cellular component	organelle part	50			cellular component	organelle part	4			cellular component	organelle part	6			cellular component	organelle part	9			cellular component	organelle part	31			cellular component	organelle part	42			cellular component	organelle part	93			cellular component	organelle part	28
	cellular component	organelle	32			cellular component	macromolecular complex	27			cellular component	extracellular region	3			cellular component	cell junction	1			cellular component	macromolecular complex	6			cellular component	macromolecular complex	26			cellular component	macromolecular complex	20			cellular component	macromolecular complex	32			cellular component	macromolecular complex	11
	cellular component	extracellular region part	10			cellular component	extracellular region	8			cellular component	cell junction	2			molecular function	catalytic activity	85			cellular component	cell junction	2			cellular component	cell junction	11			cellular component	cell junction	9			cellular component	cell junction	14			cellular component	cell junction	6
	cellular component	extracellular region	9			cellular component	cell junction	7			cellular component	membrane-enclosed lumen	1			molecular function	binding	64			cellular component	membrane-enclosed lumen	1			cellular component	extracellular region	3			cellular component	extracellular region	6			cellular component	extracellular region	11			cellular component	extracellular region	2
	cellular component	virion part	3			cellular component	membrane-enclosed lumen	3			molecular function	binding	66			molecular function	transporter activity	8			molecular function	catalytic activity	139			cellular component	membrane-enclosed lumen	2			cellular component	membrane-enclosed lumen	2			cellular component	membrane-enclosed lumen	4			cellular component	membrane-enclosed lumen	1
	molecular function	catalytic activity	568			molecular function	catalytic activity	528			molecular function	catalytic activity	53			molecular function	nucleic acid binding transcription factor activity	6			molecular function	binding	135			molecular function	catalytic activity	408			molecular function	catalytic activity	496			molecular function	catalytic activity	971			molecular function	catalytic activity	427
	molecular function	binding	457			molecular function	binding	436			molecular function	transporter activity	5			molecular function	signal transducer activity	1			molecular function	transporter activity	17			molecular function	binding	360			molecular function	binding	426			molecular function	binding	801			molecular function	binding	341
	molecular function	transporter activity	52			molecular function	transporter activity	52			molecular function	nucleic acid binding transcription factor activity	4			molecular function	antioxidant activity	1			molecular function	nucleic acid binding transcription factor activity	4			molecular function	transporter activity	47			molecular function	transporter activity	52			molecular function	transporter activity	104			molecular function	transporter activity	44
	molecular function	nucleic acid binding transcription factor activity	24			molecular function	nucleic acid binding transcription factor activity	27			biological process	metabolic process	58			molecular function	molecular transducer activity	1			molecular function	structural molecule activity	2			molecular function	structural molecule activity	8			molecular function	nucleic acid binding transcription factor activity	14			molecular function	nucleic acid binding transcription factor activity	22			molecular function	nucleic acid binding transcription factor activity	19
	molecular function	structural molecule activity	12			molecular function	molecular function regulator	10			biological process	cellular process	47			molecular function	molecular function regulator	1			molecular function	transcription factor activity, protein binding	1			molecular function	molecular function regulator	8			molecular function	structural molecule activity	9			molecular function	molecular function regulator	17			molecular function	antioxidant activity	11
	molecular function	antioxidant activity	10			molecular function	structural molecule activity	9			biological process	single-organism process	25			biological process	metabolic process	81			molecular function	antioxidant activity	1			molecular function	antioxidant activity	7			molecular function	molecular function regulator	9			molecular function	signal transducer activity	11			molecular function	molecular function regulator	9
	molecular function	molecular function regulator	9			molecular function	antioxidant activity	8			biological process	response to stimulus	11			biological process	cellular process	60			molecular function	molecular function regulator	1			molecular function	nucleic acid binding transcription factor activity	6			molecular function	signal transducer activity	6			molecular function	structural molecule activity	11			molecular function	signal transducer activity	6
	molecular function	signal transducer activity	7			molecular function	transcription factor activity, protein binding	5			biological process	localization	11			biological process	single-organism process	52			biological process	metabolic process	132			molecular function	signal transducer activity	2			molecular function	antioxidant activity	5			molecular function	antioxidant activity	10			molecular function	structural molecule activity	5
	molecular function	molecular transducer activity	5			molecular function	signal transducer activity	5			biological process	biological regulation	5			biological process	biological regulation	15			biological process	cellular process	100			molecular function	transcription factor activity, protein binding	1			molecular function	transcription factor activity, protein binding	2			molecular function	molecular transducer activity	5			molecular function	molecular transducer activity	4
	molecular function	transcription factor activity, protein binding	4			molecular function	molecular transducer activity	5			biological process	reproduction	3			biological process	response to stimulus	14			biological process	single-organism process	70			biological process	metabolic process	400			molecular function	molecular transducer activity	1			molecular function	transcription factor activity, protein binding	4			biological process	metabolic process	409
	biological process	metabolic process	569			biological process	metabolic process	544			biological process	reproductive process	3			biological process	localization	13			biological process	localization	30			biological process	cellular process	320			biological process	metabolic process	483			biological process	metabolic process	926			biological process	cellular process	311
	biological process	cellular process	456			biological process	cellular process	415			biological process	signaling	3			biological process	multicellular organismal process	4			biological process	response to stimulus	21			biological process	single-organism process	216			biological process	cellular process	400			biological process	cellular process	720			biological process	single-organism process	241
	biological process	single-organism process	338			biological process	single-organism process	323			biological process	developmental process	3			biological process	developmental process	4			biological process	biological regulation	20			biological process	localization	101			biological process	single-organism process	248			biological process	single-organism process	534			biological process	localization	99
	biological process	localization	118			biological process	biological regulation	107			biological process	cellular component organization or biogenesis	3			biological process	reproduction	3			biological process	developmental process	8			biological process	response to stimulus	70			biological process	localization	110			biological process	localization	220			biological process	response to stimulus	72
	biological process	biological regulation	110			biological process	response to stimulus	103			biological process	multicellular organismal process	2			biological process	multi-organism process	3			biological process	multicellular organismal process	7			biological process	biological regulation	63			biological process	biological regulation	87			biological process	biological regulation	143			biological process	biological regulation	63
	biological process	response to stimulus	92			biological process	localization	100			biological process	multi-organism process	2			biological process	cellular component organization or biogenesis	3			biological process	cellular component organization or biogenesis	7			biological process	cellular component organization or biogenesis	38			biological process	response to stimulus	81			biological process	response to stimulus	142			biological process	cellular component organization or biogenesis	27
	biological process	cellular component organization or biogenesis	50			biological process	signaling	41								biological process	signaling	2			biological process	signaling	6			biological process	developmental process	30			biological process	cellular component organization or biogenesis	47			biological process	cellular component organization or biogenesis	67			biological process	developmental process	25
	biological process	signaling	36			biological process	cellular component organization or biogenesis	29								biological process	reproductive process	1			biological process	reproduction	5			biological process	signaling	21			biological process	developmental process	30			biological process	developmental process	48			biological process	signaling	22
	biological process	developmental process	27			biological process	developmental process	27								biological process	growth	1			biological process	reproductive process	4			biological process	multicellular organismal process	20			biological process	signaling	28			biological process	signaling	46			biological process	multicellular organismal process	18
	biological process	multicellular organismal process	20			biological process	multicellular organismal process	22								biological process	detoxification	1			biological process	growth	3			biological process	reproduction	14			biological process	multicellular organismal process	26			biological process	multicellular organismal process	35			biological process	reproduction	14

## Sheet: KEGG C0d_vs_C3d
ID	Description	GeneRatio	BgRatio	enrich_factor	pvalue	qvalue	geneID
ko00592	alpha-Linolenic acid metabolism	0.0409	0.0092	4.43	4.28741e-07	3.97149e-05	gene-LOC114263187;gene-LOC114265985;gene-LOC114268329;gene-LOC114270827;gene-LOC114273746;gene-LOC114278164;gene-LOC114282075;gene-LOC114284109;gene-LOC114296765;gene-LOC114297089;gene-LOC114318520;gene-LOC114318657;MSTRG.27364;MSTRG.35698;MSTRG.35700;MSTRG.35703
ko04016	MAPK signaling pathway - plant	0.0716	0.031	2.31	2.87965e-05	0.00133373	gene-LOC114256342;gene-LOC114258295;gene-LOC114260196;gene-LOC114263307;gene-LOC114269346;gene-LOC114276686;gene-LOC114277218;gene-LOC114277384;gene-LOC114278819;gene-LOC114279686;gene-LOC114279688;gene-LOC114281649;gene-LOC114285621;gene-LOC114288490;gene-LOC114294157;gene-LOC114301402;gene-LOC114307876;gene-LOC114308317;gene-LOC114309071;gene-LOC114309072;gene-LOC114313877;gene-LOC114315099;gen…
ko00500	Starch and sucrose metabolism	0.0665	0.0286	2.32	5.08532e-05	0.0015702	gene-LOC114257421;gene-LOC114259497;gene-LOC114262520;gene-LOC114263980;gene-LOC114267281;gene-LOC114271642;gene-LOC114271644;gene-LOC114271846;gene-LOC114274462;gene-LOC114278685;gene-LOC114280617;gene-LOC114280618;gene-LOC114283590;gene-LOC114284111;gene-LOC114288807;gene-LOC114302309;gene-LOC114302367;gene-LOC114303419;gene-LOC114306216;gene-LOC114306952;gene-LOC114309568;gene-LOC114313136;gen…
ko00520	Amino sugar and nucleotide sugar metabolism	0.0588	0.0252	2.33	0.000131532	0.003046	gene-LOC114262926;gene-LOC114264556;gene-LOC114271642;gene-LOC114271644;gene-LOC114276543;gene-LOC114283484;gene-LOC114283525;gene-LOC114286196;gene-LOC114286559;gene-LOC114288807;gene-LOC114291094;gene-LOC114295702;gene-LOC114298671;gene-LOC114299955;gene-LOC114301402;gene-LOC114303419;gene-LOC114305915;gene-LOC114306240;gene-LOC114311232;gene-LOC114315054;gene-LOC114318576;MSTRG.32389;MSTRG.669…
ko00591	Linoleic acid metabolism	0.0153	0.0024	6.49	0.000217188	0.00402369	gene-LOC114284109;gene-LOC114287060;gene-LOC114297089;MSTRG.35698;MSTRG.35700;MSTRG.35703
ko01040	Biosynthesis of unsaturated fatty acids	0.0205	0.0051	4.04	0.000678677	0.0101132	gene-LOC114265911;gene-LOC114270827;gene-LOC114273746;gene-LOC114278164;gene-LOC114282075;gene-LOC114282301;gene-LOC114296765;gene-LOC114318520
ko00196	Photosynthesis - antenna proteins	0.0153	0.0029	5.24	0.000764239	0.0101132	gene-LOC114256391;gene-LOC114265239;gene-LOC114283189;gene-LOC114299811;gene-LOC114299812;gene-LOC114319654
ko04712	Circadian rhythm - plant	0.023	0.0078	2.96	0.00310165	0.0357544	gene-LOC114255811;gene-LOC114259216;gene-LOC114266873;gene-LOC114285600;gene-LOC114289998;gene-LOC114293280;gene-LOC114298364;gene-LOC114302891;gene-LOC114309935
ko00071	Fatty acid degradation	0.0281	0.0109	2.57	0.00347386	0.0357544	gene-LOC114262092;gene-LOC114270827;gene-LOC114273746;gene-LOC114278164;gene-LOC114280942;gene-LOC114282075;gene-LOC114284466;gene-LOC114288457;gene-LOC114289604;gene-LOC114296765;gene-LOC114318520
ko00860	Porphyrin and chlorophyll metabolism	0.023	0.0082	2.8	0.00455379	0.0421825	gene-LOC114260099;gene-LOC114265332;gene-LOC114271402;gene-LOC114272420;gene-LOC114293042;gene-LOC114293959;gene-LOC114298882;gene-LOC114309290;gene-LOC114315105
ko00410	beta-Alanine metabolism	0.023	0.0085	2.72	0.00545466	0.045934	gene-LOC114270827;gene-LOC114278164;gene-LOC114280942;gene-LOC114283006;gene-LOC114288457;gene-LOC114307723;gene-LOC114311802;gene-LOC114311861;gene-LOC114318520
ko00460	Cyanoamino acid metabolism	0.0205	0.0072	2.84	0.00673644	0.0520006	gene-LOC114259497;gene-LOC114278685;gene-LOC114281779;gene-LOC114282526;gene-LOC114284111;gene-LOC114302309;gene-LOC114309568;gene-LOC114313136
ko04075	Plant hormone signal transduction	0.0767	0.0486	1.58	0.00849666	0.060543	gene-LOC114256342;gene-LOC114257186;gene-LOC114258295;gene-LOC114260196;gene-LOC114260773;gene-LOC114262611;gene-LOC114264801;gene-LOC114266013;gene-LOC114266873;gene-LOC114269346;gene-LOC114277121;gene-LOC114277218;gene-LOC114277384;gene-LOC114278388;gene-LOC114278857;gene-LOC114282558;gene-LOC114289915;gene-LOC114290704;gene-LOC114292135;gene-LOC114294157;gene-LOC114296118;gene-LOC114297986;gen…
ko01212	Fatty acid metabolism	0.0332	0.0165	2.02	0.0121257	0.0791528	gene-LOC114261783;gene-LOC114265911;gene-LOC114270827;gene-LOC114273746;gene-LOC114278164;gene-LOC114280982;gene-LOC114282075;gene-LOC114282301;gene-LOC114283210;gene-LOC114289604;gene-LOC114296765;gene-LOC114316110;gene-LOC114318520
ko00966	Glucosinolate biosynthesis	0.0077	0.0014	5.67	0.01387	0.0791528	gene-LOC114261622;gene-LOC114320360;gene-LOC114320373
ko01240	Biosynthesis of cofactors	0.0767	0.0505	1.52	0.0141464	0.0791528	gene-LOC114255883;gene-LOC114256747;gene-LOC114258304;gene-LOC114258636;gene-LOC114261622;gene-LOC114262548;gene-LOC114263381;gene-LOC114264718;gene-LOC114270648;gene-LOC114271362;gene-LOC114277264;gene-LOC114280942;gene-LOC114280982;gene-LOC114282526;gene-LOC114283112;gene-LOC114283210;gene-LOC114285621;gene-LOC114288457;gene-LOC114289492;gene-LOC114295597;gene-LOC114296156;gene-LOC114298671;gen…
ko00620	Pyruvate metabolism	0.046	0.0263	1.75	0.0145263	0.0791528	gene-LOC114257092;gene-LOC114258636;gene-LOC114262092;gene-LOC114262548;gene-LOC114276927;gene-LOC114277188;gene-LOC114280942;gene-LOC114283582;gene-LOC114284466;gene-LOC114288457;gene-LOC114296146;gene-LOC114297608;gene-LOC114302839;gene-LOC114302852;gene-LOC114303376;gene-LOC114305250;gene-LOC114314020;gene-LOC114319956
ko00350	Tyrosine metabolism	0.023	0.0104	2.22	0.0196778	0.101266	gene-LOC114259507;gene-LOC114262092;gene-LOC114263381;gene-LOC114284466;gene-LOC114307723;gene-LOC114311861;gene-LOC114314002;gene-LOC114317494;MSTRG.43911
ko00998	Biosynthesis of various secondary metabolites - part 2	0.0051	0.0007	7.57	0.025811	0.125838	gene-LOC114283576;MSTRG.3058
ko00290	Valine, leucine and isoleucine biosynthesis	0.0128	0.0045	2.84	0.0299649	0.132546	gene-LOC114261622;gene-LOC114302839;gene-LOC114302852;gene-LOC114303376;gene-LOC114305250
ko00280	Valine, leucine and isoleucine degradation	0.023	0.0112	2.06	0.0300489	0.132546	gene-LOC114258636;gene-LOC114261622;gene-LOC114273746;gene-LOC114280942;gene-LOC114282075;gene-LOC114288457;gene-LOC114296765;gene-LOC114300379;gene-LOC114311802
ko00130	Ubiquinone and other terpenoid-quinone biosynthesis	0.0179	0.008	2.24	0.0361047	0.15202	gene-LOC114256747;gene-LOC114259507;gene-LOC114263381;gene-LOC114304798;gene-LOC114319071;gene-LOC114323910;MSTRG.20403
ko00600	Sphingolipid metabolism	0.0128	0.0048	2.64	0.0394194	0.15876	gene-LOC114256589;gene-LOC114257936;gene-LOC114265307;gene-LOC114300984;gene-LOC114303456
ko00910	Nitrogen metabolism	0.0153	0.0068	2.27	0.0476515	0.182941	gene-LOC114269868;gene-LOC114269870;gene-LOC114286364;gene-LOC114301063;gene-LOC114320792;MSTRG.14467
ko00195	Photosynthesis	0.0179	0.0086	2.09	0.0493732	0.182941	gene-LOC114259061;gene-LOC114265889;gene-LOC114267897;gene-LOC114292486;gene-LOC114307235;gene-LOC114308521;MSTRG.67033
ko00906	Carotenoid biosynthesis	0.0153	0.007	2.2	0.054443	0.193967	gene-LOC114269817;gene-LOC114278163;gene-LOC114282858;gene-LOC114286258;gene-LOC114292338;gene-LOC114323833
ko00940	Phenylpropanoid biosynthesis	0.0486	0.0332	1.46	0.0620051	0.212727	gene-LOC114256449;gene-LOC114258632;gene-LOC114259497;gene-LOC114265898;gene-LOC114267042;gene-LOC114278685;gene-LOC114282251;gene-LOC114282311;gene-LOC114283523;gene-LOC114284111;gene-LOC114287901;gene-LOC114294658;gene-LOC114300059;gene-LOC114302309;gene-LOC114303752;gene-LOC114304798;gene-LOC114309568;gene-LOC114313136;gene-LOC114323288
ko00960	Tropane, piperidine and pyridine alkaloid biosynthesis	0.0128	0.0059	2.18	0.0776077	0.256747	gene-LOC114259507;gene-LOC114303225;gene-LOC114305706;gene-LOC114307723;gene-LOC114311861
ko00780	Biotin metabolism	0.0102	0.0046	2.21	0.104862	0.327668	gene-LOC114258304;gene-LOC114280982;gene-LOC114283210;gene-LOC114316110
ko00380	Tryptophan metabolism	0.0205	0.0123	1.67	0.107442	0.327668	gene-LOC114258636;gene-LOC114280942;gene-LOC114288457;gene-LOC114317494;gene-LOC114320360;gene-LOC114320373;MSTRG.38775;MSTRG.9514
ko00603	Glycosphingolipid biosynthesis - globo and isoglobo series	0.0051	0.0015	3.49	0.109657	0.327668	gene-LOC114257936;gene-LOC114277353
ko00052	Galactose metabolism	0.0179	0.0105	1.71	0.115217	0.333524	gene-LOC114257421;gene-LOC114257936;gene-LOC114283484;gene-LOC114289263;gene-LOC114295513;gene-LOC114296374;gene-LOC114318576
ko00903	Limonene and pinene degradation	0.0051	0.0016	3.24	0.12435	0.334652	gene-LOC114280942;gene-LOC114288457
ko00561	Glycerolipid metabolism	0.0205	0.0127	1.61	0.125001	0.334652	gene-LOC114257936;gene-LOC114277278;gene-LOC114280942;gene-LOC114283137;gene-LOC114284109;gene-LOC114284431;gene-LOC114288457;gene-LOC114320649
ko00601	Glycosphingolipid biosynthesis - lacto and neolacto series	0.0026	0.0003	7.57	0.126445	0.334652	gene-LOC114277353
ko04145	Phagosome	0.0281	0.0195	1.44	0.14147	0.358349	gene-LOC114256112;gene-LOC114259433;gene-LOC114268003;gene-LOC114271700;gene-LOC114279035;gene-LOC114279323;gene-LOC114288169;gene-LOC114293072;gene-LOC114307752;gene-LOC114308643;gene-LOC114309402
ko00950	Isoquinoline alkaloid biosynthesis	0.0102	0.0052	1.97	0.143136	0.358349	gene-LOC114259507;gene-LOC114307723;gene-LOC114311861;gene-LOC114317494
ko00945	Stilbenoid, diarylheptanoid and gingerol biosynthesis	0.0128	0.0072	1.77	0.150448	0.366743	gene-LOC114258632;gene-LOC114282251;gene-LOC114286906;gene-LOC114286907;gene-LOC114300059
ko00565	Ether lipid metabolism	0.0128	0.0073	1.75	0.157512	0.374118	gene-LOC114268976;gene-LOC114271218;gene-LOC114284109;gene-LOC114321196;gene-LOC114323294
ko01210	2-Oxocarboxylic acid metabolism	0.0205	0.0136	1.5	0.164263	0.380399	gene-LOC114261622;gene-LOC114302839;gene-LOC114302852;gene-LOC114303376;gene-LOC114305250;gene-LOC114309740;gene-LOC114320360;gene-LOC114320373
ko00900	Terpenoid backbone biosynthesis	0.0179	0.0119	1.5	0.186089	0.420432	gene-LOC114274488;gene-LOC114281498;gene-LOC114283426;gene-LOC114292023;gene-LOC114295355;gene-LOC114307007;gene-LOC114315105
ko00100	Steroid biosynthesis	0.0128	0.008	1.6	0.202529	0.439823	gene-LOC114268560;gene-LOC114279753;gene-LOC114284109;gene-LOC114298578;gene-LOC114309622
ko00400	Phenylalanine, tyrosine and tryptophan biosynthesis	0.0153	0.0101	1.51	0.204893	0.439823	gene-LOC114258407;gene-LOC114259507;gene-LOC114283879;gene-LOC114293661;gene-LOC114299250;MSTRG.30794
ko00010	Glycolysis / Gluconeogenesis	0.0358	0.0281	1.28	0.208916	0.439823	gene-LOC114258636;gene-LOC114262092;gene-LOC114262548;gene-LOC114277188;gene-LOC114280942;gene-LOC114281848;gene-LOC114283582;gene-LOC114284466;gene-LOC114288457;gene-LOC114295513;gene-LOC114296007;gene-LOC114296146;gene-LOC114296374;gene-LOC114318576
ko00340	Histidine metabolism	0.0077	0.0042	1.84	0.221968	0.456916	gene-LOC114260959;gene-LOC114280942;gene-LOC114288457
ko00905	Brassinosteroid biosynthesis	0.0051	0.0024	2.16	0.235999	0.475238	gene-LOC114274957;gene-LOC114279029
ko00640	Propanoate metabolism	0.0128	0.0086	1.49	0.242923	0.475855	gene-LOC114258636;gene-LOC114270827;gene-LOC114278164;gene-LOC114311802;gene-LOC114318520
ko00061	Fatty acid biosynthesis	0.0153	0.0108	1.42	0.248018	0.475855	gene-LOC114261783;gene-LOC114265911;gene-LOC114280982;gene-LOC114283210;gene-LOC114289604;gene-LOC114316110
ko00310	Lysine degradation	0.0102	0.0065	1.57	0.251716	0.475855	gene-LOC114258636;gene-LOC114280942;gene-LOC114288457;MSTRG.38775
ko00230	Purine metabolism	0.0281	0.0224	1.25	0.261834	0.485081	gene-LOC114255883;gene-LOC114262548;gene-LOC114283112;gene-LOC114285621;gene-LOC114287950;gene-LOC114293178;gene-LOC114294955;gene-LOC114302296;gene-LOC114307059;gene-LOC114318576;MSTRG.57838
ko00261	Monobactam biosynthesis	0.0051	0.0026	1.97	0.269167	0.48889	gene-LOC114302296;MSTRG.66072
ko00360	Phenylalanine metabolism	0.0128	0.009	1.42	0.276646	0.49281	gene-LOC114259507;gene-LOC114263381;gene-LOC114307723;gene-LOC114311861;gene-LOC114317494
ko04146	Peroxisome	0.023	0.0183	1.26	0.285184	0.498435	gene-LOC114264877;gene-LOC114270827;gene-LOC114273746;gene-LOC114278164;gene-LOC114282075;gene-LOC114289604;gene-LOC114296765;gene-LOC114318520;MSTRG.9514
ko00944	Flavone and flavonol biosynthesis	0.0026	0.0009	2.84	0.302739	0.51106	gene-LOC114310487
ko01230	Biosynthesis of amino acids	0.0614	0.0546	1.12	0.305469	0.51106	gene-LOC114258407;gene-LOC114261622;gene-LOC114262548;gene-LOC114268357;gene-LOC114270648;gene-LOC114277699;gene-LOC114281848;gene-LOC114282526;gene-LOC114283879;gene-LOC114286003;gene-LOC114289492;gene-LOC114293661;gene-LOC114296007;gene-LOC114296156;gene-LOC114299250;gene-LOC114302839;gene-LOC114302852;gene-LOC114303376;gene-LOC114305250;gene-LOC114309740;gene-LOC114312318;gene-LOC114323061;MST…
ko00941	Flavonoid biosynthesis	0.0153	0.0117	1.31	0.308959	0.51106	gene-LOC114258632;gene-LOC114282251;gene-LOC114283320;gene-LOC114300059;gene-LOC114306386;gene-LOC114310487
ko00770	Pantothenate and CoA biosynthesis	0.0102	0.0073	1.4	0.321369	0.522262	gene-LOC114261622;gene-LOC114280942;gene-LOC114283006;gene-LOC114288457
ko00250	Alanine, aspartate and glutamate metabolism	0.0153	0.0123	1.25	0.348279	0.54046	gene-LOC114277264;gene-LOC114277699;gene-LOC114281779;gene-LOC114286003;gene-LOC114295597;gene-LOC114307059
ko00511	Other glycan degradation	0.0051	0.0032	1.62	0.351444	0.54046	gene-LOC114269898;gene-LOC114281729
ko00730	Thiamine metabolism	0.0077	0.0054	1.42	0.355052	0.54046	gene-LOC114255883;gene-LOC114271362;gene-LOC114283112
ko00965	Betalain biosynthesis	0.0026	0.0011	2.27	0.36288	0.54046	gene-LOC114317494
ko00909	Sesquiterpenoid and triterpenoid biosynthesis	0.0077	0.0055	1.39	0.367226	0.54046	gene-LOC114265759;gene-LOC114292023;gene-LOC114298578
ko00590	Arachidonic acid metabolism	0.0051	0.0033	1.57	0.367574	0.54046	gene-LOC114284109;gene-LOC114288986
ko00450	Selenocompound metabolism	0.0051	0.0034	1.51	0.383546	0.555132	gene-LOC114292050;gene-LOC114302296
ko00740	Riboflavin metabolism	0.0051	0.0037	1.38	0.430345	0.613285	gene-LOC114264718;gene-LOC114276315
ko00902	Monoterpenoid biosynthesis	0.0026	0.0015	1.75	0.443527	0.622495	gene-LOC114298051
ko00260	Glycine, serine and threonine metabolism	0.0153	0.0142	1.08	0.482565	0.657612	gene-LOC114258636;gene-LOC114282526;gene-LOC114307723;gene-LOC114311861;gene-LOC114314981;gene-LOC114323061
ko00564	Glycerophospholipid metabolism	0.0205	0.0193	1.06	0.482747	0.657612	gene-LOC114264680;gene-LOC114268976;gene-LOC114271218;gene-LOC114277278;gene-LOC114283137;gene-LOC114284109;gene-LOC114321196;gene-LOC114323294
ko00270	Cysteine and methionine metabolism	0.0256	0.025	1.02	0.517792	0.695129	gene-LOC114259507;gene-LOC114261622;gene-LOC114268357;gene-LOC114270648;gene-LOC114289492;gene-LOC114292050;gene-LOC114296156;gene-LOC114299229;gene-LOC114307836;gene-LOC114315661
ko00051	Fructose and mannose metabolism	0.0128	0.0123	1.04	0.528296	0.699099	gene-LOC114260653;gene-LOC114270659;gene-LOC114271645;gene-LOC114275771;gene-LOC114299955
ko00053	Ascorbate and aldarate metabolism	0.0102	0.01	1.02	0.555989	0.702265	gene-LOC114280942;gene-LOC114283398;gene-LOC114288457;gene-LOC114298671
ko00790	Folate biosynthesis	0.0051	0.0047	1.08	0.558124	0.702265	gene-LOC114264718;gene-LOC114314616
ko00904	Diterpenoid biosynthesis	0.0051	0.0047	1.08	0.558124	0.702265	gene-LOC114262550;gene-LOC114300478
ko03030	DNA replication	0.0102	0.0101	1.01	0.564915	0.702265	gene-LOC114261216;gene-LOC114265337;gene-LOC114290270;gene-LOC114291295
ko00020	Citrate cycle (TCA cycle)	0.0128	0.0128	1	0.568596	0.702265	gene-LOC114258636;gene-LOC114277188;gene-LOC114283582;gene-LOC114296146;MSTRG.38775
ko00920	Sulfur metabolism	0.0077	0.0077	1	0.581755	0.709064	gene-LOC114268357;gene-LOC114282930;gene-LOC114302296
ko04120	Ubiquitin mediated proteolysis	0.023	0.0251	0.92	0.654583	0.787468	gene-LOC114289707;gene-LOC114294569;gene-LOC114302891;gene-LOC114306817;gene-LOC114311387;gene-LOC114312325;gene-LOC114320640;gene-LOC114322364;gene-LOC114323111
ko00531	Glycosaminoglycan degradation	0.0026	0.0029	0.87	0.690611	0.816702	gene-LOC114284967
ko01200	Carbon metabolism	0.0588	0.0641	0.92	0.699206	0.816702	gene-LOC114257092;gene-LOC114258636;gene-LOC114262548;gene-LOC114268357;gene-LOC114270827;gene-LOC114276927;gene-LOC114277188;gene-LOC114278164;gene-LOC114281848;gene-LOC114282526;gene-LOC114283582;gene-LOC114284466;gene-LOC114296007;gene-LOC114296146;gene-LOC114297608;gene-LOC114311802;gene-LOC114314020;gene-LOC114314981;gene-LOC114318520;gene-LOC114319956;gene-LOC114323061;MSTRG.38775;MSTRG.9514
ko04144	Endocytosis	0.0281	0.032	0.88	0.71338	0.816702	gene-LOC114260836;gene-LOC114265854;gene-LOC114267564;gene-LOC114269599;gene-LOC114271218;gene-LOC114295426;gene-LOC114299070;gene-LOC114305344;gene-LOC114308643;gene-LOC114311393;gene-LOC114321758
ko04070	Phosphatidylinositol signaling system	0.0128	0.0153	0.83	0.721897	0.816702	gene-LOC114277278;gene-LOC114279686;gene-LOC114279688;gene-LOC114290751;gene-LOC114308317
ko00330	Arginine and proline metabolism	0.0102	0.0125	0.82	0.727192	0.816702	gene-LOC114280942;gene-LOC114288457;gene-LOC114307836;gene-LOC114312318
ko00220	Arginine biosynthesis	0.0051	0.0065	0.78	0.731783	0.816702	gene-LOC114286003;gene-LOC114309740
ko00300	Lysine biosynthesis	0.0026	0.0034	0.76	0.741782	0.818006	MSTRG.66072
ko02010	ABC transporters	0.0051	0.0069	0.74	0.757019	0.819746	gene-LOC114269470;gene-LOC114307332
ko00670	One carbon pool by folate	0.0026	0.0038	0.67	0.784509	0.819746	gene-LOC114282526
ko04626	Plant-pathogen interaction	0.046	0.0545	0.84	0.806204	0.819746	gene-LOC114258495;gene-LOC114264686;gene-LOC114271583;gene-LOC114279686;gene-LOC114279688;gene-LOC114281228;gene-LOC114281606;gene-LOC114281649;gene-LOC114293429;gene-LOC114300453;gene-LOC114303282;gene-LOC114308317;gene-LOC114309071;gene-LOC114309072;gene-LOC114319963;gene-LOC114320815;gene-LOC114324024;MSTRG.46248
ko00630	Glyoxylate and dicarboxylate metabolism	0.0128	0.0172	0.74	0.810648	0.819746	gene-LOC114258636;gene-LOC114282526;gene-LOC114296917;gene-LOC114314981;MSTRG.9514
ko03410	Base excision repair	0.0051	0.008	0.64	0.826833	0.819746	gene-LOC114261216;gene-LOC114268974
ko04141	Protein processing in endoplasmic reticulum	0.0358	0.0452	0.79	0.851383	0.819746	gene-LOC114259210;gene-LOC114262275;gene-LOC114269599;gene-LOC114274033;gene-LOC114278370;gene-LOC114280446;gene-LOC114286361;gene-LOC114295426;gene-LOC114296213;gene-LOC114296214;gene-LOC114303282;gene-LOC114311387;gene-LOC114317540;gene-LOC114321758
ko00040	Pentose and glucuronate interconversions	0.0128	0.0185	0.69	0.854984	0.819746	gene-LOC114270659;gene-LOC114272465;gene-LOC114275771;gene-LOC114287369;gene-LOC114321199
ko00480	Glutathione metabolism	0.0179	0.025	0.72	0.864439	0.819746	gene-LOC114255894;gene-LOC114257376;gene-LOC114286648;gene-LOC114286698;gene-LOC114288986;gene-LOC114292140;gene-LOC114292173
ko00710	Carbon fixation in photosynthetic organisms	0.0153	0.0223	0.69	0.874944	0.819746	gene-LOC114257092;gene-LOC114276927;gene-LOC114277188;gene-LOC114297608;gene-LOC114314020;gene-LOC114319956
ko00062	Fatty acid elongation	0.0026	0.0053	0.48	0.880361	0.819746	gene-LOC114258495
ko00562	Inositol phosphate metabolism	0.0102	0.017	0.6	0.905289	0.819746	gene-LOC114279494;gene-LOC114290751;gene-LOC114321196;gene-LOC114323294
ko03440	Homologous recombination	0.0051	0.0101	0.5	0.911869	0.819746	gene-LOC114289285;gene-LOC114290270
ko00760	Nicotinate and nicotinamide metabolism	0.0026	0.0061	0.42	0.912883	0.819746	gene-LOC114277264
ko00240	Pyrimidine metabolism	0.0102	0.0186	0.55	0.937157	0.819746	gene-LOC114283006;gene-LOC114285621;gene-LOC114295597;gene-LOC114320359
ko03420	Nucleotide excision repair	0.0051	0.0115	0.45	0.943426	0.819746	gene-LOC114261216;gene-LOC114290270
ko03020	RNA polymerase	0.0026	0.0073	0.35	0.947109	0.819746	gene-LOC114282619
ko03008	Ribosome biogenesis in eukaryotes	0.0077	0.0168	0.46	0.963113	0.819746	gene-LOC114268838;gene-LOC114306441;gene-LOC114314250
ko03430	Mismatch repair	0.0026	0.0083	0.31	0.964855	0.819746	gene-LOC114290270
ko04130	SNARE interactions in vesicular transport	0.0026	0.0083	0.31	0.964855	0.819746	gene-LOC114288169
ko04136	Autophagy - other	0.0026	0.0085	0.3	0.966416	0.819746	gene-LOC114262449
ko03022	Basal transcription factors	0.0026	0.0092	0.28	0.975571	0.819746	gene-LOC114285987
ko00970	Aminoacyl-tRNA biosynthesis	0.0051	0.0142	0.36	0.977354	0.819746	gene-LOC114274026;MSTRG.15405
ko00030	Pentose phosphate pathway	0.0026	0.0124	0.21	0.993178	0.819746	gene-LOC114318576
ko03018	RNA degradation	0.0102	0.0264	0.39	0.993249	0.819746	gene-LOC114258021;gene-LOC114281848;gene-LOC114296007;gene-LOC114309717
ko03010	Ribosome	0.023	0.0506	0.45	0.998345	0.819746	gene-LOC114261418;gene-LOC114274965;gene-LOC114284073;gene-LOC114286013;gene-LOC114289013;gene-LOC114290907;gene-LOC114295215;gene-LOC114295220;gene-LOC114296979
ko03050	Proteasome	0.0026	0.0162	0.16	0.998559	0.819746	gene-LOC114289743
ko00190	Oxidative phosphorylation	0.0077	0.0275	0.28	0.998863	0.819746	gene-LOC114259061;gene-LOC114279035;gene-LOC114279833
ko03040	Spliceosome	0.0128	0.0391	0.33	0.999526	0.819746	gene-LOC114269599;gene-LOC114274553;gene-LOC114295426;gene-LOC114321215;gene-LOC114321758
ko03013	RNA transport	0.0051	0.0382	0.13	0.999997	0.819746	gene-LOC114272398;gene-LOC114306441
Note:	The most 10 pathways base on gene ration were filled with yellow color.

## Sheet: KEGG C0d_vs_Cc3d
ID	Description	GeneRatio	BgRatio	enrich_factor	pvalue	qvalue	geneID
ko04075	Plant hormone signal transduction	0.1301	0.0486	2.68	9.80657e-10	3.02799e-08	gene-LOC114256342;gene-LOC114257186;gene-LOC114258295;gene-LOC114260196;gene-LOC114260773;gene-LOC114262611;gene-LOC114266013;gene-LOC114266177;gene-LOC114266873;gene-LOC114267559;gene-LOC114269346;gene-LOC114269489;gene-LOC114270962;gene-LOC114271840;gene-LOC114276512;gene-LOC114277121;gene-LOC114277218;gene-LOC114277384;gene-LOC114279953;gene-LOC114282558;gene-LOC114287331;gene-LOC114287902;gen…
ko04016	MAPK signaling pathway - plant	0.1156	0.031	3.73	3.00286e-13	1.3908e-11	gene-LOC114256342;gene-LOC114258295;gene-LOC114260196;gene-LOC114266177;gene-LOC114267559;gene-LOC114269346;gene-LOC114271840;gene-LOC114276686;gene-LOC114277218;gene-LOC114277384;gene-LOC114278819;gene-LOC114279686;gene-LOC114279688;gene-LOC114279953;gene-LOC114281649;gene-LOC114285621;gene-LOC114287331;gene-LOC114288490;gene-LOC114289564;gene-LOC114290917;gene-LOC114301399;gene-LOC114301402;gen…
ko01200	Carbon metabolism	0.0636	0.0641	0.99	0.549046	0.88334	gene-LOC114257092;gene-LOC114260553;gene-LOC114261363;gene-LOC114267509;gene-LOC114267786;gene-LOC114268357;gene-LOC114270827;gene-LOC114276927;gene-LOC114277169;gene-LOC114278164;gene-LOC114292547;gene-LOC114292731;gene-LOC114297608;gene-LOC114299220;gene-LOC114308400;gene-LOC114309833;gene-LOC114314020;gene-LOC114314981;gene-LOC114319763;gene-LOC114323061;gene-LOC114323322;MSTRG.60918
ko00520	Amino sugar and nucleotide sugar metabolism	0.0578	0.0252	2.29	0.000458408	0.00707717	gene-LOC114264556;gene-LOC114267786;gene-LOC114268197;gene-LOC114271642;gene-LOC114271644;gene-LOC114286196;gene-LOC114288807;gene-LOC114289869;gene-LOC114291094;gene-LOC114298671;gene-LOC114299955;gene-LOC114300445;gene-LOC114301399;gene-LOC114301402;gene-LOC114303419;gene-LOC114306240;gene-LOC114306288;gene-LOC114311232;MSTRG.14462;MSTRG.32389
ko00940	Phenylpropanoid biosynthesis	0.0578	0.0332	1.74	0.0112901	0.116202	gene-LOC114256449;gene-LOC114257689;gene-LOC114258632;gene-LOC114259497;gene-LOC114264873;gene-LOC114265898;gene-LOC114269233;gene-LOC114271165;gene-LOC114273393;gene-LOC114282311;gene-LOC114287901;gene-LOC114294658;gene-LOC114295542;gene-LOC114296132;gene-LOC114300059;gene-LOC114303752;gene-LOC114304798;gene-LOC114309513;gene-LOC114316921;gene-LOC114323288
ko01240	Biosynthesis of cofactors	0.0549	0.0505	1.09	0.385427	0.793394	gene-LOC114255883;gene-LOC114261622;gene-LOC114263381;gene-LOC114273739;gene-LOC114277169;gene-LOC114280942;gene-LOC114281764;gene-LOC114285179;gene-LOC114285621;gene-LOC114295596;gene-LOC114295597;gene-LOC114296156;gene-LOC114298671;gene-LOC114299955;gene-LOC114309290;gene-LOC114313687;gene-LOC114316110;gene-LOC114319071;MSTRG.60918
ko04626	Plant-pathogen interaction	0.0549	0.0545	1.01	0.52233	0.88334	gene-LOC114256224;gene-LOC114258495;gene-LOC114258987;gene-LOC114264686;gene-LOC114265282;gene-LOC114271466;gene-LOC114271583;gene-LOC114278869;gene-LOC114279686;gene-LOC114279688;gene-LOC114281606;gene-LOC114281649;gene-LOC114293429;gene-LOC114295697;gene-LOC114305898;gene-LOC114309071;gene-LOC114309072;gene-LOC114319963;gene-LOC114320815
ko01230	Biosynthesis of amino acids	0.052	0.0546	0.95	0.621687	0.899334	gene-LOC114261622;gene-LOC114267509;gene-LOC114268357;gene-LOC114273989;gene-LOC114277169;gene-LOC114296156;gene-LOC114296518;gene-LOC114299220;gene-LOC114299250;gene-LOC114302839;gene-LOC114309539;gene-LOC114309740;gene-LOC114309833;gene-LOC114312318;gene-LOC114315886;gene-LOC114319763;gene-LOC114323061;MSTRG.60918
ko00500	Starch and sucrose metabolism	0.0462	0.0286	1.62	0.0397964	0.263315	gene-LOC114257421;gene-LOC114259497;gene-LOC114267281;gene-LOC114267786;gene-LOC114271165;gene-LOC114271642;gene-LOC114271644;gene-LOC114280617;gene-LOC114283590;gene-LOC114288807;gene-LOC114302367;gene-LOC114303419;gene-LOC114306216;gene-LOC114306952;gene-LOC114308260;gene-LOC114314449
ko00196	Photosynthesis - antenna proteins	0.0405	0.0029	13.81	9.13803e-14	8.4647e-12	gene-LOC114256391;gene-LOC114258508;gene-LOC114265239;gene-LOC114270379;gene-LOC114270380;gene-LOC114283189;gene-LOC114297152;gene-LOC114297307;gene-LOC114299811;gene-LOC114299812;gene-LOC114309077;gene-LOC114312646;gene-LOC114315113;gene-LOC114319654
ko00270	Cysteine and methionine metabolism	0.0405	0.025	1.62	0.0518355	0.297483	gene-LOC114259507;gene-LOC114261622;gene-LOC114263100;gene-LOC114267509;gene-LOC114268357;gene-LOC114270512;gene-LOC114296156;gene-LOC114296518;gene-LOC114299229;gene-LOC114306545;gene-LOC114307836;gene-LOC114315661;gene-LOC114315886;gene-LOC114323322
ko00592	alpha-Linolenic acid metabolism	0.0376	0.0092	4.07	1.49771e-05	0.000346839	gene-LOC114258083;gene-LOC114263187;gene-LOC114265985;gene-LOC114268329;gene-LOC114270827;gene-LOC114278164;gene-LOC114288129;gene-LOC114297089;gene-LOC114317389;gene-LOC114318220;gene-LOC114318657;MSTRG.35698;MSTRG.35700
ko00620	Pyruvate metabolism	0.0376	0.0263	1.43	0.123117	0.414119	gene-LOC114257092;gene-LOC114260553;gene-LOC114261363;gene-LOC114262092;gene-LOC114276927;gene-LOC114280942;gene-LOC114292547;gene-LOC114292731;gene-LOC114297608;gene-LOC114302839;gene-LOC114309539;gene-LOC114314020;gene-LOC114323322
ko00860	Porphyrin and chlorophyll metabolism	0.0318	0.0082	3.87	0.000109648	0.00203137	gene-LOC114260099;gene-LOC114265332;gene-LOC114271278;gene-LOC114271402;gene-LOC114272420;gene-LOC114285179;gene-LOC114288037;gene-LOC114293042;gene-LOC114303859;gene-LOC114309290;gene-LOC114315105
ko04145	Phagosome	0.0318	0.0195	1.63	0.0752977	0.343562	gene-LOC114256112;gene-LOC114268003;gene-LOC114271700;gene-LOC114272789;gene-LOC114278551;gene-LOC114293072;gene-LOC114298965;gene-LOC114302860;gene-LOC114308643;gene-LOC114309402;gene-LOC114321567
ko00710	Carbon fixation in photosynthetic organisms	0.0318	0.0223	1.43	0.150635	0.436048	gene-LOC114257092;gene-LOC114260553;gene-LOC114261363;gene-LOC114276927;gene-LOC114292731;gene-LOC114297608;gene-LOC114299220;gene-LOC114309833;gene-LOC114314020;gene-LOC114319763;gene-LOC114323322
ko00561	Glycerolipid metabolism	0.026	0.0127	2.04	0.0320658	0.23559	gene-LOC114257936;gene-LOC114265554;gene-LOC114271466;gene-LOC114275092;gene-LOC114277278;gene-LOC114280802;gene-LOC114280942;gene-LOC114308400;gene-LOC114320649
ko00900	Terpenoid backbone biosynthesis	0.0231	0.0119	1.94	0.0545948	0.297483	gene-LOC114274488;gene-LOC114278875;gene-LOC114281498;gene-LOC114283426;gene-LOC114295355;gene-LOC114307007;gene-LOC114310350;gene-LOC114315105
ko00260	Glycine, serine and threonine metabolism	0.0231	0.0142	1.63	0.118632	0.414119	gene-LOC114267509;gene-LOC114273989;gene-LOC114277169;gene-LOC114307723;gene-LOC114308400;gene-LOC114314981;gene-LOC114323061;MSTRG.60918
ko00230	Purine metabolism	0.0231	0.0224	1.03	0.516167	0.88334	gene-LOC114255883;gene-LOC114278562;gene-LOC114285621;gene-LOC114287950;gene-LOC114293178;gene-LOC114307059;gene-LOC114310985;MSTRG.57838
ko00480	Glutathione metabolism	0.0231	0.025	0.92	0.640943	0.899334	gene-LOC114285888;gene-LOC114286648;gene-LOC114292173;gene-LOC114292417;gene-LOC114299000;gene-LOC114310744;gene-LOC114316599;gene-LOC114316601
ko00010	Glycolysis / Gluconeogenesis	0.0231	0.0281	0.82	0.761305	0.899334	gene-LOC114262092;gene-LOC114267786;gene-LOC114275201;gene-LOC114280942;gene-LOC114292547;gene-LOC114292731;gene-LOC114296374;gene-LOC114299220
ko04144	Endocytosis	0.0231	0.032	0.72	0.87054	0.899334	gene-LOC114260836;gene-LOC114265854;gene-LOC114269599;gene-LOC114270805;gene-LOC114295426;gene-LOC114308643;gene-LOC114311393;gene-LOC114321758
ko04141	Protein processing in endoplasmic reticulum	0.0231	0.0452	0.51	0.990079	0.899334	gene-LOC114269599;gene-LOC114280446;gene-LOC114295426;gene-LOC114296214;gene-LOC114298965;gene-LOC114313577;gene-LOC114319898;gene-LOC114321758
ko00910	Nitrogen metabolism	0.0202	0.0068	2.99	0.00841871	0.0974798	gene-LOC114269868;gene-LOC114269870;gene-LOC114277041;gene-LOC114286364;gene-LOC114301063;gene-LOC114320792;MSTRG.14467
ko00195	Photosynthesis	0.0202	0.0086	2.36	0.0281832	0.23559	gene-LOC114259061;gene-LOC114265889;gene-LOC114267897;gene-LOC114292486;gene-LOC114297103;gene-LOC114302753;gene-LOC114307235
ko00052	Galactose metabolism	0.0202	0.0105	1.93	0.0704023	0.343562	gene-LOC114257421;gene-LOC114257936;gene-LOC114267786;gene-LOC114275092;gene-LOC114289263;gene-LOC114296374;gene-LOC114320502
ko00071	Fatty acid degradation	0.0202	0.0109	1.85	0.0839596	0.343562	gene-LOC114262092;gene-LOC114270827;gene-LOC114278164;gene-LOC114280942;gene-LOC114289604;gene-LOC114310721;gene-LOC114315467
ko00051	Fructose and mannose metabolism	0.0202	0.0123	1.65	0.13286	0.424381	gene-LOC114260653;gene-LOC114267786;gene-LOC114270659;gene-LOC114271645;gene-LOC114294855;gene-LOC114299220;gene-LOC114299955
ko00906	Carotenoid biosynthesis	0.0173	0.007	2.48	0.033063	0.23559	gene-LOC114278163;gene-LOC114282858;gene-LOC114286258;gene-LOC114292338;gene-LOC114312109;gene-LOC114323833
ko00410	beta-Alanine metabolism	0.0173	0.0085	2.05	0.0716469	0.343562	gene-LOC114270827;gene-LOC114273739;gene-LOC114278164;gene-LOC114280942;gene-LOC114283006;gene-LOC114307723
ko04070	Phosphatidylinositol signaling system	0.0173	0.0153	1.13	0.438281	0.811974	gene-LOC114265554;gene-LOC114277278;gene-LOC114279686;gene-LOC114279688;gene-LOC114290751;gene-LOC114299547
ko01212	Fatty acid metabolism	0.0173	0.0165	1.05	0.506903	0.88334	gene-LOC114270827;gene-LOC114278164;gene-LOC114282301;gene-LOC114289604;gene-LOC114310721;gene-LOC114316110
ko00630	Glyoxylate and dicarboxylate metabolism	0.0173	0.0172	1.01	0.553091	0.88334	gene-LOC114277169;gene-LOC114292547;gene-LOC114308400;gene-LOC114314981;gene-LOC114323322;MSTRG.60918
ko04120	Ubiquitin mediated proteolysis	0.0173	0.0251	0.69	0.872666	0.899334	gene-LOC114258493;gene-LOC114294569;gene-LOC114306817;gene-LOC114312325;gene-LOC114320640;gene-LOC114322364
ko00460	Cyanoamino acid metabolism	0.0145	0.0072	2	0.103406	0.383146	gene-LOC114259497;gene-LOC114271165;gene-LOC114277169;gene-LOC114287616;MSTRG.60918
ko00920	Sulfur metabolism	0.0145	0.0077	1.89	0.125177	0.414119	gene-LOC114268357;gene-LOC114282930;gene-LOC114296518;gene-LOC114315886;MSTRG.13596
ko00130	Ubiquinone and other terpenoid-quinone biosynthesis	0.0145	0.008	1.81	0.142776	0.429357	gene-LOC114259507;gene-LOC114263381;gene-LOC114304798;gene-LOC114313687;gene-LOC114319071
ko00360	Phenylalanine metabolism	0.0145	0.009	1.6	0.201247	0.554778	gene-LOC114259507;gene-LOC114263381;gene-LOC114269233;gene-LOC114307723;gene-LOC114309513
ko00350	Tyrosine metabolism	0.0145	0.0104	1.39	0.288948	0.652822	gene-LOC114259507;gene-LOC114262092;gene-LOC114263381;gene-LOC114307723;gene-LOC114314002
ko00250	Alanine, aspartate and glutamate metabolism	0.0145	0.0123	1.18	0.420981	0.807515	gene-LOC114278562;gene-LOC114281764;gene-LOC114295596;gene-LOC114295597;gene-LOC114307059
ko04146	Peroxisome	0.0145	0.0183	0.79	0.763031	0.899334	gene-LOC114270827;gene-LOC114278164;gene-LOC114289604;gene-LOC114310721;MSTRG.28052
ko00240	Pyrimidine metabolism	0.0145	0.0186	0.78	0.776837	0.899334	gene-LOC114281764;gene-LOC114283006;gene-LOC114285621;gene-LOC114295596;gene-LOC114295597
ko00564	Glycerophospholipid metabolism	0.0145	0.0193	0.75	0.802589	0.899334	gene-LOC114258083;gene-LOC114264680;gene-LOC114265554;gene-LOC114268976;gene-LOC114277278
ko00603	Glycosphingolipid biosynthesis - globo and isoglobo series	0.0116	0.0015	7.89	0.00122701	0.0162372	gene-LOC114257936;gene-LOC114268197;gene-LOC114275092;gene-LOC114300445
ko00600	Sphingolipid metabolism	0.0116	0.0048	2.39	0.0853049	0.343562	gene-LOC114257936;gene-LOC114265666;gene-LOC114275092;gene-LOC114303456
ko00960	Tropane, piperidine and pyridine alkaloid biosynthesis	0.0116	0.0059	1.97	0.143688	0.429357	gene-LOC114259507;gene-LOC114303225;gene-LOC114305706;gene-LOC114307723
ko02010	ABC transporters	0.0116	0.0069	1.68	0.213612	0.565349	gene-LOC114269470;gene-LOC114302629;gene-LOC114307332;gene-LOC114307742
ko00945	Stilbenoid, diarylheptanoid and gingerol biosynthesis	0.0116	0.0072	1.6	0.23875	0.597725	gene-LOC114258632;gene-LOC114286907;gene-LOC114295542;gene-LOC114300059
ko00770	Pantothenate and CoA biosynthesis	0.0116	0.0073	1.58	0.247281	0.60279	gene-LOC114261622;gene-LOC114273739;gene-LOC114280942;gene-LOC114283006
ko04712	Circadian rhythm - plant	0.0116	0.0078	1.49	0.282001	0.652822	gene-LOC114255811;gene-LOC114259216;gene-LOC114266873;gene-LOC114289998
ko00941	Flavonoid biosynthesis	0.0116	0.0117	0.99	0.582334	0.884304	gene-LOC114257498;gene-LOC114258632;gene-LOC114295542;gene-LOC114300059
ko01210	2-Oxocarboxylic acid metabolism	0.0116	0.0136	0.85	0.700199	0.899334	gene-LOC114261622;gene-LOC114302839;gene-LOC114309539;gene-LOC114309740
ko00562	Inositol phosphate metabolism	0.0116	0.017	0.68	0.846093	0.899334	gene-LOC114290751;gene-LOC114299220;gene-LOC114299547;gene-LOC114322578
ko00040	Pentose and glucuronate interconversions	0.0116	0.0185	0.63	0.887739	0.899334	gene-LOC114270080;gene-LOC114270659;gene-LOC114319031;gene-LOC114321199
ko00591	Linoleic acid metabolism	0.0087	0.0024	3.66	0.0464351	0.286757	gene-LOC114297089;MSTRG.35698;MSTRG.35700
ko00531	Glycosaminoglycan degradation	0.0087	0.0029	2.96	0.0788334	0.343562	gene-LOC114268197;gene-LOC114286261;gene-LOC114300445
ko00511	Other glycan degradation	0.0087	0.0032	2.75	0.0939239	0.362513	gene-LOC114268197;gene-LOC114269898;gene-LOC114300445
ko00290	Valine, leucine and isoleucine biosynthesis	0.0087	0.0045	1.92	0.203629	0.554778	gene-LOC114261622;gene-LOC114302839;gene-LOC114309539
ko00904	Diterpenoid biosynthesis	0.0087	0.0047	1.83	0.22416	0.576785	gene-LOC114283468;gene-LOC114300478;gene-LOC114302160
ko01040	Biosynthesis of unsaturated fatty acids	0.0087	0.0051	1.71	0.255642	0.607193	gene-LOC114270827;gene-LOC114278164;gene-LOC114282301
ko00100	Steroid biosynthesis	0.0087	0.008	1.08	0.527279	0.88334	gene-LOC114279753;gene-LOC114298578;gene-LOC114298887
ko03030	DNA replication	0.0087	0.0101	0.86	0.687692	0.899334	gene-LOC114265337;gene-LOC114290270;gene-LOC114291295
ko00061	Fatty acid biosynthesis	0.0087	0.0108	0.8	0.729009	0.899334	gene-LOC114289604;gene-LOC114310721;gene-LOC114316110
ko03420	Nucleotide excision repair	0.0087	0.0115	0.75	0.765925	0.899334	gene-LOC114258493;gene-LOC114290270;gene-LOC114319898
ko00330	Arginine and proline metabolism	0.0087	0.0125	0.69	0.813536	0.899334	gene-LOC114280942;gene-LOC114307836;gene-LOC114312318
ko00190	Oxidative phosphorylation	0.0087	0.0275	0.32	0.996662	0.899334	gene-LOC114259061;gene-LOC114302860;gene-LOC114321567
ko03040	Spliceosome	0.0087	0.0391	0.22	0.999906	0.899334	gene-LOC114269599;gene-LOC114295426;gene-LOC114321758
ko03010	Ribosome	0.0087	0.0506	0.17	0.999998	0.899334	gene-LOC114290907;gene-LOC114311765;MSTRG.52611
ko00604	Glycosphingolipid biosynthesis - ganglio series	0.0058	0.0006	10.26	0.0140153	0.129826	gene-LOC114268197;gene-LOC114300445
ko00450	Selenocompound metabolism	0.0058	0.0034	1.71	0.327627	0.722586	gene-LOC114296518;gene-LOC114315886
ko00670	One carbon pool by folate	0.0058	0.0038	1.51	0.384653	0.793394	gene-LOC114277169;MSTRG.60918
ko00340	Histidine metabolism	0.0058	0.0042	1.39	0.426027	0.807515	gene-LOC114260959;gene-LOC114280942
ko00950	Isoquinoline alkaloid biosynthesis	0.0058	0.0052	1.12	0.540489	0.88334	gene-LOC114259507;gene-LOC114307723
ko00909	Sesquiterpenoid and triterpenoid biosynthesis	0.0058	0.0055	1.05	0.57499	0.884304	gene-LOC114298578;gene-LOC114298887
ko00513	Various types of N-glycan biosynthesis	0.0058	0.008	0.72	0.770715	0.899334	gene-LOC114268197;gene-LOC114300445
ko00640	Propanoate metabolism	0.0058	0.0086	0.68	0.802456	0.899334	gene-LOC114270827;gene-LOC114278164
ko03060	Protein export	0.0058	0.009	0.64	0.824983	0.899334	gene-LOC114287481;gene-LOC114298965
ko00053	Ascorbate and aldarate metabolism	0.0058	0.01	0.58	0.867444	0.899334	gene-LOC114280942;gene-LOC114298671
ko00400	Phenylalanine, tyrosine and tryptophan biosynthesis	0.0058	0.0101	0.57	0.871529	0.899334	gene-LOC114259507;gene-LOC114299250
ko00280	Valine, leucine and isoleucine degradation	0.0058	0.0112	0.52	0.903409	0.899334	gene-LOC114261622;gene-LOC114280942
ko00030	Pentose phosphate pathway	0.0058	0.0124	0.47	0.932357	0.899334	gene-LOC114309833;gene-LOC114319763
ko00020	Citrate cycle (TCA cycle)	0.0058	0.0128	0.45	0.940686	0.899334	gene-LOC114261649;gene-LOC114323322
ko03013	RNA transport	0.0058	0.0382	0.15	0.999984	0.899334	gene-LOC114272398;gene-LOC114283185
ko00966	Glucosinolate biosynthesis	0.0029	0.0014	2.14	0.379666	0.793394	gene-LOC114261622
ko00902	Monoterpenoid biosynthesis	0.0029	0.0015	1.97	0.403883	0.807515	gene-LOC114298051
ko00903	Limonene and pinene degradation	0.0029	0.0016	1.83	0.427157	0.807515	gene-LOC114280942
ko00943	Isoflavonoid biosynthesis	0.0029	0.002	1.43	0.511537	0.88334	gene-LOC114266005
ko00905	Brassinosteroid biosynthesis	0.0029	0.0024	1.22	0.566582	0.884304	gene-LOC114279029
ko00590	Arachidonic acid metabolism	0.0029	0.0033	0.88	0.684968	0.899334	gene-LOC114285888
ko00740	Riboflavin metabolism	0.0029	0.0037	0.78	0.731446	0.899334	gene-LOC114276315
ko00650	Butanoate metabolism	0.0029	0.0039	0.73	0.752054	0.899334	gene-LOC114292547
ko00780	Biotin metabolism	0.0029	0.0046	0.63	0.804887	0.899334	gene-LOC114316110
ko00062	Fatty acid elongation	0.0029	0.0053	0.55	0.846487	0.899334	gene-LOC114258495
ko00730	Thiamine metabolism	0.0029	0.0054	0.53	0.852504	0.899334	gene-LOC114255883
ko00908	Zeatin biosynthesis	0.0029	0.006	0.48	0.879238	0.899334	gene-LOC114263930
ko00220	Arginine biosynthesis	0.0029	0.0065	0.44	0.901138	0.899334	gene-LOC114309740
ko00310	Lysine degradation	0.0029	0.0065	0.44	0.901138	0.899334	gene-LOC114280942
ko00565	Ether lipid metabolism	0.0029	0.0073	0.39	0.925306	0.899334	gene-LOC114268976
ko03410	Base excision repair	0.0029	0.008	0.36	0.941271	0.899334	gene-LOC114268974
ko03430	Mismatch repair	0.0029	0.0083	0.35	0.947927	0.899334	gene-LOC114290270
ko03440	Homologous recombination	0.0029	0.0101	0.29	0.972605	0.899334	gene-LOC114290270
ko00380	Tryptophan metabolism	0.0029	0.0123	0.24	0.987243	0.899334	gene-LOC114280942
Note:	The most 10 pathways base on gene ration were filled with yellow color.

## Sheet: KEGG C0d_vs_T0d
ID	Description	GeneRatio	BgRatio	enrich_factor	pvalue	qvalue	geneID
ko04626	Plant-pathogen interaction	0.2727	0.0545	5	2.56875e-06	7.84145e-05	gene-LOC114256224;gene-LOC114256467;gene-LOC114271154;gene-LOC114272449;gene-LOC114273112;gene-LOC114281649;gene-LOC114304506;gene-LOC114305679;gene-LOC114307704;gene-LOC114308622;gene-LOC114314441;gene-LOC114316556
ko04016	MAPK signaling pathway - plant	0.2045	0.031	6.6	6.31971e-06	9.64588e-05	gene-LOC114256467;gene-LOC114260196;gene-LOC114266177;gene-LOC114273112;gene-LOC114281649;gene-LOC114288490;gene-LOC114305679;gene-LOC114314441;gene-LOC114315099
ko04075	Plant hormone signal transduction	0.1136	0.0486	2.34	0.060597	0.30196	gene-LOC114260196;gene-LOC114266177;gene-LOC114273112;gene-LOC114280678;gene-LOC114324111
ko00520	Amino sugar and nucleotide sugar metabolism	0.0682	0.0252	2.7	0.0989178	0.30196	gene-LOC114264556;gene-LOC114281381;gene-LOC114301266
ko00591	Linoleic acid metabolism	0.0455	0.0024	19.21	0.00475167	0.0483503	gene-LOC114306071;MSTRG.35698
ko00945	Stilbenoid, diarylheptanoid and gingerol biosynthesis	0.0455	0.0072	6.3	0.0398887	0.30196	gene-LOC114273083;gene-LOC114295542
ko00592	alpha-Linolenic acid metabolism	0.0455	0.0092	4.92	0.0621566	0.30196	gene-LOC114306071;MSTRG.35698
ko00400	Phenylalanine, tyrosine and tryptophan biosynthesis	0.0455	0.0101	4.48	0.0731376	0.30196	gene-LOC114274264;gene-LOC114287550
ko00941	Flavonoid biosynthesis	0.0455	0.0117	3.88	0.0937046	0.30196	gene-LOC114273083;gene-LOC114295542
ko00900	Terpenoid backbone biosynthesis	0.0455	0.0119	3.81	0.0967684	0.30196	gene-LOC114283426;gene-LOC114314342
ko00240	Pyrimidine metabolism	0.0455	0.0186	2.44	0.196888	0.490296	gene-LOC114293371;gene-LOC114309295
ko03018	RNA degradation	0.0455	0.0264	1.72	0.323797	0.54913	gene-LOC114287602;gene-LOC114322279
ko00940	Phenylpropanoid biosynthesis	0.0455	0.0332	1.37	0.43257	0.600217	gene-LOC114273083;gene-LOC114295542
ko01240	Biosynthesis of cofactors	0.0455	0.0505	0.9	0.658864	0.708272	gene-LOC114277264;gene-LOC114309295
ko01230	Biosynthesis of amino acids	0.0455	0.0546	0.83	0.701826	0.711147	gene-LOC114274264;gene-LOC114287550
ko00904	Diterpenoid biosynthesis	0.0227	0.0047	4.8	0.18879	0.490296	gene-LOC114302160
ko00073	Cutin, suberine and wax biosynthesis	0.0227	0.0053	4.29	0.208799	0.490296	gene-LOC114287670
ko00760	Nicotinate and nicotinamide metabolism	0.0227	0.0061	3.74	0.236003	0.514592	gene-LOC114277264
ko02010	ABC transporters	0.0227	0.0069	3.31	0.262292	0.533787	gene-LOC114279291
ko04130	SNARE interactions in vesicular transport	0.0227	0.0083	2.73	0.308789	0.54913	gene-LOC114317160
ko00410	beta-Alanine metabolism	0.0227	0.0085	2.69	0.312245	0.54913	gene-LOC114302195
ko00052	Galactose metabolism	0.0227	0.0105	2.17	0.371636	0.597088	gene-LOC114276233
ko00250	Alanine, aspartate and glutamate metabolism	0.0227	0.0123	1.85	0.420199	0.600217	gene-LOC114277264
ko00330	Arginine and proline metabolism	0.0227	0.0125	1.82	0.426005	0.600217	gene-LOC114302195
ko00970	Aminoacyl-tRNA biosynthesis	0.0227	0.0142	1.6	0.467777	0.620848	gene-LOC114261510
ko04070	Phosphatidylinositol signaling system	0.0227	0.0153	1.48	0.493959	0.628281	gene-LOC114314441
ko00630	Glyoxylate and dicarboxylate metabolism	0.0227	0.0172	1.32	0.535608	0.654005	gene-LOC114296917
ko00710	Carbon fixation in photosynthetic organisms	0.0227	0.0223	1.02	0.630347	0.708272	MSTRG.14600
ko00230	Purine metabolism	0.0227	0.0224	1.01	0.632221	0.708272	gene-LOC114293371
ko00480	Glutathione metabolism	0.0227	0.025	0.91	0.672859	0.708272	gene-LOC114293371
ko00500	Starch and sucrose metabolism	0.0227	0.0286	0.79	0.722182	0.711147	gene-LOC114276233
ko03013	RNA transport	0.0227	0.0382	0.59	0.820551	0.782762	gene-LOC114302599
ko01200	Carbon metabolism	0.0227	0.0641	0.35	0.946216	0.875287	MSTRG.14600
Note:	The most 10 pathways base on gene ration were filled with yellow color.

## Sheet: KEGG C3d_vs_Cc3d
ID	Description	GeneRatio	BgRatio	enrich_factor	pvalue	qvalue	geneID
ko00941	Flavonoid biosynthesis	0.1452	0.0117	12.39	3.55711e-08	1.75983e-06	gene-LOC114263316;gene-LOC114267821;gene-LOC114270235;gene-LOC114270236;gene-LOC114270238;gene-LOC114283320;gene-LOC114306386;gene-LOC114310487;gene-LOC114314253
ko01200	Carbon metabolism	0.1452	0.0641	2.26	0.0165581	0.0910214	gene-LOC114268699;gene-LOC114270827;gene-LOC114274937;gene-LOC114277169;gene-LOC114277188;gene-LOC114281781;gene-LOC114291148;gene-LOC114297918;gene-LOC114322667
ko01230	Biosynthesis of amino acids	0.129	0.0546	2.36	0.0188957	0.0934841	gene-LOC114274937;gene-LOC114277169;gene-LOC114277699;gene-LOC114281781;gene-LOC114283879;gene-LOC114293661;gene-LOC114297918;gene-LOC114312242
ko00500	Starch and sucrose metabolism	0.0968	0.0286	3.38	0.0083401	0.0781311	gene-LOC114262520;gene-LOC114278685;gene-LOC114302309;gene-LOC114302367;gene-LOC114308260;gene-LOC114316156
ko00350	Tyrosine metabolism	0.0806	0.0104	7.78	0.000435755	0.0107792	gene-LOC114259507;gene-LOC114263230;gene-LOC114263381;gene-LOC114314002;MSTRG.43911
ko00260	Glycine, serine and threonine metabolism	0.0806	0.0142	5.68	0.0018053	0.0223288	gene-LOC114277169;gene-LOC114281781;gene-LOC114312242;gene-LOC114317178;gene-LOC114322667
ko00940	Phenylpropanoid biosynthesis	0.0806	0.0332	2.43	0.0545281	0.20764	gene-LOC114267821;gene-LOC114278685;gene-LOC114296132;gene-LOC114302309;gene-LOC114316921
ko04712	Circadian rhythm - plant	0.0645	0.0078	8.3	0.00132953	0.0219256	gene-LOC114270235;gene-LOC114270236;gene-LOC114270238;gene-LOC114302891
ko00010	Glycolysis / Gluconeogenesis	0.0645	0.0281	2.3	0.095708	0.295939	gene-LOC114274937;gene-LOC114277188;gene-LOC114291148;gene-LOC114297918
ko04075	Plant hormone signal transduction	0.0645	0.0486	1.33	0.355201	0.512471	gene-LOC114264801;gene-LOC114270431;gene-LOC114280419;gene-LOC114310347
ko00460	Cyanoamino acid metabolism	0.0484	0.0072	6.71	0.009996	0.0781311	gene-LOC114277169;gene-LOC114278685;gene-LOC114302309
ko00130	Ubiquinone and other terpenoid-quinone biosynthesis	0.0484	0.008	6.05	0.0132487	0.0819326	gene-LOC114259507;gene-LOC114263381;gene-LOC114313687
ko00400	Phenylalanine, tyrosine and tryptophan biosynthesis	0.0484	0.0101	4.77	0.0248121	0.111595	gene-LOC114259507;gene-LOC114283879;gene-LOC114293661
ko00630	Glyoxylate and dicarboxylate metabolism	0.0484	0.0172	2.81	0.0911398	0.295939	gene-LOC114268699;gene-LOC114277169;gene-LOC114322667
ko00710	Carbon fixation in photosynthetic organisms	0.0484	0.0223	2.17	0.160226	0.41721	gene-LOC114268699;gene-LOC114277188;gene-LOC114291148
ko00270	Cysteine and methionine metabolism	0.0484	0.025	1.93	0.202121	0.420368	gene-LOC114259507;gene-LOC114281781;gene-LOC114312242
ko04120	Ubiquitin mediated proteolysis	0.0484	0.0251	1.93	0.203923	0.420368	gene-LOC114302891;gene-LOC114306817;gene-LOC114312325
ko01240	Biosynthesis of cofactors	0.0484	0.0505	0.96	0.612334	0.598925	gene-LOC114263381;gene-LOC114277169;gene-LOC114313687
ko00261	Monobactam biosynthesis	0.0323	0.0026	12.45	0.0110547	0.0781311	gene-LOC114312242;gene-LOC114316471
ko00860	Porphyrin and chlorophyll metabolism	0.0323	0.0082	3.92	0.0920818	0.295939	gene-LOC114293959;gene-LOC114298882
ko00360	Phenylalanine metabolism	0.0323	0.009	3.58	0.107403	0.307562	gene-LOC114259507;gene-LOC114263381
ko00592	alpha-Linolenic acid metabolism	0.0323	0.0092	3.49	0.1119	0.307562	gene-LOC114270827;gene-LOC114317389
ko00561	Glycerolipid metabolism	0.0323	0.0127	2.53	0.18663	0.420368	gene-LOC114280802;gene-LOC114284431
ko00562	Inositol phosphate metabolism	0.0323	0.017	1.9	0.284631	0.469392	gene-LOC114299547;gene-LOC114316147
ko03018	RNA degradation	0.0323	0.0264	1.22	0.489599	0.580486	gene-LOC114274937;gene-LOC114297918
ko04016	MAPK signaling pathway - plant	0.0323	0.031	1.04	0.577196	0.582776	gene-LOC114270431;gene-LOC114310347
ko00944	Flavone and flavonol biosynthesis	0.0161	0.0009	17.89	0.0545608	0.20764	gene-LOC114310487
ko00300	Lysine biosynthesis	0.0161	0.0034	4.77	0.189949	0.420368	gene-LOC114312242
ko00450	Selenocompound metabolism	0.0161	0.0034	4.77	0.189949	0.420368	gene-LOC114316471
ko00670	One carbon pool by folate	0.0161	0.0038	4.21	0.212428	0.420384	gene-LOC114277169
ko00340	Histidine metabolism	0.0161	0.0042	3.87	0.228883	0.435527	gene-LOC114260959
ko00904	Diterpenoid biosynthesis	0.0161	0.0047	3.41	0.25556	0.468277	gene-LOC114283468
ko01040	Biosynthesis of unsaturated fatty acids	0.0161	0.0051	3.18	0.271128	0.469392	gene-LOC114270827
ko00950	Isoquinoline alkaloid biosynthesis	0.0161	0.0052	3.11	0.276246	0.469392	gene-LOC114259507
ko00960	Tropane, piperidine and pyridine alkaloid biosynthesis	0.0161	0.0059	2.75	0.306218	0.488701	gene-LOC114259507
ko00910	Nitrogen metabolism	0.0161	0.0068	2.39	0.344289	0.512471	gene-LOC114301063
ko02010	ABC transporters	0.0161	0.0069	2.35	0.348901	0.512471	gene-LOC114307332
ko00945	Stilbenoid, diarylheptanoid and gingerol biosynthesis	0.0161	0.0072	2.24	0.362546	0.512471	gene-LOC114267821
ko00920	Sulfur metabolism	0.0161	0.0077	2.11	0.380303	0.522638	gene-LOC114316471
ko00100	Steroid biosynthesis	0.0161	0.008	2.02	0.3933	0.52565	gene-LOC114268560
ko00410	beta-Alanine metabolism	0.0161	0.0085	1.91	0.410213	0.52565	gene-LOC114270827
ko00640	Propanoate metabolism	0.0161	0.0086	1.88	0.414369	0.52565	gene-LOC114270827
ko00053	Ascorbate and aldarate metabolism	0.0161	0.01	1.61	0.465837	0.576166	gene-LOC114323822
ko00071	Fatty acid degradation	0.0161	0.0109	1.48	0.495269	0.580486	gene-LOC114270827
ko00051	Fructose and mannose metabolism	0.0161	0.0123	1.31	0.53645	0.580486	gene-LOC114291148
ko00250	Alanine, aspartate and glutamate metabolism	0.0161	0.0123	1.31	0.53645	0.580486	gene-LOC114277699
ko00380	Tryptophan metabolism	0.0161	0.0123	1.31	0.53645	0.580486	gene-LOC114268185
ko00030	Pentose phosphate pathway	0.0161	0.0124	1.3	0.539729	0.580486	gene-LOC114291148
ko00020	Citrate cycle (TCA cycle)	0.0161	0.0128	1.26	0.552616	0.581701	gene-LOC114277188
ko01210	2-Oxocarboxylic acid metabolism	0.0161	0.0136	1.18	0.574321	0.582776	gene-LOC114312242
ko04070	Phosphatidylinositol signaling system	0.0161	0.0153	1.05	0.617402	0.598925	gene-LOC114299547
ko01212	Fatty acid metabolism	0.0161	0.0165	0.98	0.643709	0.612435	gene-LOC114270827
ko04146	Peroxisome	0.0161	0.0183	0.88	0.682143	0.636757	gene-LOC114270827
ko00564	Glycerophospholipid metabolism	0.0161	0.0193	0.84	0.701939	0.643102	gene-LOC114315850
ko00230	Purine metabolism	0.0161	0.0224	0.72	0.756084	0.680114	gene-LOC114316471
ko00620	Pyruvate metabolism	0.0161	0.0263	0.61	0.808953	0.714677	gene-LOC114277188
ko03040	Spliceosome	0.0161	0.0391	0.41	0.916381	0.795382	MSTRG.66011
ko04141	Protein processing in endoplasmic reticulum	0.0161	0.0452	0.36	0.943682	0.804956	gene-LOC114289415
Note:	The most 10 pathways base on gene ration were filled with yellow color.

## Sheet: KEGG C3d_vs_T3d
ID	Description	GeneRatio	BgRatio	enrich_factor	pvalue	qvalue	geneID
ko00500	Starch and sucrose metabolism	0.0763	0.0286	2.66	0.00663305	0.25834	gene-LOC114271959;gene-LOC114274462;gene-LOC114278685;gene-LOC114284111;gene-LOC114295362;gene-LOC114296058;gene-LOC114302309;gene-LOC114309568;gene-LOC114316884
ko03040	Spliceosome	0.0678	0.0391	1.73	0.090661	0.826975	gene-LOC114256026;gene-LOC114288330;gene-LOC114293941;gene-LOC114293944;gene-LOC114294683;gene-LOC114320289;MSTRG.23512;MSTRG.54117
ko00240	Pyrimidine metabolism	0.0508	0.0186	2.73	0.0225277	0.58493	gene-LOC114259340;gene-LOC114293066;gene-LOC114302655;gene-LOC114315677;MSTRG.47503;MSTRG.62226
ko00270	Cysteine and methionine metabolism	0.0508	0.025	2.03	0.0752517	0.826975	gene-LOC114259507;gene-LOC114269101;gene-LOC114280116;gene-LOC114317477;MSTRG.16541;MSTRG.47316
ko00940	Phenylpropanoid biosynthesis	0.0508	0.0332	1.53	0.19886	0.928734	gene-LOC114265898;gene-LOC114278685;gene-LOC114284111;gene-LOC114302309;gene-LOC114309568;gene-LOC114323288
ko03013	RNA transport	0.0508	0.0382	1.33	0.296009	0.928734	gene-LOC114274150;gene-LOC114277144;gene-LOC114321148;MSTRG.10199;MSTRG.28027;MSTRG.57015
ko01230	Biosynthesis of amino acids	0.0508	0.0546	0.93	0.630836	0.928734	gene-LOC114256666;gene-LOC114257383;gene-LOC114293661;gene-LOC114317477;MSTRG.16541;MSTRG.65413
ko01200	Carbon metabolism	0.0508	0.0641	0.79	0.776513	0.928734	gene-LOC114256666;gene-LOC114257383;gene-LOC114277188;gene-LOC114289139;gene-LOC114317477;MSTRG.65413
ko00460	Cyanoamino acid metabolism	0.0424	0.0072	5.88	0.00155707	0.121287	gene-LOC114278685;gene-LOC114281779;gene-LOC114284111;gene-LOC114302309;gene-LOC114309568
ko04626	Plant-pathogen interaction	0.0424	0.0545	0.78	0.778636	0.928734	gene-LOC114266452;gene-LOC114281649;gene-LOC114305726;gene-LOC114308410;MSTRG.20258
ko03008	Ribosome biogenesis in eukaryotes	0.0339	0.0168	2.02	0.13668	0.928734	gene-LOC114286363;gene-LOC114311298;gene-LOC114316669;MSTRG.64378
ko00710	Carbon fixation in photosynthetic organisms	0.0339	0.0223	1.52	0.269598	0.928734	gene-LOC114256666;gene-LOC114257383;gene-LOC114277188;gene-LOC114289139
ko04120	Ubiquitin mediated proteolysis	0.0339	0.0251	1.35	0.34471	0.928734	gene-LOC114281721;gene-LOC114306784;gene-LOC114306817;MSTRG.31809
ko00520	Amino sugar and nucleotide sugar metabolism	0.0339	0.0252	1.34	0.347746	0.928734	gene-LOC114295362;gene-LOC114296058;gene-LOC114316884;MSTRG.10059
ko00010	Glycolysis / Gluconeogenesis	0.0339	0.0281	1.21	0.423404	0.928734	gene-LOC114256666;gene-LOC114257383;gene-LOC114277188;gene-LOC114289115
ko04016	MAPK signaling pathway - plant	0.0339	0.031	1.09	0.499765	0.928734	gene-LOC114270202;gene-LOC114281649;gene-LOC114305726;gene-LOC114316503
ko04144	Endocytosis	0.0339	0.032	1.06	0.525231	0.928734	gene-LOC114272682;gene-LOC114285002;gene-LOC114308643;MSTRG.54117
ko04141	Protein processing in endoplasmic reticulum	0.0339	0.0452	0.75	0.786922	0.928734	gene-LOC114259149;gene-LOC114275786;gene-LOC114283773;MSTRG.54117
ko00906	Carotenoid biosynthesis	0.0254	0.007	3.64	0.0491956	0.826975	gene-LOC114269817;gene-LOC114286258;gene-LOC114292338
ko03022	Basal transcription factors	0.0254	0.0092	2.75	0.0955491	0.826975	gene-LOC114263355;gene-LOC114309204;MSTRG.23634
ko00562	Inositol phosphate metabolism	0.0254	0.017	1.49	0.325388	0.928734	gene-LOC114287723;gene-LOC114304836;gene-LOC114321196
ko04145	Phagosome	0.0254	0.0195	1.3	0.405287	0.928734	gene-LOC114278551;gene-LOC114304836;gene-LOC114308643
ko00620	Pyruvate metabolism	0.0254	0.0263	0.97	0.603126	0.928734	gene-LOC114277188;gene-LOC114289115;gene-LOC114289139
ko01240	Biosynthesis of cofactors	0.0254	0.0505	0.5	0.941815	0.987571	gene-LOC114264718;gene-LOC114310242;MSTRG.10059
ko00450	Selenocompound metabolism	0.0169	0.0034	5.01	0.0598845	0.826975	gene-LOC114271699;MSTRG.16541
ko00910	Nitrogen metabolism	0.0169	0.0068	2.51	0.189637	0.928734	gene-LOC114269868;gene-LOC114286364
ko00565	Ether lipid metabolism	0.0169	0.0073	2.31	0.213916	0.928734	gene-LOC114285002;gene-LOC114321196
ko00920	Sulfur metabolism	0.0169	0.0077	2.21	0.228624	0.928734	MSTRG.13596;MSTRG.16541
ko04712	Circadian rhythm - plant	0.0169	0.0078	2.18	0.233544	0.928734	gene-LOC114282078;gene-LOC114291773
ko00130	Ubiquinone and other terpenoid-quinone biosynthesis	0.0169	0.008	2.12	0.243402	0.928734	gene-LOC114259507;gene-LOC114310242
ko03430	Mismatch repair	0.0169	0.0083	2.03	0.258221	0.928734	gene-LOC114283296;MSTRG.34078
ko04136	Autophagy - other	0.0169	0.0085	2.01	0.263165	0.928734	gene-LOC114300898;gene-LOC114319830
ko00400	Phenylalanine, tyrosine and tryptophan biosynthesis	0.0169	0.0101	1.67	0.336962	0.928734	gene-LOC114259507;gene-LOC114293661
ko00350	Tyrosine metabolism	0.0169	0.0104	1.64	0.346675	0.928734	gene-LOC114259507;gene-LOC114289115
ko00250	Alanine, aspartate and glutamate metabolism	0.0169	0.0123	1.38	0.426989	0.928734	gene-LOC114281779;MSTRG.60588
ko00020	Citrate cycle (TCA cycle)	0.0169	0.0128	1.32	0.449659	0.928734	gene-LOC114277188;MSTRG.65413
ko00970	Aminoacyl-tRNA biosynthesis	0.0169	0.0142	1.19	0.501948	0.928734	gene-LOC114274026;MSTRG.43493
ko00040	Pentose and glucuronate interconversions	0.0169	0.0185	0.92	0.645296	0.928734	gene-LOC114272465;gene-LOC114321199
ko00564	Glycerophospholipid metabolism	0.0169	0.0193	0.88	0.667885	0.928734	gene-LOC114285002;gene-LOC114321196
ko00230	Purine metabolism	0.0169	0.0224	0.76	0.746893	0.928734	MSTRG.25559;MSTRG.6401
ko00480	Glutathione metabolism	0.0169	0.025	0.68	0.799306	0.928734	gene-LOC114287586;MSTRG.40642
ko03018	RNA degradation	0.0169	0.0264	0.64	0.822682	0.928734	gene-LOC114312709;MSTRG.64378
ko04075	Plant hormone signal transduction	0.0169	0.0486	0.35	0.980807	0.992204	gene-LOC114273443;gene-LOC114278857
ko00998	Biosynthesis of various secondary metabolites - part 2	0.0085	0.0007	12.54	0.0771906	0.826975	MSTRG.3058
ko00740	Riboflavin metabolism	0.0085	0.0037	2.28	0.357576	0.928734	gene-LOC114264718
ko00340	Histidine metabolism	0.0085	0.0042	2.03	0.391195	0.928734	gene-LOC114260959
ko00790	Folate biosynthesis	0.0085	0.0047	1.79	0.430775	0.928734	gene-LOC114264718
ko00904	Diterpenoid biosynthesis	0.0085	0.0047	1.79	0.430775	0.928734	gene-LOC114321304
ko00950	Isoquinoline alkaloid biosynthesis	0.0085	0.0052	1.64	0.460593	0.928734	gene-LOC114259507
ko00062	Fatty acid elongation	0.0085	0.0053	1.6	0.467802	0.928734	gene-LOC114266452
ko00073	Cutin, suberine and wax biosynthesis	0.0085	0.0053	1.6	0.467802	0.928734	gene-LOC114287670
ko00909	Sesquiterpenoid and triterpenoid biosynthesis	0.0085	0.0055	1.53	0.481935	0.928734	MSTRG.56133
ko00960	Tropane, piperidine and pyridine alkaloid biosynthesis	0.0085	0.0059	1.45	0.50244	0.928734	gene-LOC114259507
ko00310	Lysine degradation	0.0085	0.0065	1.3	0.541066	0.928734	gene-LOC114260661
ko02010	ABC transporters	0.0085	0.0069	1.23	0.559248	0.928734	gene-LOC114279291
ko00100	Steroid biosynthesis	0.0085	0.008	1.06	0.614851	0.928734	MSTRG.56133
ko00860	Porphyrin and chlorophyll metabolism	0.0085	0.0082	1.03	0.625107	0.928734	gene-LOC114298882
ko00360	Phenylalanine metabolism	0.0085	0.009	0.94	0.658915	0.928734	gene-LOC114259507
ko03060	Protein export	0.0085	0.009	0.94	0.658915	0.928734	gene-LOC114310752
ko00592	alpha-Linolenic acid metabolism	0.0085	0.0092	0.92	0.668006	0.928734	gene-LOC114289115
ko00510	N-Glycan biosynthesis	0.0085	0.0097	0.87	0.685475	0.928734	MSTRG.9035
ko00053	Ascorbate and aldarate metabolism	0.0085	0.01	0.85	0.697975	0.928734	gene-LOC114287723
ko00071	Fatty acid degradation	0.0085	0.0109	0.78	0.728953	0.928734	gene-LOC114289115
ko00280	Valine, leucine and isoleucine degradation	0.0085	0.0112	0.76	0.736191	0.928734	gene-LOC114262622
ko03420	Nucleotide excision repair	0.0085	0.0115	0.74	0.746691	0.928734	MSTRG.31809
ko00941	Flavonoid biosynthesis	0.0085	0.0117	0.72	0.75346	0.928734	gene-LOC114282078
ko00900	Terpenoid backbone biosynthesis	0.0085	0.0119	0.71	0.760049	0.928734	gene-LOC114295355
ko00051	Fructose and mannose metabolism	0.0085	0.0123	0.69	0.769607	0.928734	MSTRG.10059
ko00380	Tryptophan metabolism	0.0085	0.0123	0.69	0.769607	0.928734	gene-LOC114279164
ko01210	2-Oxocarboxylic acid metabolism	0.0085	0.0136	0.62	0.804208	0.928734	MSTRG.65413
ko00260	Glycine, serine and threonine metabolism	0.0085	0.0142	0.6	0.817056	0.928734	gene-LOC114317477
ko04070	Phosphatidylinositol signaling system	0.0085	0.0153	0.55	0.840297	0.935067	gene-LOC114304836
ko03050	Proteasome	0.0085	0.0162	0.52	0.856761	0.93996	MSTRG.30729
ko00630	Glyoxylate and dicarboxylate metabolism	0.0085	0.0172	0.49	0.873278	0.944774	MSTRG.65413
ko04146	Peroxisome	0.0085	0.0183	0.46	0.887905	0.94744	gene-LOC114264877
ko03015	mRNA surveillance pathway	0.0085	0.0263	0.32	0.957594	0.987571	gene-LOC114274150
ko00190	Oxidative phosphorylation	0.0085	0.0275	0.31	0.963549	0.987571	gene-LOC114272683
ko03010	Ribosome	0.0085	0.0506	0.17	0.997904	0.996558	MSTRG.15358
Note:	The most 10 pathways base on gene ration were filled with yellow color.

## Sheet: KEGG Cc3d_vs_Tc3d
ID	Description	GeneRatio	BgRatio	enrich_factor	pvalue	qvalue	geneID
ko04075	Plant hormone signal transduction	0.0521	0.0486	1.07	0.416472	0.961349	gene-LOC114256724;gene-LOC114258785;gene-LOC114264007;gene-LOC114264801;gene-LOC114269489;gene-LOC114273112;gene-LOC114279953;gene-LOC114281194;gene-LOC114281778;gene-LOC114282905;gene-LOC114289915;gene-LOC114301979;gene-LOC114308010;gene-LOC114310402;gene-LOC114314645;gene-LOC114317583;gene-LOC114322633
ko04016	MAPK signaling pathway - plant	0.0491	0.031	1.58	0.0463301	0.691764	gene-LOC114256467;gene-LOC114264007;gene-LOC114270202;gene-LOC114273112;gene-LOC114274056;gene-LOC114277355;gene-LOC114278819;gene-LOC114279953;gene-LOC114288490;gene-LOC114300527;gene-LOC114301979;gene-LOC114305726;gene-LOC114309962;gene-LOC114310402;gene-LOC114315099;gene-LOC114316297
ko04626	Plant-pathogen interaction	0.0491	0.0545	0.9	0.706242	0.961349	gene-LOC114256467;gene-LOC114256981;gene-LOC114271583;gene-LOC114273112;gene-LOC114274056;gene-LOC114279959;gene-LOC114284605;gene-LOC114284612;gene-LOC114295697;gene-LOC114305726;gene-LOC114308410;gene-LOC114313239;gene-LOC114316297;gene-LOC114316557;MSTRG.28700;MSTRG.43939
ko00940	Phenylpropanoid biosynthesis	0.046	0.0332	1.38	0.126417	0.691764	gene-LOC114257011;gene-LOC114266018;gene-LOC114267042;gene-LOC114270444;gene-LOC114273083;gene-LOC114281638;gene-LOC114287901;gene-LOC114294658;gene-LOC114299915;gene-LOC114302309;gene-LOC114303480;gene-LOC114305604;gene-LOC114319656;MSTRG.24852;MSTRG.50336
ko03040	Spliceosome	0.046	0.0391	1.18	0.294208	0.961349	gene-LOC114256573;gene-LOC114256675;gene-LOC114258027;gene-LOC114268677;gene-LOC114289352;gene-LOC114293941;gene-LOC114293944;gene-LOC114294683;gene-LOC114300391;gene-LOC114300402;gene-LOC114320289;MSTRG.33474;MSTRG.41614;MSTRG.54117;MSTRG.9125
ko01200	Carbon metabolism	0.046	0.0641	0.72	0.935639	0.969043	gene-LOC114257383;gene-LOC114265851;gene-LOC114268357;gene-LOC114268699;gene-LOC114275531;gene-LOC114289139;gene-LOC114292547;gene-LOC114292731;gene-LOC114319991;gene-LOC114321212;MSTRG.24273;MSTRG.39900;MSTRG.40016;MSTRG.4123;MSTRG.65413
ko00500	Starch and sucrose metabolism	0.0399	0.0286	1.39	0.142317	0.691764	gene-LOC114257421;gene-LOC114267281;gene-LOC114270317;gene-LOC114276233;gene-LOC114280618;gene-LOC114284252;gene-LOC114302309;gene-LOC114308260;gene-LOC114314313;gene-LOC114316156;gene-LOC114316182;MSTRG.53923;MSTRG.65154
ko04141	Protein processing in endoplasmic reticulum	0.0399	0.0452	0.88	0.719376	0.961349	gene-LOC114256229;gene-LOC114259149;gene-LOC114274033;gene-LOC114278370;gene-LOC114279564;gene-LOC114285107;gene-LOC114289415;gene-LOC114302498;gene-LOC114302712;gene-LOC114313061;gene-LOC114313577;MSTRG.54117;MSTRG.6335
ko01240	Biosynthesis of cofactors	0.0399	0.0505	0.79	0.846906	0.961349	gene-LOC114265516;gene-LOC114277264;gene-LOC114277815;gene-LOC114281259;gene-LOC114282620;gene-LOC114285890;gene-LOC114288992;gene-LOC114291307;gene-LOC114291591;gene-LOC114298671;gene-LOC114310242;gene-LOC114311329;MSTRG.10059
ko01230	Biosynthesis of amino acids	0.0368	0.0546	0.67	0.948488	0.969043	gene-LOC114257383;gene-LOC114264631;gene-LOC114265851;gene-LOC114268357;gene-LOC114275531;gene-LOC114277699;gene-LOC114281259;MSTRG.16541;MSTRG.39900;MSTRG.40016;MSTRG.4123;MSTRG.65413
ko00270	Cysteine and methionine metabolism	0.0337	0.025	1.35	0.193671	0.80424	gene-LOC114259507;gene-LOC114268357;gene-LOC114268499;gene-LOC114269101;gene-LOC114280116;gene-LOC114281259;gene-LOC114314435;gene-LOC114317275;MSTRG.16541;MSTRG.24273;MSTRG.47316
ko03013	RNA transport	0.0337	0.0382	0.88	0.707393	0.961349	gene-LOC114258027;gene-LOC114261169;gene-LOC114274150;gene-LOC114279311;gene-LOC114279885;gene-LOC114292462;MSTRG.10199;MSTRG.28027;MSTRG.33474;MSTRG.36513;MSTRG.57015
ko00970	Aminoacyl-tRNA biosynthesis	0.0307	0.0142	2.16	0.0174079	0.453521	gene-LOC114264792;gene-LOC114264799;gene-LOC114266444;gene-LOC114267410;gene-LOC114278379;MSTRG.1348;MSTRG.32377;MSTRG.43493;MSTRG.48578;MSTRG.8377
ko00710	Carbon fixation in photosynthetic organisms	0.0307	0.0223	1.37	0.192481	0.80424	gene-LOC114257383;gene-LOC114265851;gene-LOC114268699;gene-LOC114275531;gene-LOC114289139;gene-LOC114292731;gene-LOC114321212;MSTRG.24273;MSTRG.39900;MSTRG.40016
ko00562	Inositol phosphate metabolism	0.0245	0.017	1.44	0.191246	0.80424	gene-LOC114272468;gene-LOC114302780;gene-LOC114304836;gene-LOC114308140;MSTRG.14332;MSTRG.31862;MSTRG.44019;MSTRG.59071
ko00630	Glyoxylate and dicarboxylate metabolism	0.0245	0.0172	1.42	0.200654	0.80424	gene-LOC114260900;gene-LOC114268699;gene-LOC114292547;gene-LOC114293314;gene-LOC114319991;MSTRG.24273;MSTRG.5098;MSTRG.65413
ko00480	Glutathione metabolism	0.0245	0.025	0.98	0.57334	0.961349	gene-LOC114263223;gene-LOC114265311;gene-LOC114286101;gene-LOC114292139;gene-LOC114293371;gene-LOC114310449;gene-LOC114311814;MSTRG.3698
ko00520	Amino sugar and nucleotide sugar metabolism	0.0245	0.0252	0.97	0.583614	0.961349	gene-LOC114277355;gene-LOC114298671;gene-LOC114299172;gene-LOC114299173;gene-LOC114314313;gene-LOC114316182;MSTRG.10059;MSTRG.47348
ko03015	mRNA surveillance pathway	0.0245	0.0263	0.93	0.628341	0.961349	gene-LOC114258027;gene-LOC114274150;gene-LOC114279311;gene-LOC114314245;MSTRG.33474;MSTRG.46802;MSTRG.53348;MSTRG.62515
ko00010	Glycolysis / Gluconeogenesis	0.0245	0.0281	0.87	0.700972	0.961349	gene-LOC114257383;gene-LOC114265516;gene-LOC114275394;gene-LOC114292547;gene-LOC114292731;gene-LOC114296374;MSTRG.11473;MSTRG.39900
ko04144	Endocytosis	0.0245	0.032	0.77	0.825577	0.961349	gene-LOC114263591;gene-LOC114267505;gene-LOC114271245;gene-LOC114272682;gene-LOC114285002;gene-LOC114289086;MSTRG.23893;MSTRG.54117
ko03010	Ribosome	0.0245	0.0506	0.49	0.994316	0.98684	gene-LOC114306716;gene-LOC114311765;gene-LOC114319159;MSTRG.15358;MSTRG.41634;MSTRG.42576;MSTRG.45964;MSTRG.68867
ko00910	Nitrogen metabolism	0.0215	0.0068	3.18	0.00613898	0.339595	gene-LOC114260900;gene-LOC114263433;gene-LOC114269868;gene-LOC114269870;gene-LOC114277262;gene-LOC114293314;gene-LOC114301063
ko00130	Ubiquinone and other terpenoid-quinone biosynthesis	0.0215	0.008	2.68	0.0150299	0.453521	gene-LOC114257011;gene-LOC114259507;gene-LOC114279513;gene-LOC114282620;gene-LOC114291591;gene-LOC114310242;gene-LOC114323921
ko04070	Phosphatidylinositol signaling system	0.0215	0.0153	1.4	0.233191	0.867892	gene-LOC114272468;gene-LOC114274056;gene-LOC114304836;gene-LOC114308140;MSTRG.14332;MSTRG.44019;MSTRG.59071
ko00230	Purine metabolism	0.0215	0.0224	0.96	0.60092	0.961349	gene-LOC114278562;gene-LOC114286573;gene-LOC114291307;gene-LOC114293371;gene-LOC114307059;gene-LOC114320838;MSTRG.25559
ko00620	Pyruvate metabolism	0.0215	0.0263	0.82	0.758579	0.961349	gene-LOC114265516;gene-LOC114289139;gene-LOC114292547;gene-LOC114292731;gene-LOC114321212;MSTRG.11473;MSTRG.24273
ko03018	RNA degradation	0.0215	0.0264	0.81	0.762447	0.961349	gene-LOC114265309;gene-LOC114279311;gene-LOC114288031;gene-LOC114308789;gene-LOC114312709;gene-LOC114320946;MSTRG.64378
ko00190	Oxidative phosphorylation	0.0215	0.0275	0.78	0.79868	0.961349	gene-LOC114262980;gene-LOC114267663;gene-LOC114274536;gene-LOC114282923;gene-LOC114310538;gene-LOC114323959;MSTRG.5640
ko04136	Autophagy - other	0.0184	0.0085	2.18	0.0569287	0.691764	gene-LOC114265111;gene-LOC114280712;gene-LOC114296482;gene-LOC114319830;MSTRG.21853;MSTRG.8804
ko00592	alpha-Linolenic acid metabolism	0.0184	0.0092	1.99	0.080405	0.691764	gene-LOC114285638;gene-LOC114297089;MSTRG.11473;MSTRG.35698;MSTRG.35700;MSTRG.35703
ko00350	Tyrosine metabolism	0.0184	0.0104	1.78	0.121958	0.691764	gene-LOC114259507;gene-LOC114279513;gene-LOC114291735;gene-LOC114313932;gene-LOC114323921;MSTRG.11473
ko00052	Galactose metabolism	0.0184	0.0105	1.76	0.126607	0.691764	gene-LOC114257421;gene-LOC114276233;gene-LOC114296374;gene-LOC114299202;gene-LOC114309726;gene-LOC114320502
ko00071	Fatty acid degradation	0.0184	0.0109	1.68	0.146039	0.691764	gene-LOC114257586;gene-LOC114261133;gene-LOC114265516;gene-LOC114269622;MSTRG.11473;MSTRG.7010
ko00250	Alanine, aspartate and glutamate metabolism	0.0184	0.0123	1.5	0.211494	0.816294	gene-LOC114275531;gene-LOC114277264;gene-LOC114277699;gene-LOC114278562;gene-LOC114291307;gene-LOC114307059
ko03008	Ribosome biogenesis in eukaryotes	0.0184	0.0168	1.1	0.468632	0.961349	gene-LOC114286363;gene-LOC114296624;gene-LOC114298692;gene-LOC114316669;MSTRG.10720;MSTRG.64378
ko04146	Peroxisome	0.0184	0.0183	1.01	0.550638	0.961349	gene-LOC114257586;gene-LOC114261133;gene-LOC114304145;gene-LOC114319991;gene-LOC114321188;MSTRG.7010
ko00240	Pyrimidine metabolism	0.0184	0.0186	0.99	0.568764	0.961349	gene-LOC114259340;gene-LOC114273313;gene-LOC114293066;gene-LOC114293371;gene-LOC114302655;gene-LOC114315677
ko00564	Glycerophospholipid metabolism	0.0184	0.0193	0.96	0.603918	0.961349	gene-LOC114263591;gene-LOC114285002;gene-LOC114289086;gene-LOC114290149;gene-LOC114302780;gene-LOC114319093
ko04120	Ubiquitin mediated proteolysis	0.0184	0.0251	0.73	0.834143	0.961349	gene-LOC114277103;gene-LOC114294569;gene-LOC114302498;gene-LOC114306784;gene-LOC114306817;MSTRG.44346
ko00908	Zeatin biosynthesis	0.0153	0.006	2.57	0.0441945	0.691764	gene-LOC114263930;gene-LOC114277550;gene-LOC114279254;gene-LOC114306949;gene-LOC114322295
ko02010	ABC transporters	0.0153	0.0069	2.23	0.0725952	0.691764	gene-LOC114279291;gene-LOC114285901;gene-LOC114293296;gene-LOC114300896;gene-LOC114309706
ko00945	Stilbenoid, diarylheptanoid and gingerol biosynthesis	0.0153	0.0072	2.13	0.0853131	0.691764	gene-LOC114266018;gene-LOC114273083;gene-LOC114303480;MSTRG.24852;MSTRG.50336
ko00565	Ether lipid metabolism	0.0153	0.0073	2.09	0.0897966	0.691764	gene-LOC114263591;gene-LOC114285002;gene-LOC114289086;gene-LOC114290149;gene-LOC114302780
ko03430	Mismatch repair	0.0153	0.0083	1.84	0.135338	0.691764	gene-LOC114260047;gene-LOC114283296;gene-LOC114302068;gene-LOC114310997;MSTRG.35255
ko00941	Flavonoid biosynthesis	0.0153	0.0117	1.31	0.335138	0.961349	gene-LOC114266018;gene-LOC114273083;gene-LOC114303480;MSTRG.24852;MSTRG.50336
ko00330	Arginine and proline metabolism	0.0153	0.0125	1.23	0.386572	0.961349	gene-LOC114265516;gene-LOC114268499;gene-LOC114285088;gene-LOC114306956;gene-LOC114318161
ko04145	Phagosome	0.0153	0.0195	0.79	0.767538	0.961349	gene-LOC114272468;gene-LOC114279564;gene-LOC114304836;gene-LOC114323959;MSTRG.6557
ko00591	Linoleic acid metabolism	0.0123	0.0024	5.19	0.00651748	0.339595	gene-LOC114297089;MSTRG.35698;MSTRG.35700;MSTRG.35703
ko00563	Glycosylphosphatidylinositol (GPI)-anchor biosynthesis	0.0123	0.0053	2.32	0.0929801	0.691764	gene-LOC114261611;gene-LOC114301370;MSTRG.16890;MSTRG.29617
ko00960	Tropane, piperidine and pyridine alkaloid biosynthesis	0.0123	0.0059	2.09	0.122902	0.691764	gene-LOC114259507;gene-LOC114279513;gene-LOC114313932;gene-LOC114323921
ko00360	Phenylalanine metabolism	0.0123	0.009	1.36	0.338624	0.961349	gene-LOC114259507;gene-LOC114279513;gene-LOC114313932;gene-LOC114323921
ko03022	Basal transcription factors	0.0123	0.0092	1.33	0.355466	0.961349	gene-LOC114263355;gene-LOC114282712;gene-LOC114309204;MSTRG.23634
ko03420	Nucleotide excision repair	0.0123	0.0115	1.07	0.519309	0.961349	gene-LOC114260047;gene-LOC114302498;MSTRG.35255;MSTRG.44346
ko00030	Pentose phosphate pathway	0.0123	0.0124	0.99	0.579419	0.961349	gene-LOC114265851;gene-LOC114275394;MSTRG.40016;MSTRG.4123
ko03050	Proteasome	0.0123	0.0162	0.76	0.780906	0.961349	gene-LOC114286991;gene-LOC114307972;gene-LOC114310512;gene-LOC114312027
ko01212	Fatty acid metabolism	0.0123	0.0165	0.75	0.789927	0.961349	gene-LOC114257586;gene-LOC114261133;gene-LOC114282301;MSTRG.7010
ko00740	Riboflavin metabolism	0.0092	0.0037	2.47	0.119541	0.691764	gene-LOC114276315;gene-LOC114288992;gene-LOC114304486
ko00650	Butanoate metabolism	0.0092	0.0039	2.33	0.136134	0.691764	gene-LOC114292547;gene-LOC114321188;MSTRG.6544
ko00906	Carotenoid biosynthesis	0.0092	0.007	1.32	0.399555	0.961349	gene-LOC114262489;gene-LOC114262504;gene-LOC114323824
ko00770	Pantothenate and CoA biosynthesis	0.0092	0.0073	1.26	0.429283	0.961349	gene-LOC114265516;gene-LOC114277815;gene-LOC114281259
ko00920	Sulfur metabolism	0.0092	0.0077	1.2	0.458473	0.961349	gene-LOC114268357;gene-LOC114293693;MSTRG.16541
ko00100	Steroid biosynthesis	0.0092	0.008	1.15	0.487013	0.961349	gene-LOC114279462;gene-LOC114284236;MSTRG.56133
ko00410	beta-Alanine metabolism	0.0092	0.0085	1.09	0.523897	0.961349	gene-LOC114265516;gene-LOC114285088;gene-LOC114313932
ko03060	Protein export	0.0092	0.009	1.02	0.567882	0.961349	gene-LOC114277574;gene-LOC114279564;gene-LOC114310873
ko00053	Ascorbate and aldarate metabolism	0.0092	0.01	0.92	0.640461	0.961349	gene-LOC114265311;gene-LOC114265516;gene-LOC114298671
ko00061	Fatty acid biosynthesis	0.0092	0.0108	0.85	0.690714	0.961349	gene-LOC114257586;gene-LOC114261133;MSTRG.7010
ko00280	Valine, leucine and isoleucine degradation	0.0092	0.0112	0.82	0.710576	0.961349	gene-LOC114265516;gene-LOC114281259;gene-LOC114321188
ko00051	Fructose and mannose metabolism	0.0092	0.0123	0.75	0.769715	0.961349	gene-LOC114275394;gene-LOC114320628;MSTRG.10059
ko00380	Tryptophan metabolism	0.0092	0.0123	0.75	0.769715	0.961349	gene-LOC114265516;gene-LOC114276856;gene-LOC114292009
ko00020	Citrate cycle (TCA cycle)	0.0092	0.0128	0.72	0.795389	0.961349	MSTRG.24273;MSTRG.51617;MSTRG.65413
ko01210	2-Oxocarboxylic acid metabolism	0.0092	0.0136	0.67	0.827288	0.961349	gene-LOC114275531;gene-LOC114281259;MSTRG.65413
ko00040	Pentose and glucuronate interconversions	0.0092	0.0185	0.5	0.94393	0.969043	gene-LOC114262998;gene-LOC114322925;gene-LOC114322926
ko00511	Other glycan degradation	0.0061	0.0032	1.94	0.274878	0.961349	gene-LOC114285223;MSTRG.25444
ko00450	Selenocompound metabolism	0.0061	0.0034	1.81	0.3024	0.961349	gene-LOC114271699;MSTRG.16541
ko00670	One carbon pool by folate	0.0061	0.0038	1.6	0.356768	0.961349	gene-LOC114267410;MSTRG.5098
ko00340	Histidine metabolism	0.0061	0.0042	1.47	0.39654	0.961349	gene-LOC114265516;MSTRG.28805
ko00780	Biotin metabolism	0.0061	0.0046	1.33	0.447719	0.961349	gene-LOC114285890;gene-LOC114311329
ko00950	Isoquinoline alkaloid biosynthesis	0.0061	0.0052	1.18	0.508112	0.961349	gene-LOC114259507;gene-LOC114313932
ko00073	Cutin, suberine and wax biosynthesis	0.0061	0.0053	1.16	0.519666	0.961349	gene-LOC114287670;gene-LOC114294034
ko00909	Sesquiterpenoid and triterpenoid biosynthesis	0.0061	0.0055	1.11	0.542226	0.961349	gene-LOC114284236;MSTRG.56133
ko00760	Nicotinate and nicotinamide metabolism	0.0061	0.0061	1.01	0.595349	0.961349	gene-LOC114277264;MSTRG.62536
ko00310	Lysine degradation	0.0061	0.0065	0.94	0.634434	0.961349	gene-LOC114265516;gene-LOC114321116
ko00510	N-Glycan biosynthesis	0.0061	0.0097	0.63	0.83014	0.961349	MSTRG.49167;MSTRG.9035
ko00400	Phenylalanine, tyrosine and tryptophan biosynthesis	0.0061	0.0101	0.6	0.848706	0.961349	gene-LOC114259507;gene-LOC114264631
ko03030	DNA replication	0.0061	0.0101	0.6	0.848706	0.961349	gene-LOC114260047;MSTRG.35255
ko00561	Glycerolipid metabolism	0.0061	0.0127	0.48	0.923938	0.969043	gene-LOC114265516;gene-LOC114311664
ko00601	Glycosphingolipid biosynthesis - lacto and neolacto series	0.0031	0.0003	9.07	0.10621	0.691764	gene-LOC114277353
ko00966	Glucosinolate biosynthesis	0.0031	0.0014	2.27	0.361971	0.961349	gene-LOC114281259
ko00603	Glycosphingolipid biosynthesis - globo and isoglobo series	0.0031	0.0015	2.09	0.385439	0.961349	gene-LOC114277353
ko00072	Synthesis and degradation of ketone bodies	0.0031	0.0016	1.94	0.408047	0.961349	gene-LOC114321188
ko00903	Limonene and pinene degradation	0.0031	0.0016	1.94	0.408047	0.961349	gene-LOC114265516
ko03450	Non-homologous end-joining	0.0031	0.0019	1.6	0.471014	0.961349	gene-LOC114281471
ko04122	Sulfur relay system	0.0031	0.0026	1.18	0.577616	0.961349	MSTRG.45815
ko00196	Photosynthesis - antenna proteins	0.0031	0.0029	1.05	0.62259	0.961349	gene-LOC114265239
ko00290	Valine, leucine and isoleucine biosynthesis	0.0031	0.0045	0.68	0.776942	0.961349	gene-LOC114281259
ko01040	Biosynthesis of unsaturated fatty acids	0.0031	0.0051	0.6	0.815176	0.961349	gene-LOC114282301
ko00220	Arginine biosynthesis	0.0031	0.0065	0.47	0.886701	0.969043	gene-LOC114275531
ko00460	Cyanoamino acid metabolism	0.0031	0.0072	0.43	0.90963	0.969043	gene-LOC114302309
ko03020	RNA polymerase	0.0031	0.0073	0.42	0.912974	0.969043	MSTRG.55898
ko04712	Circadian rhythm - plant	0.0031	0.0078	0.39	0.925159	0.969043	MSTRG.39071
ko00513	Various types of N-glycan biosynthesis	0.0031	0.008	0.38	0.930598	0.969043	MSTRG.49167
ko03410	Base excision repair	0.0031	0.008	0.38	0.930598	0.969043	MSTRG.35255
ko03440	Homologous recombination	0.0031	0.0101	0.3	0.966139	0.977494	MSTRG.35255
ko00260	Glycine, serine and threonine metabolism	0.0031	0.0142	0.22	0.991345	0.98684	gene-LOC114313932
Note:	The most 10 pathways base on gene ration were filled with yellow color.

## Sheet: KEGG T0d_vs_T3d
ID	Description	GeneRatio	BgRatio	enrich_factor	pvalue	qvalue	geneID
ko04016	MAPK signaling pathway - plant	0.0978	0.031	3.16	1.10192e-08	5.5676e-07	gene-LOC114256342;gene-LOC114258295;gene-LOC114261861;gene-LOC114265314;gene-LOC114266177;gene-LOC114269346;gene-LOC114274147;gene-LOC114276686;gene-LOC114277218;gene-LOC114277355;gene-LOC114277384;gene-LOC114279686;gene-LOC114279688;gene-LOC114281649;gene-LOC114289564;gene-LOC114295467;gene-LOC114298100;gene-LOC114300531;gene-LOC114301402;gene-LOC114307876;gene-LOC114309071;gene-LOC114309072;gen…
ko04626	Plant-pathogen interaction	0.0978	0.0545	1.79	0.00109388	0.0184232	gene-LOC114258495;gene-LOC114258987;gene-LOC114261861;gene-LOC114263093;gene-LOC114265314;gene-LOC114271154;gene-LOC114272449;gene-LOC114276320;gene-LOC114278869;gene-LOC114279063;gene-LOC114279686;gene-LOC114279688;gene-LOC114280526;gene-LOC114281649;gene-LOC114292760;gene-LOC114294272;gene-LOC114295467;gene-LOC114298100;gene-LOC114299307;gene-LOC114300453;gene-LOC114307704;gene-LOC114308410;gen…
ko04075	Plant hormone signal transduction	0.0915	0.0486	1.88	0.000734215	0.0148389	gene-LOC114256342;gene-LOC114256724;gene-LOC114258295;gene-LOC114260773;gene-LOC114266013;gene-LOC114266177;gene-LOC114269346;gene-LOC114270962;gene-LOC114274147;gene-LOC114277121;gene-LOC114277218;gene-LOC114277384;gene-LOC114278388;gene-LOC114280678;gene-LOC114282558;gene-LOC114283676;gene-LOC114296118;gene-LOC114305041;gene-LOC114307008;gene-LOC114307876;gene-LOC114313877;gene-LOC114314594;gen…
ko01240	Biosynthesis of cofactors	0.0694	0.0505	1.37	0.080003	0.44914	gene-LOC114258636;gene-LOC114261622;gene-LOC114262045;gene-LOC114263381;gene-LOC114264474;gene-LOC114264718;gene-LOC114270648;gene-LOC114271362;gene-LOC114275234;gene-LOC114277169;gene-LOC114277264;gene-LOC114280942;gene-LOC114296156;gene-LOC114298671;gene-LOC114305336;gene-LOC114309295;gene-LOC114312501;gene-LOC114314616;gene-LOC114319071;gene-LOC114323330;gene-LOC114323691;gene-LOC114323910
ko01230	Biosynthesis of amino acids	0.0662	0.0546	1.21	0.208254	0.684368	gene-LOC114261622;gene-LOC114264474;gene-LOC114268357;gene-LOC114270648;gene-LOC114272377;gene-LOC114277169;gene-LOC114281848;gene-LOC114285059;gene-LOC114287550;gene-LOC114293661;gene-LOC114296156;gene-LOC114296518;gene-LOC114302839;gene-LOC114302852;gene-LOC114303376;gene-LOC114305250;gene-LOC114308504;gene-LOC114308505;gene-LOC114317119;gene-LOC114320971;MSTRG.65413
ko00520	Amino sugar and nucleotide sugar metabolism	0.0631	0.0252	2.5	0.000144711	0.00365586	gene-LOC114262045;gene-LOC114262926;gene-LOC114267786;gene-LOC114271642;gene-LOC114271644;gene-LOC114275234;gene-LOC114277355;gene-LOC114283525;gene-LOC114286559;gene-LOC114298671;gene-LOC114300445;gene-LOC114301402;gene-LOC114305915;gene-LOC114306240;gene-LOC114306288;gene-LOC114311232;gene-LOC114314979;gene-LOC114318576;gene-LOC114323691;MSTRG.32389
ko00500	Starch and sucrose metabolism	0.0599	0.0286	2.09	0.00184776	0.0266745	gene-LOC114257421;gene-LOC114262520;gene-LOC114263980;gene-LOC114267281;gene-LOC114267786;gene-LOC114271642;gene-LOC114271644;gene-LOC114271846;gene-LOC114278685;gene-LOC114283590;gene-LOC114289382;gene-LOC114303354;gene-LOC114306216;gene-LOC114306952;gene-LOC114317739;gene-LOC114317896;gene-LOC114318576;gene-LOC114318847;MSTRG.37262
ko01200	Carbon metabolism	0.0568	0.0641	0.89	0.73931	0.927088	gene-LOC114257092;gene-LOC114258636;gene-LOC114265896;gene-LOC114267786;gene-LOC114268357;gene-LOC114270827;gene-LOC114276927;gene-LOC114277169;gene-LOC114281848;gene-LOC114297608;gene-LOC114301807;gene-LOC114308504;gene-LOC114308505;gene-LOC114314981;gene-LOC114317119;gene-LOC114319956;gene-LOC114320971;MSTRG.65413
ko04141	Protein processing in endoplasmic reticulum	0.0473	0.0452	1.05	0.46508	0.833876	gene-LOC114259210;gene-LOC114269599;gene-LOC114274033;gene-LOC114274399;gene-LOC114278370;gene-LOC114280446;gene-LOC114280566;gene-LOC114286361;gene-LOC114286518;gene-LOC114289415;gene-LOC114295107;gene-LOC114295426;gene-LOC114302498;gene-LOC114313577;gene-LOC114321758
ko00592	alpha-Linolenic acid metabolism	0.041	0.0092	4.44	5.82376e-06	0.000196169	gene-LOC114258083;gene-LOC114265985;gene-LOC114268329;gene-LOC114270827;gene-LOC114273746;gene-LOC114282075;gene-LOC114296765;gene-LOC114297089;gene-LOC114306071;gene-LOC114317389;gene-LOC114318657;MSTRG.35698;MSTRG.35700
ko00480	Glutathione metabolism	0.0379	0.025	1.51	0.100231	0.497489	gene-LOC114258095;gene-LOC114260176;gene-LOC114286085;gene-LOC114286698;gene-LOC114292139;gene-LOC114292173;gene-LOC114299000;gene-LOC114311814;gene-LOC114311815;gene-LOC114311820;MSTRG.2387;MSTRG.3698
ko00940	Phenylpropanoid biosynthesis	0.0379	0.0332	1.14	0.363581	0.828735	gene-LOC114256449;gene-LOC114258632;gene-LOC114265740;gene-LOC114267042;gene-LOC114273393;gene-LOC114278685;gene-LOC114283523;gene-LOC114287901;gene-LOC114294658;gene-LOC114303752;gene-LOC114304798;gene-LOC114323288
ko00270	Cysteine and methionine metabolism	0.0347	0.025	1.39	0.170849	0.639435	gene-LOC114261622;gene-LOC114264474;gene-LOC114268357;gene-LOC114270648;gene-LOC114286085;gene-LOC114292050;gene-LOC114296156;gene-LOC114296518;gene-LOC114299207;gene-LOC114299229;gene-LOC114307836
ko00620	Pyruvate metabolism	0.0347	0.0263	1.32	0.211584	0.684368	gene-LOC114257092;gene-LOC114258636;gene-LOC114276927;gene-LOC114280942;gene-LOC114297608;gene-LOC114301807;gene-LOC114302839;gene-LOC114302852;gene-LOC114303376;gene-LOC114305250;gene-LOC114319956
ko00196	Photosynthesis - antenna proteins	0.0315	0.0029	10.77	9.37753e-09	5.5676e-07	gene-LOC114256391;gene-LOC114265239;gene-LOC114270379;gene-LOC114270380;gene-LOC114283189;gene-LOC114297152;gene-LOC114299811;gene-LOC114299812;gene-LOC114309077;gene-LOC114319654
ko04144	Endocytosis	0.0315	0.032	0.99	0.564789	0.842981	gene-LOC114260836;gene-LOC114265854;gene-LOC114269599;gene-LOC114271218;gene-LOC114295426;gene-LOC114305344;gene-LOC114307847;gene-LOC114309297;gene-LOC114311393;gene-LOC114321758
ko00052	Galactose metabolism	0.0284	0.0105	2.71	0.00583237	0.0663079	gene-LOC114257421;gene-LOC114257936;gene-LOC114267786;gene-LOC114295513;gene-LOC114296374;gene-LOC114316282;gene-LOC114318576;gene-LOC114318847;gene-LOC114320971
ko00564	Glycerophospholipid metabolism	0.0284	0.0193	1.47	0.158367	0.639435	gene-LOC114258083;gene-LOC114264680;gene-LOC114271218;gene-LOC114278929;gene-LOC114283137;gene-LOC114290194;gene-LOC114310737;gene-LOC114315850;gene-LOC114315908
ko03018	RNA degradation	0.0284	0.0264	1.08	0.458806	0.833876	gene-LOC114263963;gene-LOC114264494;gene-LOC114281848;gene-LOC114287602;gene-LOC114309643;gene-LOC114309717;gene-LOC114320971;gene-LOC114322279;MSTRG.64378
ko00010	Glycolysis / Gluconeogenesis	0.0284	0.0281	1.01	0.534113	0.842981	gene-LOC114258636;gene-LOC114267786;gene-LOC114275201;gene-LOC114280942;gene-LOC114281848;gene-LOC114295513;gene-LOC114296374;gene-LOC114318576;gene-LOC114320971
ko04145	Phagosome	0.0252	0.0195	1.29	0.277682	0.758393	gene-LOC114256112;gene-LOC114259433;gene-LOC114268003;gene-LOC114271700;gene-LOC114278551;gene-LOC114289777;gene-LOC114293072;gene-LOC114307752
ko00230	Purine metabolism	0.0252	0.0224	1.13	0.417763	0.833876	gene-LOC114278562;gene-LOC114290194;gene-LOC114302296;gene-LOC114308504;gene-LOC114308505;gene-LOC114318576;gene-LOC114321765;MSTRG.57838
ko00071	Fatty acid degradation	0.0221	0.0109	2.02	0.0581107	0.393998	gene-LOC114270827;gene-LOC114273746;gene-LOC114280942;gene-LOC114282075;gene-LOC114289604;gene-LOC114296765;gene-LOC114301807
ko00280	Valine, leucine and isoleucine degradation	0.0221	0.0112	1.98	0.0634876	0.393998	gene-LOC114258636;gene-LOC114261622;gene-LOC114273746;gene-LOC114280942;gene-LOC114282075;gene-LOC114296765;gene-LOC114301807
ko01210	2-Oxocarboxylic acid metabolism	0.0221	0.0136	1.62	0.141715	0.622638	gene-LOC114261622;gene-LOC114302839;gene-LOC114302852;gene-LOC114303376;gene-LOC114305250;gene-LOC114320360;MSTRG.65413
ko01212	Fatty acid metabolism	0.0221	0.0165	1.34	0.266602	0.748356	gene-LOC114270827;gene-LOC114273746;gene-LOC114282075;gene-LOC114282301;gene-LOC114289604;gene-LOC114296765;gene-LOC114301807
ko00630	Glyoxylate and dicarboxylate metabolism	0.0221	0.0172	1.28	0.306105	0.81402	gene-LOC114258636;gene-LOC114265896;gene-LOC114277169;gene-LOC114296917;gene-LOC114301807;gene-LOC114314981;MSTRG.65413
ko00330	Arginine and proline metabolism	0.0189	0.0125	1.51	0.205365	0.684368	gene-LOC114260176;gene-LOC114280942;gene-LOC114286085;gene-LOC114303664;gene-LOC114307836;gene-LOC114319809
ko00561	Glycerolipid metabolism	0.0189	0.0127	1.49	0.216716	0.684368	gene-LOC114257936;gene-LOC114261631;gene-LOC114280942;gene-LOC114283137;gene-LOC114284431;gene-LOC114291599
ko00290	Valine, leucine and isoleucine biosynthesis	0.0158	0.0045	3.5	0.0132946	0.122132	gene-LOC114261622;gene-LOC114302839;gene-LOC114302852;gene-LOC114303376;gene-LOC114305250
ko01040	Biosynthesis of unsaturated fatty acids	0.0158	0.0051	3.11	0.021377	0.180016	gene-LOC114270827;gene-LOC114273746;gene-LOC114282075;gene-LOC114282301;gene-LOC114296765
ko00860	Porphyrin and chlorophyll metabolism	0.0158	0.0082	1.92	0.119162	0.547348	gene-LOC114271402;gene-LOC114293042;gene-LOC114305336;gene-LOC114315105;gene-LOC114323330
ko00053	Ascorbate and aldarate metabolism	0.0158	0.01	1.57	0.212179	0.684368	gene-LOC114262045;gene-LOC114275234;gene-LOC114280942;gene-LOC114298671;gene-LOC114323691
ko00900	Terpenoid backbone biosynthesis	0.0158	0.0119	1.32	0.328379	0.828735	gene-LOC114281498;gene-LOC114295355;gene-LOC114301807;gene-LOC114307007;gene-LOC114315105
ko00030	Pentose phosphate pathway	0.0158	0.0124	1.27	0.356886	0.828735	gene-LOC114308504;gene-LOC114308505;gene-LOC114317119;gene-LOC114318576;gene-LOC114320971
ko00260	Glycine, serine and threonine metabolism	0.0158	0.0142	1.11	0.470358	0.833876	gene-LOC114258636;gene-LOC114265896;gene-LOC114277169;gene-LOC114307723;gene-LOC114314981
ko04146	Peroxisome	0.0158	0.0183	0.86	0.692337	0.927088	gene-LOC114270827;gene-LOC114273746;gene-LOC114282075;gene-LOC114289604;gene-LOC114296765
ko00710	Carbon fixation in photosynthetic organisms	0.0158	0.0223	0.71	0.841432	0.927088	gene-LOC114257092;gene-LOC114276927;gene-LOC114297608;gene-LOC114317119;gene-LOC114319956
ko04120	Ubiquitin mediated proteolysis	0.0158	0.0251	0.63	0.905374	0.927088	gene-LOC114294569;gene-LOC114302498;gene-LOC114302891;gene-LOC114312325;gene-LOC114322364
ko00591	Linoleic acid metabolism	0.0126	0.0024	5.33	0.00590555	0.0663079	gene-LOC114297089;gene-LOC114306071;MSTRG.35698;MSTRG.35700
ko00910	Nitrogen metabolism	0.0126	0.0068	1.87	0.165941	0.639435	gene-LOC114277262;gene-LOC114286364;gene-LOC114320792;MSTRG.14467
ko00920	Sulfur metabolism	0.0126	0.0077	1.65	0.224595	0.687754	gene-LOC114268357;gene-LOC114282930;gene-LOC114296518;gene-LOC114302296
ko00100	Steroid biosynthesis	0.0126	0.008	1.58	0.247846	0.715585	gene-LOC114279753;gene-LOC114284236;gene-LOC114313622;gene-LOC114323318
ko00130	Ubiquinone and other terpenoid-quinone biosynthesis	0.0126	0.008	1.58	0.247846	0.715585	gene-LOC114263381;gene-LOC114304798;gene-LOC114319071;gene-LOC114323910
ko00400	Phenylalanine, tyrosine and tryptophan biosynthesis	0.0126	0.0101	1.24	0.401798	0.828735	gene-LOC114272377;gene-LOC114285059;gene-LOC114287550;gene-LOC114293661
ko00051	Fructose and mannose metabolism	0.0126	0.0123	1.03	0.549754	0.842981	gene-LOC114267786;gene-LOC114270659;gene-LOC114271645;gene-LOC114320971
ko00380	Tryptophan metabolism	0.0126	0.0123	1.03	0.549754	0.842981	gene-LOC114258636;gene-LOC114280942;gene-LOC114301807;gene-LOC114320360
ko00603	Glycosphingolipid biosynthesis - globo and isoglobo series	0.0095	0.0015	6.46	0.00988928	0.0999338	gene-LOC114257936;gene-LOC114277353;gene-LOC114300445
ko00905	Brassinosteroid biosynthesis	0.0095	0.0024	4	0.0372809	0.289795	gene-LOC114274957;gene-LOC114279029;gene-LOC114303283
ko00531	Glycosaminoglycan degradation	0.0095	0.0029	3.23	0.0640276	0.393998	gene-LOC114284967;gene-LOC114286261;gene-LOC114300445
ko00450	Selenocompound metabolism	0.0095	0.0034	2.8	0.0902296	0.479891	gene-LOC114292050;gene-LOC114296518;gene-LOC114302296
ko00310	Lysine degradation	0.0095	0.0065	1.45	0.343071	0.828735	gene-LOC114258636;gene-LOC114280942;gene-LOC114301807
ko02010	ABC transporters	0.0095	0.0069	1.38	0.372589	0.828735	gene-LOC114269470;gene-LOC114302629;gene-LOC114307332
ko00460	Cyanoamino acid metabolism	0.0095	0.0072	1.31	0.40185	0.828735	gene-LOC114277169;gene-LOC114278685;gene-LOC114287616
ko04712	Circadian rhythm - plant	0.0095	0.0078	1.22	0.449682	0.833876	gene-LOC114289944;gene-LOC114289998;gene-LOC114302891
ko00410	beta-Alanine metabolism	0.0095	0.0085	1.12	0.504913	0.842981	gene-LOC114270827;gene-LOC114280942;gene-LOC114307723
ko00640	Propanoate metabolism	0.0095	0.0086	1.11	0.513842	0.842981	gene-LOC114258636;gene-LOC114270827;gene-LOC114301807
ko00360	Phenylalanine metabolism	0.0095	0.009	1.05	0.548678	0.842981	gene-LOC114263381;gene-LOC114307723;gene-LOC114307867
ko00510	N-Glycan biosynthesis	0.0095	0.0097	0.98	0.598085	0.875914	gene-LOC114258155;gene-LOC114295107;gene-LOC114312678
ko00350	Tyrosine metabolism	0.0095	0.0104	0.91	0.643833	0.916353	gene-LOC114263381;gene-LOC114307723;gene-LOC114307867
ko00970	Aminoacyl-tRNA biosynthesis	0.0095	0.0142	0.67	0.833542	0.927088	gene-LOC114261510;MSTRG.15405;MSTRG.66341
ko04070	Phosphatidylinositol signaling system	0.0095	0.0153	0.62	0.869545	0.927088	gene-LOC114279686;gene-LOC114279688;gene-LOC114314441
ko00040	Pentose and glucuronate interconversions	0.0095	0.0185	0.51	0.936464	0.927088	gene-LOC114270659;gene-LOC114275234;gene-LOC114321199
ko00240	Pyrimidine metabolism	0.0095	0.0186	0.51	0.938131	0.927088	gene-LOC114290274;gene-LOC114302655;gene-LOC114309295
ko03013	RNA transport	0.0095	0.0382	0.25	0.999658	0.927088	gene-LOC114264494;gene-LOC114276327;MSTRG.7136
ko03040	Spliceosome	0.0095	0.0391	0.24	0.999736	0.927088	gene-LOC114269599;gene-LOC114295426;gene-LOC114321758
ko00966	Glucosinolate biosynthesis	0.0063	0.0014	4.67	0.066282	0.393998	gene-LOC114261622;gene-LOC114320360
ko00740	Riboflavin metabolism	0.0063	0.0037	1.7	0.330916	0.828735	gene-LOC114264718;gene-LOC114276315
ko00790	Folate biosynthesis	0.0063	0.0047	1.33	0.445647	0.833876	gene-LOC114264718;gene-LOC114314616
ko00904	Diterpenoid biosynthesis	0.0063	0.0047	1.33	0.445647	0.833876	gene-LOC114300478;gene-LOC114302160
ko00600	Sphingolipid metabolism	0.0063	0.0048	1.3	0.457742	0.833876	gene-LOC114257936;gene-LOC114265307
ko00730	Thiamine metabolism	0.0063	0.0054	1.17	0.515829	0.842981	gene-LOC114271362;gene-LOC114312501
ko00909	Sesquiterpenoid and triterpenoid biosynthesis	0.0063	0.0055	1.14	0.526945	0.842981	gene-LOC114284236;gene-LOC114323318
ko00960	Tropane, piperidine and pyridine alkaloid biosynthesis	0.0063	0.0059	1.08	0.559244	0.842981	gene-LOC114303225;gene-LOC114307723
ko00906	Carotenoid biosynthesis	0.0063	0.007	0.9	0.655311	0.919735	gene-LOC114282858;gene-LOC114323824
ko00945	Stilbenoid, diarylheptanoid and gingerol biosynthesis	0.0063	0.0072	0.87	0.672394	0.927088	gene-LOC114258632;gene-LOC114265740
ko00770	Pantothenate and CoA biosynthesis	0.0063	0.0073	0.86	0.680676	0.927088	gene-LOC114261622;gene-LOC114280942
ko00513	Various types of N-glycan biosynthesis	0.0063	0.008	0.79	0.726828	0.927088	gene-LOC114295107;gene-LOC114300445
ko00195	Photosynthesis	0.0063	0.0086	0.74	0.760868	0.927088	gene-LOC114259061;gene-LOC114292486
ko03030	DNA replication	0.0063	0.0101	0.62	0.837295	0.927088	gene-LOC114265337;gene-LOC114291295
ko00941	Flavonoid biosynthesis	0.0063	0.0117	0.54	0.890969	0.927088	gene-LOC114258632;gene-LOC114265740
ko00250	Alanine, aspartate and glutamate metabolism	0.0063	0.0123	0.51	0.905787	0.927088	gene-LOC114277264;gene-LOC114278562
ko00020	Citrate cycle (TCA cycle)	0.0063	0.0128	0.49	0.91871	0.927088	gene-LOC114258636;MSTRG.65413
ko03008	Ribosome biogenesis in eukaryotes	0.0063	0.0168	0.38	0.972024	0.927088	gene-LOC114268838;MSTRG.64378
ko03015	mRNA surveillance pathway	0.0063	0.0263	0.24	0.998163	0.927088	gene-LOC114264494;MSTRG.7136
ko00190	Oxidative phosphorylation	0.0063	0.0275	0.23	0.99873	0.927088	gene-LOC114259061;gene-LOC114298589
ko00601	Glycosphingolipid biosynthesis - lacto and neolacto series	0.0032	0.0003	9.33	0.103384	0.497489	gene-LOC114277353
ko00604	Glycosphingolipid biosynthesis - ganglio series	0.0032	0.0006	5.6	0.166316	0.639435	gene-LOC114300445
ko00902	Monoterpenoid biosynthesis	0.0032	0.0015	2.15	0.376969	0.828735	gene-LOC114298051
ko00072	Synthesis and degradation of ketone bodies	0.0032	0.0016	2	0.399256	0.828735	gene-LOC114301807
ko00903	Limonene and pinene degradation	0.0032	0.0016	2	0.399256	0.828735	gene-LOC114280942
ko00261	Monobactam biosynthesis	0.0032	0.0026	1.22	0.567256	0.842981	gene-LOC114302296
ko00511	Other glycan degradation	0.0032	0.0032	1	0.639402	0.916353	gene-LOC114300445
ko00670	One carbon pool by folate	0.0032	0.0038	0.82	0.710323	0.927088	gene-LOC114277169
ko00650	Butanoate metabolism	0.0032	0.0039	0.8	0.72071	0.927088	gene-LOC114301807
ko00340	Histidine metabolism	0.0032	0.0042	0.76	0.740382	0.927088	gene-LOC114280942
ko00950	Isoquinoline alkaloid biosynthesis	0.0032	0.0052	0.61	0.813148	0.927088	gene-LOC114307723
ko00062	Fatty acid elongation	0.0032	0.0053	0.6	0.819857	0.927088	gene-LOC114258495
ko00908	Zeatin biosynthesis	0.0032	0.006	0.53	0.855356	0.927088	gene-LOC114322317
ko00760	Nicotinate and nicotinamide metabolism	0.0032	0.0061	0.52	0.860554	0.927088	gene-LOC114277264
ko00565	Ether lipid metabolism	0.0032	0.0073	0.43	0.906789	0.927088	gene-LOC114271218
ko04130	SNARE interactions in vesicular transport	0.0032	0.0083	0.38	0.932986	0.927088	gene-LOC114317160
ko04136	Autophagy - other	0.0032	0.0085	0.37	0.9354	0.927088	gene-LOC114262449
ko03022	Basal transcription factors	0.0032	0.0092	0.34	0.950035	0.927088	gene-LOC114287645
ko03440	Homologous recombination	0.0032	0.0101	0.31	0.962757	0.927088	gene-LOC114289285
ko00061	Fatty acid biosynthesis	0.0032	0.0108	0.29	0.970129	0.927088	gene-LOC114289604
ko03420	Nucleotide excision repair	0.0032	0.0115	0.27	0.976045	0.927088	gene-LOC114302498
ko03050	Proteasome	0.0032	0.0162	0.19	0.994913	0.927088	gene-LOC114306022
ko03010	Ribosome	0.0032	0.0506	0.06	1	0.927088	gene-LOC114306716
Note:	The most 10 pathways base on gene ration were filled with yellow color.

## Sheet: KEGG T0d_vs_Tc3d
ID	Description	GeneRatio	BgRatio	enrich_factor	pvalue	qvalue	geneID
ko01200	Carbon metabolism	0.0922	0.0641	1.44	0.00241023	0.026066	gene-LOC114257092;gene-LOC114257457;gene-LOC114257854;gene-LOC114258379;gene-LOC114258636;gene-LOC114259858;gene-LOC114260553;gene-LOC114260822;gene-LOC114260938;gene-LOC114261333;gene-LOC114261363;gene-LOC114263578;gene-LOC114265303;gene-LOC114265851;gene-LOC114268357;gene-LOC114268471;gene-LOC114270827;gene-LOC114274222;gene-LOC114275531;gene-LOC114276927;gene-LOC114277169;gene-LOC114277173;gen…
ko01230	Biosynthesis of amino acids	0.0768	0.0546	1.41	0.00833485	0.0428928	gene-LOC114257457;gene-LOC114257854;gene-LOC114258379;gene-LOC114259858;gene-LOC114260208;gene-LOC114260938;gene-LOC114261622;gene-LOC114263982;gene-LOC114265303;gene-LOC114265851;gene-LOC114268357;gene-LOC114268471;gene-LOC114270648;gene-LOC114272377;gene-LOC114274222;gene-LOC114275531;gene-LOC114277169;gene-LOC114277173;gene-LOC114278898;gene-LOC114280209;gene-LOC114281781;gene-LOC114285059;gen…
ko04075	Plant hormone signal transduction	0.0753	0.0486	1.55	0.00127978	0.0237096	gene-LOC114256342;gene-LOC114256724;gene-LOC114257186;gene-LOC114258295;gene-LOC114258785;gene-LOC114260162;gene-LOC114260196;gene-LOC114260773;gene-LOC114262611;gene-LOC114267559;gene-LOC114269346;gene-LOC114269489;gene-LOC114270962;gene-LOC114273112;gene-LOC114277121;gene-LOC114277218;gene-LOC114277384;gene-LOC114278388;gene-LOC114279953;gene-LOC114280678;gene-LOC114281778;gene-LOC114282558;gen…
ko04016	MAPK signaling pathway - plant	0.0691	0.031	2.23	2.27318e-07	2.10568e-05	gene-LOC114256342;gene-LOC114256467;gene-LOC114258295;gene-LOC114260196;gene-LOC114265314;gene-LOC114267559;gene-LOC114269346;gene-LOC114270202;gene-LOC114273112;gene-LOC114276686;gene-LOC114277218;gene-LOC114277355;gene-LOC114277356;gene-LOC114277384;gene-LOC114279686;gene-LOC114279688;gene-LOC114279953;gene-LOC114283936;gene-LOC114288490;gene-LOC114289564;gene-LOC114290917;gene-LOC114293689;gen…
ko04626	Plant-pathogen interaction	0.0645	0.0545	1.18	0.141661	0.279197	gene-LOC114256224;gene-LOC114256467;gene-LOC114258169;gene-LOC114258495;gene-LOC114258987;gene-LOC114263093;gene-LOC114264686;gene-LOC114265314;gene-LOC114268788;gene-LOC114271154;gene-LOC114271583;gene-LOC114272449;gene-LOC114273112;gene-LOC114279063;gene-LOC114279329;gene-LOC114279686;gene-LOC114279688;gene-LOC114281606;gene-LOC114285755;gene-LOC114292138;gene-LOC114292760;gene-LOC114293429;gen…
ko01240	Biosynthesis of cofactors	0.0599	0.0505	1.19	0.1475	0.284648	gene-LOC114255883;gene-LOC114258636;gene-LOC114261622;gene-LOC114263381;gene-LOC114263512;gene-LOC114266782;gene-LOC114270648;gene-LOC114271362;gene-LOC114273739;gene-LOC114277169;gene-LOC114277173;gene-LOC114277264;gene-LOC114277815;gene-LOC114280942;gene-LOC114282620;gene-LOC114285179;gene-LOC114288633;gene-LOC114288992;gene-LOC114295597;gene-LOC114296156;gene-LOC114299115;gene-LOC114299955;gen…
ko00940	Phenylpropanoid biosynthesis	0.0553	0.0332	1.66	0.00165288	0.0248524	gene-LOC114256449;gene-LOC114257689;gene-LOC114257731;gene-LOC114258632;gene-LOC114258943;gene-LOC114259497;gene-LOC114265749;gene-LOC114265898;gene-LOC114267042;gene-LOC114267339;gene-LOC114267821;gene-LOC114269233;gene-LOC114270444;gene-LOC114271165;gene-LOC114273393;gene-LOC114273413;gene-LOC114278652;gene-LOC114278653;gene-LOC114281388;gene-LOC114282311;gene-LOC114283523;gene-LOC114287901;gen…
ko00500	Starch and sucrose metabolism	0.0476	0.0286	1.66	0.00337673	0.026066	gene-LOC114256118;gene-LOC114257421;gene-LOC114257731;gene-LOC114259497;gene-LOC114263980;gene-LOC114267281;gene-LOC114270317;gene-LOC114271165;gene-LOC114271642;gene-LOC114271644;gene-LOC114271846;gene-LOC114272476;gene-LOC114276233;gene-LOC114280617;gene-LOC114280618;gene-LOC114282989;gene-LOC114283590;gene-LOC114284116;gene-LOC114288807;gene-LOC114302309;gene-LOC114302367;gene-LOC114303419;gen…
ko00520	Amino sugar and nucleotide sugar metabolism	0.0445	0.0252	1.76	0.00187805	0.0248524	gene-LOC114259783;gene-LOC114271642;gene-LOC114271644;gene-LOC114276543;gene-LOC114277355;gene-LOC114277356;gene-LOC114283484;gene-LOC114286196;gene-LOC114286394;gene-LOC114288807;gene-LOC114292699;gene-LOC114299173;gene-LOC114299955;gene-LOC114301399;gene-LOC114301402;gene-LOC114303419;gene-LOC114305915;gene-LOC114306240;gene-LOC114306288;gene-LOC114307108;gene-LOC114311232;gene-LOC114316182;gen…
ko00710	Carbon fixation in photosynthetic organisms	0.0399	0.0223	1.79	0.002591	0.026066	gene-LOC114257092;gene-LOC114257457;gene-LOC114258379;gene-LOC114259858;gene-LOC114260553;gene-LOC114261363;gene-LOC114265303;gene-LOC114265851;gene-LOC114275531;gene-LOC114276927;gene-LOC114280209;gene-LOC114282695;gene-LOC114292731;gene-LOC114297608;gene-LOC114309833;gene-LOC114311438;gene-LOC114313020;gene-LOC114314020;gene-LOC114315679;gene-LOC114317119;gene-LOC114317534;gene-LOC114320547;gen…
ko04141	Protein processing in endoplasmic reticulum	0.0399	0.0452	0.88	0.775436	0.77193	gene-LOC114269599;gene-LOC114274033;gene-LOC114274399;gene-LOC114274539;gene-LOC114275786;gene-LOC114277695;gene-LOC114278370;gene-LOC114279391;gene-LOC114280446;gene-LOC114280566;gene-LOC114285107;gene-LOC114286263;gene-LOC114286518;gene-LOC114289415;gene-LOC114295107;gene-LOC114295426;gene-LOC114296214;gene-LOC114298966;gene-LOC114299034;gene-LOC114301497;gene-LOC114302712;gene-LOC114310011;gen…
ko00270	Cysteine and methionine metabolism	0.0369	0.025	1.47	0.0352716	0.107155	gene-LOC114259507;gene-LOC114259858;gene-LOC114261622;gene-LOC114263100;gene-LOC114268357;gene-LOC114268499;gene-LOC114269101;gene-LOC114270512;gene-LOC114270648;gene-LOC114279659;gene-LOC114281781;gene-LOC114292050;gene-LOC114296156;gene-LOC114299229;gene-LOC114307163;gene-LOC114307836;gene-LOC114311874;gene-LOC114314435;gene-LOC114315661;gene-LOC114315886;gene-LOC114317275;gene-LOC114321793;MST…
ko00620	Pyruvate metabolism	0.0369	0.0263	1.4	0.0564793	0.150826	gene-LOC114257092;gene-LOC114258636;gene-LOC114260208;gene-LOC114260553;gene-LOC114261363;gene-LOC114263578;gene-LOC114276927;gene-LOC114280942;gene-LOC114282695;gene-LOC114287927;gene-LOC114292547;gene-LOC114292731;gene-LOC114297608;gene-LOC114302839;gene-LOC114307188;gene-LOC114309539;gene-LOC114312986;gene-LOC114313068;gene-LOC114314020;gene-LOC114314334;gene-LOC114317106;gene-LOC114321212;MST…
ko00010	Glycolysis / Gluconeogenesis	0.0338	0.0281	1.2	0.208899	0.379424	gene-LOC114257457;gene-LOC114258379;gene-LOC114258636;gene-LOC114265303;gene-LOC114268471;gene-LOC114274222;gene-LOC114275201;gene-LOC114280209;gene-LOC114280942;gene-LOC114292547;gene-LOC114292731;gene-LOC114295513;gene-LOC114296374;gene-LOC114297884;gene-LOC114307188;gene-LOC114311438;gene-LOC114313020;gene-LOC114314334;gene-LOC114315679;gene-LOC114317106;gene-LOC114320547;gene-LOC114320971
ko00630	Glyoxylate and dicarboxylate metabolism	0.0323	0.0172	1.87	0.00382557	0.0272591	gene-LOC114258636;gene-LOC114260822;gene-LOC114260938;gene-LOC114263578;gene-LOC114277169;gene-LOC114277173;gene-LOC114287927;gene-LOC114290271;gene-LOC114292547;gene-LOC114294025;gene-LOC114296917;gene-LOC114298203;gene-LOC114302428;gene-LOC114306685;gene-LOC114313068;gene-LOC114313725;gene-LOC114314981;gene-LOC114317534;gene-LOC114322667;MSTRG.5098;MSTRG.65413
ko00592	alpha-Linolenic acid metabolism	0.0307	0.0092	3.33	1.24488e-06	5.76576e-05	gene-LOC114262080;gene-LOC114263187;gene-LOC114265985;gene-LOC114268329;gene-LOC114270827;gene-LOC114278164;gene-LOC114282075;gene-LOC114285638;gene-LOC114288129;gene-LOC114295158;gene-LOC114296765;gene-LOC114297089;gene-LOC114299110;gene-LOC114306071;gene-LOC114317389;gene-LOC114318219;gene-LOC114318220;MSTRG.35698;MSTRG.35700;MSTRG.35703
ko00480	Glutathione metabolism	0.0292	0.025	1.17	0.273886	0.456322	gene-LOC114255894;gene-LOC114263222;gene-LOC114263223;gene-LOC114279623;gene-LOC114283979;gene-LOC114284060;gene-LOC114284853;gene-LOC114286101;gene-LOC114287586;gene-LOC114292173;gene-LOC114294895;gene-LOC114299000;gene-LOC114307370;gene-LOC114310449;gene-LOC114310744;gene-LOC114311824;gene-LOC114316295;gene-LOC114316599;gene-LOC114316601
ko00051	Fructose and mannose metabolism	0.0246	0.0123	2	0.00569968	0.0329981	gene-LOC114258379;gene-LOC114260653;gene-LOC114262899;gene-LOC114268471;gene-LOC114270659;gene-LOC114271645;gene-LOC114274222;gene-LOC114275771;gene-LOC114294855;gene-LOC114297884;gene-LOC114299955;gene-LOC114313020;gene-LOC114315679;gene-LOC114320547;gene-LOC114320971;MSTRG.10059
ko00380	Tryptophan metabolism	0.0246	0.0123	2	0.00569968	0.0329981	gene-LOC114258636;gene-LOC114258943;gene-LOC114263578;gene-LOC114276856;gene-LOC114280942;gene-LOC114287927;gene-LOC114290128;gene-LOC114292009;gene-LOC114307163;gene-LOC114307188;gene-LOC114311874;gene-LOC114313068;gene-LOC114319246;gene-LOC114320360;gene-LOC114320685;MSTRG.20800
ko00330	Arginine and proline metabolism	0.0246	0.0125	1.97	0.00680178	0.0370623	gene-LOC114259858;gene-LOC114268499;gene-LOC114269508;gene-LOC114273252;gene-LOC114278266;gene-LOC114280942;gene-LOC114306956;gene-LOC114307188;gene-LOC114307836;gene-LOC114315063;gene-LOC114316015;gene-LOC114318161;gene-LOC114319809;gene-LOC114320685;gene-LOC114321793;MSTRG.20800
ko01210	2-Oxocarboxylic acid metabolism	0.0246	0.0136	1.8	0.0151382	0.0667751	gene-LOC114259858;gene-LOC114260208;gene-LOC114260938;gene-LOC114261622;gene-LOC114275531;gene-LOC114294895;gene-LOC114298203;gene-LOC114302839;gene-LOC114309539;gene-LOC114309740;gene-LOC114312986;gene-LOC114316295;gene-LOC114318754;gene-LOC114320360;gene-LOC114321793;MSTRG.65413
ko04144	Endocytosis	0.0246	0.032	0.77	0.894978	0.77193	gene-LOC114263591;gene-LOC114265305;gene-LOC114265854;gene-LOC114267505;gene-LOC114269599;gene-LOC114271218;gene-LOC114272682;gene-LOC114285002;gene-LOC114287639;gene-LOC114295426;gene-LOC114306314;gene-LOC114307847;gene-LOC114309297;gene-LOC114318042;gene-LOC114321758;MSTRG.23893
ko00360	Phenylalanine metabolism	0.023	0.009	2.56	0.000611194	0.014154	gene-LOC114259507;gene-LOC114259858;gene-LOC114263381;gene-LOC114269233;gene-LOC114279189;gene-LOC114307723;gene-LOC114307867;gene-LOC114308066;gene-LOC114309513;gene-LOC114311861;gene-LOC114313932;gene-LOC114320685;gene-LOC114321793;MSTRG.20800;MSTRG.52394
ko00052	Galactose metabolism	0.023	0.0105	2.2	0.00296316	0.026066	gene-LOC114257421;gene-LOC114257936;gene-LOC114268471;gene-LOC114274222;gene-LOC114275092;gene-LOC114276233;gene-LOC114283484;gene-LOC114295513;gene-LOC114296374;gene-LOC114297884;gene-LOC114304264;gene-LOC114309726;gene-LOC114313587;gene-LOC114320502;gene-LOC114320971
ko00900	Terpenoid backbone biosynthesis	0.023	0.0119	1.93	0.0101836	0.0496487	gene-LOC114263578;gene-LOC114274488;gene-LOC114278875;gene-LOC114281498;gene-LOC114287927;gene-LOC114289614;gene-LOC114292023;gene-LOC114295355;gene-LOC114298301;gene-LOC114302980;gene-LOC114307007;gene-LOC114308174;gene-LOC114310350;gene-LOC114313068;gene-LOC114315105
ko00260	Glycine, serine and threonine metabolism	0.023	0.0142	1.62	0.0421482	0.122008	gene-LOC114258636;gene-LOC114277169;gene-LOC114277173;gene-LOC114279659;gene-LOC114281781;gene-LOC114290711;gene-LOC114294025;gene-LOC114302428;gene-LOC114307188;gene-LOC114307723;gene-LOC114311861;gene-LOC114313932;gene-LOC114314981;gene-LOC114322667;gene-LOC114323061
ko00030	Pentose phosphate pathway	0.02	0.0124	1.61	0.0586166	0.150826	gene-LOC114257854;gene-LOC114258379;gene-LOC114265851;gene-LOC114268471;gene-LOC114274222;gene-LOC114278898;gene-LOC114297884;gene-LOC114309833;gene-LOC114313020;gene-LOC114315679;gene-LOC114317119;gene-LOC114320547;gene-LOC114320971
ko04146	Peroxisome	0.02	0.0183	1.09	0.409874	0.566676	gene-LOC114260822;gene-LOC114261588;gene-LOC114270827;gene-LOC114278164;gene-LOC114282075;gene-LOC114289604;gene-LOC114294895;gene-LOC114296765;gene-LOC114304145;gene-LOC114306685;gene-LOC114314349;gene-LOC114316295;MSTRG.28052
ko00400	Phenylalanine, tyrosine and tryptophan biosynthesis	0.0184	0.0101	1.82	0.0308867	0.107155	gene-LOC114259507;gene-LOC114259858;gene-LOC114263982;gene-LOC114272377;gene-LOC114285059;gene-LOC114287550;gene-LOC114293661;gene-LOC114297781;gene-LOC114299250;gene-LOC114321793;MSTRG.30794;MSTRG.63660
ko00350	Tyrosine metabolism	0.0184	0.0104	1.78	0.0358604	0.107155	gene-LOC114259507;gene-LOC114259858;gene-LOC114263381;gene-LOC114291735;gene-LOC114291736;gene-LOC114307723;gene-LOC114307867;gene-LOC114311861;gene-LOC114313932;gene-LOC114314002;gene-LOC114321793;MSTRG.52394
ko00280	Valine, leucine and isoleucine degradation	0.0184	0.0112	1.65	0.0576925	0.150826	gene-LOC114258636;gene-LOC114261333;gene-LOC114261622;gene-LOC114263578;gene-LOC114279659;gene-LOC114280942;gene-LOC114282075;gene-LOC114287927;gene-LOC114296765;gene-LOC114298301;gene-LOC114307188;gene-LOC114313068
ko00250	Alanine, aspartate and glutamate metabolism	0.0184	0.0123	1.5	0.101961	0.216838	gene-LOC114259858;gene-LOC114275531;gene-LOC114277264;gene-LOC114278562;gene-LOC114279659;gene-LOC114281740;gene-LOC114295597;gene-LOC114296705;gene-LOC114299115;gene-LOC114307059;gene-LOC114315579;gene-LOC114321793
ko03018	RNA degradation	0.0184	0.0264	0.7	0.931274	0.77193	gene-LOC114264494;gene-LOC114268181;gene-LOC114268471;gene-LOC114274222;gene-LOC114287602;gene-LOC114290437;gene-LOC114290536;gene-LOC114297884;gene-LOC114316294;gene-LOC114320971;gene-LOC114322279;MSTRG.22783
ko00906	Carotenoid biosynthesis	0.0169	0.007	2.42	0.00493933	0.0326813	gene-LOC114262489;gene-LOC114262504;gene-LOC114269817;gene-LOC114278163;gene-LOC114282858;gene-LOC114286258;gene-LOC114292338;gene-LOC114294849;gene-LOC114312109;gene-LOC114323824;gene-LOC114323833
ko00860	Porphyrin and chlorophyll metabolism	0.0169	0.0082	2.05	0.0166823	0.0671874	gene-LOC114260099;gene-LOC114265332;gene-LOC114271402;gene-LOC114272420;gene-LOC114274922;gene-LOC114285179;gene-LOC114293042;gene-LOC114315105;gene-LOC114323330;MSTRG.41916;MSTRG.49365
ko00410	beta-Alanine metabolism	0.0169	0.0085	2	0.0201271	0.0776836	gene-LOC114261333;gene-LOC114270827;gene-LOC114273252;gene-LOC114273739;gene-LOC114278164;gene-LOC114280942;gene-LOC114283006;gene-LOC114307188;gene-LOC114307723;gene-LOC114311861;gene-LOC114313932
ko00071	Fatty acid degradation	0.0169	0.0109	1.55	0.0974926	0.215021	gene-LOC114263578;gene-LOC114270827;gene-LOC114278164;gene-LOC114280942;gene-LOC114282075;gene-LOC114287927;gene-LOC114289604;gene-LOC114296765;gene-LOC114307188;gene-LOC114313068;gene-LOC114315467
ko04145	Phagosome	0.0169	0.0195	0.87	0.732622	0.77193	gene-LOC114256112;gene-LOC114259433;gene-LOC114268003;gene-LOC114272468;gene-LOC114274539;gene-LOC114279323;gene-LOC114293072;gene-LOC114298966;gene-LOC114307752;gene-LOC114309402;gene-LOC114310011
ko00230	Purine metabolism	0.0169	0.0224	0.75	0.872986	0.77193	gene-LOC114255883;gene-LOC114278562;gene-LOC114286573;gene-LOC114287950;gene-LOC114293178;gene-LOC114302296;gene-LOC114306667;gene-LOC114307059;gene-LOC114316169;gene-LOC114316471;MSTRG.57838
ko04120	Ubiquitin mediated proteolysis	0.0169	0.0251	0.67	0.943228	0.77193	gene-LOC114263505;gene-LOC114277103;gene-LOC114279391;gene-LOC114281004;gene-LOC114283622;gene-LOC114286263;gene-LOC114306784;gene-LOC114311387;gene-LOC114312325;gene-LOC114319301;gene-LOC114322364
ko00920	Sulfur metabolism	0.0154	0.0077	2	0.0255905	0.0948196	gene-LOC114268357;gene-LOC114282930;gene-LOC114293320;gene-LOC114293693;gene-LOC114302296;gene-LOC114306667;gene-LOC114315886;gene-LOC114316471;MSTRG.13596;MSTRG.16541
ko00100	Steroid biosynthesis	0.0154	0.008	1.92	0.0334318	0.107155	gene-LOC114274320;gene-LOC114279753;gene-LOC114279755;gene-LOC114298578;gene-LOC114298887;gene-LOC114300193;gene-LOC114303880;gene-LOC114317457;gene-LOC114320505;gene-LOC114323318
ko00130	Ubiquinone and other terpenoid-quinone biosynthesis	0.0154	0.008	1.92	0.0334318	0.107155	gene-LOC114259507;gene-LOC114263381;gene-LOC114266782;gene-LOC114273413;gene-LOC114282620;gene-LOC114288944;gene-LOC114310243;gene-LOC114313687;gene-LOC114319071;gene-LOC114323910
ko00020	Citrate cycle (TCA cycle)	0.0154	0.0128	1.2	0.325335	0.510785	gene-LOC114258636;gene-LOC114260938;gene-LOC114294895;gene-LOC114298203;gene-LOC114313640;gene-LOC114314334;gene-LOC114316295;gene-LOC114317106;MSTRG.51617;MSTRG.65413
ko01212	Fatty acid metabolism	0.0154	0.0165	0.93	0.636218	0.755562	gene-LOC114263578;gene-LOC114264033;gene-LOC114270827;gene-LOC114278164;gene-LOC114282075;gene-LOC114287927;gene-LOC114289604;gene-LOC114296765;gene-LOC114313068;gene-LOC114321987
ko00196	Photosynthesis - antenna proteins	0.0138	0.0029	4.72	5.83764e-05	0.0018025	gene-LOC114256391;gene-LOC114265239;gene-LOC114270321;gene-LOC114283189;gene-LOC114299811;gene-LOC114299812;gene-LOC114315113;gene-LOC114316608;gene-LOC114319654
ko00195	Photosynthesis	0.0138	0.0086	1.61	0.102998	0.216838	gene-LOC114259061;gene-LOC114265889;gene-LOC114267897;gene-LOC114282721;gene-LOC114292486;gene-LOC114307235;gene-LOC114317535;gene-LOC114319149;gene-LOC114322664
ko00941	Flavonoid biosynthesis	0.0138	0.0117	1.18	0.353322	0.527883	gene-LOC114258632;gene-LOC114263316;gene-LOC114263727;gene-LOC114266906;gene-LOC114267821;gene-LOC114270236;gene-LOC114288944;gene-LOC114300059;gene-LOC114310244
ko00564	Glycerophospholipid metabolism	0.0138	0.0193	0.72	0.888993	0.77193	gene-LOC114263591;gene-LOC114265554;gene-LOC114268976;gene-LOC114271218;gene-LOC114283137;gene-LOC114285002;gene-LOC114295158;gene-LOC114306314;gene-LOC114321196
ko02010	ABC transporters	0.0123	0.0069	1.79	0.0759726	0.175937	gene-LOC114263466;gene-LOC114269470;gene-LOC114270051;gene-LOC114270668;gene-LOC114279291;gene-LOC114300896;gene-LOC114306765;gene-LOC114309706
ko00460	Cyanoamino acid metabolism	0.0123	0.0072	1.7	0.0946339	0.213807	gene-LOC114257731;gene-LOC114259497;gene-LOC114271165;gene-LOC114277169;gene-LOC114277173;gene-LOC114287616;gene-LOC114296705;gene-LOC114302309
ko00561	Glycerolipid metabolism	0.0123	0.0127	0.97	0.594276	0.721072	gene-LOC114257936;gene-LOC114265554;gene-LOC114275092;gene-LOC114280802;gene-LOC114280942;gene-LOC114283137;gene-LOC114302428;gene-LOC114307188
ko00190	Oxidative phosphorylation	0.0123	0.0275	0.45	0.997876	0.77193	gene-LOC114259061;gene-LOC114262980;gene-LOC114267663;gene-LOC114282923;gene-LOC114308574;gene-LOC114309243;gene-LOC114310538;MSTRG.5640
ko03040	Spliceosome	0.0123	0.0391	0.31	0.999993	0.77193	gene-LOC114268677;gene-LOC114269599;gene-LOC114289352;gene-LOC114294087;gene-LOC114295426;gene-LOC114321758;gene-LOC114322947;MSTRG.46044
ko00650	Butanoate metabolism	0.0108	0.0039	2.73	0.0122015	0.0565122	gene-LOC114263578;gene-LOC114279189;gene-LOC114281740;gene-LOC114287927;gene-LOC114292547;gene-LOC114298301;gene-LOC114313068
ko00640	Propanoate metabolism	0.0108	0.0086	1.26	0.322703	0.510785	gene-LOC114258636;gene-LOC114261333;gene-LOC114263578;gene-LOC114270827;gene-LOC114278164;gene-LOC114287927;gene-LOC114313068
ko04070	Phosphatidylinositol signaling system	0.0108	0.0153	0.7	0.879714	0.77193	gene-LOC114265554;gene-LOC114272114;gene-LOC114272468;gene-LOC114279686;gene-LOC114279688;gene-LOC114308140;gene-LOC114314441
ko00240	Pyrimidine metabolism	0.0108	0.0186	0.58	0.963389	0.77193	gene-LOC114283006;gene-LOC114288633;gene-LOC114290274;gene-LOC114295597;gene-LOC114309295;gene-LOC114315677;gene-LOC114316169
ko03013	RNA transport	0.0108	0.0382	0.28	0.999997	0.77193	gene-LOC114263583;gene-LOC114264494;gene-LOC114279885;gene-LOC114294856;gene-LOC114304914;MSTRG.28027;MSTRG.7136
ko00591	Linoleic acid metabolism	0.0092	0.0024	3.9	0.00318079	0.026066	gene-LOC114287060;gene-LOC114297089;gene-LOC114306071;MSTRG.35698;MSTRG.35700;MSTRG.35703
ko00670	One carbon pool by folate	0.0092	0.0038	2.41	0.0350758	0.107155	gene-LOC114267410;gene-LOC114277169;gene-LOC114277173;gene-LOC114288633;gene-LOC114313725;MSTRG.5098
ko00290	Valine, leucine and isoleucine biosynthesis	0.0092	0.0045	2.04	0.0693526	0.164724	gene-LOC114260208;gene-LOC114261622;gene-LOC114302839;gene-LOC114309539;gene-LOC114312986;gene-LOC114318754
ko00950	Isoquinoline alkaloid biosynthesis	0.0092	0.0052	1.78	0.117801	0.242491	gene-LOC114259507;gene-LOC114259858;gene-LOC114307723;gene-LOC114311861;gene-LOC114313932;gene-LOC114321793
ko00960	Tropane, piperidine and pyridine alkaloid biosynthesis	0.0092	0.0059	1.57	0.179117	0.338611	gene-LOC114259507;gene-LOC114259858;gene-LOC114307723;gene-LOC114311861;gene-LOC114313932;gene-LOC114321793
ko00310	Lysine degradation	0.0092	0.0065	1.41	0.250472	0.42966	gene-LOC114258636;gene-LOC114263578;gene-LOC114280942;gene-LOC114287927;gene-LOC114307188;gene-LOC114313068
ko00910	Nitrogen metabolism	0.0092	0.0068	1.36	0.275867	0.456322	gene-LOC114263433;gene-LOC114277041;gene-LOC114286364;gene-LOC114301063;gene-LOC114320792;MSTRG.14467
ko00565	Ether lipid metabolism	0.0092	0.0073	1.26	0.34152	0.518616	gene-LOC114263591;gene-LOC114268976;gene-LOC114271218;gene-LOC114285002;gene-LOC114306314;gene-LOC114321196
ko00770	Pantothenate and CoA biosynthesis	0.0092	0.0073	1.26	0.34152	0.518616	gene-LOC114261622;gene-LOC114273739;gene-LOC114277815;gene-LOC114280942;gene-LOC114283006;gene-LOC114319828
ko03010	Ribosome	0.0092	0.0506	0.18	1	0.77193	gene-LOC114286013;gene-LOC114298497;gene-LOC114306716;gene-LOC114318979;MSTRG.42576;MSTRG.68867
ko00511	Other glycan degradation	0.0077	0.0032	2.43	0.0503048	0.141207	gene-LOC114263322;gene-LOC114269898;gene-LOC114281729;gene-LOC114285223;gene-LOC114287272
ko00450	Selenocompound metabolism	0.0077	0.0034	2.27	0.064757	0.157856	gene-LOC114292050;gene-LOC114302296;gene-LOC114315886;gene-LOC114316471;MSTRG.16541
ko00340	Histidine metabolism	0.0077	0.0042	1.84	0.131243	0.264288	gene-LOC114260959;gene-LOC114260960;gene-LOC114280942;gene-LOC114307188;MSTRG.28805
ko00909	Sesquiterpenoid and triterpenoid biosynthesis	0.0077	0.0055	1.39	0.289087	0.469801	gene-LOC114292023;gene-LOC114298578;gene-LOC114298887;gene-LOC114300891;gene-LOC114323318
ko00760	Nicotinate and nicotinamide metabolism	0.0077	0.0061	1.26	0.363086	0.529371	gene-LOC114277264;gene-LOC114299115;gene-LOC114307367;gene-LOC114316169;MSTRG.62536
ko00220	Arginine biosynthesis	0.0077	0.0065	1.18	0.422684	0.567448	gene-LOC114259858;gene-LOC114275531;gene-LOC114309740;gene-LOC114315579;gene-LOC114321793
ko00945	Stilbenoid, diarylheptanoid and gingerol biosynthesis	0.0077	0.0072	1.07	0.509713	0.657646	gene-LOC114258632;gene-LOC114267821;gene-LOC114288944;gene-LOC114300059;gene-LOC114310244
ko00510	N-Glycan biosynthesis	0.0077	0.0097	0.79	0.765958	0.77193	gene-LOC114258155;gene-LOC114271745;gene-LOC114295107;gene-LOC114301638;gene-LOC114312678
ko00970	Aminoacyl-tRNA biosynthesis	0.0077	0.0142	0.54	0.959336	0.77193	gene-LOC114264792;gene-LOC114267410;gene-LOC114316931;MSTRG.32377;MSTRG.48578
ko00562	Inositol phosphate metabolism	0.0077	0.017	0.45	0.988599	0.77193	gene-LOC114261333;gene-LOC114272114;gene-LOC114272468;gene-LOC114308140;gene-LOC114321196
ko00040	Pentose and glucuronate interconversions	0.0077	0.0185	0.42	0.99434	0.77193	gene-LOC114270659;gene-LOC114275771;gene-LOC114321199;gene-LOC114322925;gene-LOC114322926
ko03015	mRNA surveillance pathway	0.0077	0.0263	0.29	0.9999	0.77193	gene-LOC114256403;gene-LOC114264494;gene-LOC114281914;gene-LOC114296431;MSTRG.7136
ko00072	Synthesis and degradation of ketone bodies	0.0061	0.0016	3.9	0.0158636	0.0667941	gene-LOC114263578;gene-LOC114287927;gene-LOC114298301;gene-LOC114313068
ko00790	Folate biosynthesis	0.0061	0.0047	1.3	0.371462	0.529371	gene-LOC114263512;gene-LOC114288633;gene-LOC114321798;MSTRG.18621
ko00904	Diterpenoid biosynthesis	0.0061	0.0047	1.3	0.371462	0.529371	gene-LOC114262550;gene-LOC114283468;gene-LOC114300478;gene-LOC114302160
ko00600	Sphingolipid metabolism	0.0061	0.0048	1.27	0.388536	0.545313	gene-LOC114257936;gene-LOC114265666;gene-LOC114275092;gene-LOC114287272
ko01040	Biosynthesis of unsaturated fatty acids	0.0061	0.0051	1.21	0.422462	0.567448	gene-LOC114270827;gene-LOC114278164;gene-LOC114282075;gene-LOC114296765
ko00563	Glycosylphosphatidylinositol (GPI)-anchor biosynthesis	0.0061	0.0053	1.16	0.455911	0.603311	gene-LOC114281013;gene-LOC114301370;gene-LOC114301848;MSTRG.29617
ko00908	Zeatin biosynthesis	0.0061	0.006	1.03	0.551595	0.690474	gene-LOC114277550;gene-LOC114279254;gene-LOC114322295;gene-LOC114322310
ko04130	SNARE interactions in vesicular transport	0.0061	0.0083	0.74	0.801925	0.77193	gene-LOC114289019;gene-LOC114302320;gene-LOC114317160;gene-LOC114318755
ko00053	Ascorbate and aldarate metabolism	0.0061	0.01	0.61	0.900146	0.77193	gene-LOC114280942;gene-LOC114284060;gene-LOC114307108;gene-LOC114307188
ko00603	Glycosphingolipid biosynthesis - globo and isoglobo series	0.0046	0.0015	3.15	0.0646402	0.157856	gene-LOC114257936;gene-LOC114275092;gene-LOC114277353
ko00730	Thiamine metabolism	0.0046	0.0054	0.85	0.69435	0.77193	gene-LOC114255883;gene-LOC114271362;gene-LOC114312501
ko04712	Circadian rhythm - plant	0.0046	0.0078	0.59	0.890608	0.77193	gene-LOC114259216;gene-LOC114270236;gene-LOC114289998
ko03060	Protein export	0.0046	0.009	0.51	0.939613	0.77193	gene-LOC114279971;gene-LOC114298966;gene-LOC114301497
ko03030	DNA replication	0.0046	0.0101	0.45	0.965667	0.77193	gene-LOC114291295;gene-LOC114313298;gene-LOC114321763
ko00061	Fatty acid biosynthesis	0.0046	0.0108	0.43	0.975763	0.77193	gene-LOC114264033;gene-LOC114289604;gene-LOC114321987
ko03008	Ribosome biogenesis in eukaryotes	0.0046	0.0168	0.27	0.9991	0.77193	gene-LOC114268838;gene-LOC114286363;gene-LOC114290536
ko00966	Glucosinolate biosynthesis	0.0031	0.0014	2.27	0.218341	0.388948	gene-LOC114261622;gene-LOC114320360
ko00902	Monoterpenoid biosynthesis	0.0031	0.0015	2.1	0.246287	0.42966	gene-LOC114298051;gene-LOC114300036
ko00261	Monobactam biosynthesis	0.0031	0.0026	1.19	0.511171	0.657646	gene-LOC114302296;gene-LOC114316471
ko00531	Glycosaminoglycan degradation	0.0031	0.0029	1.05	0.578433	0.714415	gene-LOC114262783;gene-LOC114284967
ko00062	Fatty acid elongation	0.0031	0.0053	0.58	0.869174	0.77193	gene-LOC114258495;gene-LOC114320930
ko00513	Various types of N-glycan biosynthesis	0.0031	0.008	0.38	0.970806	0.77193	gene-LOC114295107;gene-LOC114301638
ko03440	Homologous recombination	0.0031	0.0101	0.3	0.99167	0.77193	gene-LOC114311953;gene-LOC114321763
ko03050	Proteasome	0.0031	0.0162	0.19	0.999802	0.77193	gene-LOC114286991;gene-LOC114306022
ko00601	Glycosphingolipid biosynthesis - lacto and neolacto series	0.0015	0.0003	4.54	0.204331	0.37855	gene-LOC114277353
ko00965	Betalain biosynthesis	0.0015	0.0011	1.36	0.53337	0.676807	gene-LOC114256453
ko00660	C5-Branched dibasic acid metabolism	0.0015	0.0014	1.14	0.599391	0.721072	gene-LOC114318754
ko00903	Limonene and pinene degradation	0.0015	0.0016	0.97	0.656083	0.769291	gene-LOC114280942
ko00943	Isoflavonoid biosynthesis	0.0015	0.002	0.76	0.746562	0.77193	gene-LOC114266005
ko00750	Vitamin B6 metabolism	0.0015	0.0023	0.68	0.782451	0.77193	gene-LOC114308164
ko00905	Brassinosteroid biosynthesis	0.0015	0.0024	0.65	0.798444	0.77193	gene-LOC114303283
ko00514	Other types of O-glycan biosynthesis	0.0015	0.0032	0.49	0.881928	0.77193	gene-LOC114312967
ko00740	Riboflavin metabolism	0.0015	0.0037	0.41	0.919437	0.77193	gene-LOC114288992
ko00780	Biotin metabolism	0.0015	0.0046	0.33	0.956316	0.77193	gene-LOC114321987
ko03020	RNA polymerase	0.0015	0.0073	0.21	0.99306	0.77193	MSTRG.55898
ko03410	Base excision repair	0.0015	0.008	0.19	0.995622	0.77193	gene-LOC114321763
ko04136	Autophagy - other	0.0015	0.0085	0.18	0.99678	0.77193	gene-LOC114271003
ko03022	Basal transcription factors	0.0015	0.0092	0.17	0.99812	0.77193	MSTRG.23634
ko03420	Nucleotide excision repair	0.0015	0.0115	0.13	0.999597	0.77193	gene-LOC114321763
Note:	The most 10 pathways base on gene ration were filled with yellow color.

## Sheet: KEGG T3d_vs_Tc3d
ID	Description	GeneRatio	BgRatio	enrich_factor	pvalue	qvalue	geneID
ko01200	Carbon metabolism	0.1209	0.0641	1.89	0.000130123	0.00365257	gene-LOC114260553;gene-LOC114260938;gene-LOC114265851;gene-LOC114265896;gene-LOC114267509;gene-LOC114268471;gene-LOC114268699;gene-LOC114270570;gene-LOC114271541;gene-LOC114274222;gene-LOC114274937;gene-LOC114275531;gene-LOC114276927;gene-LOC114277173;gene-LOC114279786;gene-LOC114281781;gene-LOC114281848;gene-LOC114287283;gene-LOC114290442;gene-LOC114292547;gene-LOC114292731;gene-LOC114297884;gen…
ko04075	Plant hormone signal transduction	0.0948	0.0486	1.95	0.00041275	0.00868947	gene-LOC114258295;gene-LOC114258785;gene-LOC114260196;gene-LOC114262611;gene-LOC114266177;gene-LOC114267559;gene-LOC114269283;gene-LOC114269489;gene-LOC114273112;gene-LOC114275306;gene-LOC114277384;gene-LOC114279953;gene-LOC114280237;gene-LOC114281778;gene-LOC114282558;gene-LOC114283936;gene-LOC114289915;gene-LOC114290917;gene-LOC114303365;gene-LOC114310347;gene-LOC114311377;gene-LOC114313114;gen…
ko01230	Biosynthesis of amino acids	0.0915	0.0546	1.67	0.00499063	0.0597849	gene-LOC114260938;gene-LOC114265851;gene-LOC114267509;gene-LOC114268471;gene-LOC114274222;gene-LOC114274937;gene-LOC114275531;gene-LOC114277173;gene-LOC114279786;gene-LOC114281781;gene-LOC114281848;gene-LOC114283879;gene-LOC114287283;gene-LOC114289492;gene-LOC114290442;gene-LOC114297781;gene-LOC114297884;gene-LOC114297918;gene-LOC114308504;gene-LOC114308505;gene-LOC114309539;gene-LOC114315579;gen…
ko00480	Glutathione metabolism	0.0752	0.025	3	2.23005e-06	0.000187794	gene-LOC114258095;gene-LOC114263222;gene-LOC114263223;gene-LOC114279623;gene-LOC114283979;gene-LOC114284853;gene-LOC114285945;gene-LOC114287586;gene-LOC114292139;gene-LOC114292173;gene-LOC114292417;gene-LOC114299000;gene-LOC114302892;gene-LOC114310449;gene-LOC114310744;gene-LOC114311814;gene-LOC114311823;gene-LOC114311824;gene-LOC114316599;gene-LOC114316601;MSTRG.2387;MSTRG.3698;MSTRG.39716
ko04016	MAPK signaling pathway - plant	0.0686	0.031	2.21	0.000523991	0.00882511	gene-LOC114258295;gene-LOC114260196;gene-LOC114266177;gene-LOC114267559;gene-LOC114273112;gene-LOC114277356;gene-LOC114277384;gene-LOC114279953;gene-LOC114281649;gene-LOC114283936;gene-LOC114288490;gene-LOC114290917;gene-LOC114300527;gene-LOC114301399;gene-LOC114301402;gene-LOC114310347;gene-LOC114313114;gene-LOC114314594;gene-LOC114315099;gene-LOC114323879;MSTRG.32389
ko00940	Phenylpropanoid biosynthesis	0.0588	0.0332	1.77	0.0134302	0.0753977	gene-LOC114257689;gene-LOC114258943;gene-LOC114265740;gene-LOC114267042;gene-LOC114267821;gene-LOC114269014;gene-LOC114270444;gene-LOC114271165;gene-LOC114277322;gene-LOC114278652;gene-LOC114278653;gene-LOC114283064;gene-LOC114288944;gene-LOC114296132;gene-LOC114302378;gene-LOC114309672;gene-LOC114316921;gene-LOC114319246
ko01240	Biosynthesis of cofactors	0.0556	0.0505	1.1	0.376767	0.669582	gene-LOC114256692;gene-LOC114265516;gene-LOC114267757;gene-LOC114273739;gene-LOC114277173;gene-LOC114277815;gene-LOC114285431;gene-LOC114288633;gene-LOC114289492;gene-LOC114291307;gene-LOC114291591;gene-LOC114299115;gene-LOC114310243;gene-LOC114311083;gene-LOC114311329;gene-LOC114313687;MSTRG.10059
ko00620	Pyruvate metabolism	0.0523	0.0263	1.99	0.00669569	0.0597849	gene-LOC114260553;gene-LOC114265516;gene-LOC114270570;gene-LOC114276927;gene-LOC114285431;gene-LOC114289115;gene-LOC114292547;gene-LOC114292731;gene-LOC114309539;gene-LOC114311305;gene-LOC114313068;gene-LOC114321212;MSTRG.11473;MSTRG.24273;MSTRG.33518;MSTRG.53936
ko00010	Glycolysis / Gluconeogenesis	0.049	0.0281	1.75	0.0253349	0.118526	gene-LOC114265516;gene-LOC114268471;gene-LOC114274222;gene-LOC114274937;gene-LOC114275394;gene-LOC114281848;gene-LOC114285431;gene-LOC114287283;gene-LOC114289115;gene-LOC114292547;gene-LOC114292731;gene-LOC114296374;gene-LOC114297884;gene-LOC114297918;MSTRG.11473
ko00710	Carbon fixation in photosynthetic organisms	0.0458	0.0223	2.05	0.00850557	0.0651144	gene-LOC114260553;gene-LOC114265851;gene-LOC114268699;gene-LOC114270570;gene-LOC114275531;gene-LOC114276927;gene-LOC114292731;gene-LOC114311305;gene-LOC114320707;gene-LOC114321212;gene-LOC114321793;MSTRG.24273;MSTRG.33518;MSTRG.53936
ko00270	Cysteine and methionine metabolism	0.0458	0.025	1.83	0.0213591	0.105804	gene-LOC114267509;gene-LOC114269101;gene-LOC114280116;gene-LOC114281781;gene-LOC114289492;gene-LOC114307352;gene-LOC114314435;gene-LOC114315683;gene-LOC114317275;gene-LOC114317477;gene-LOC114318969;gene-LOC114321793;MSTRG.24273;MSTRG.47316
ko00052	Galactose metabolism	0.0425	0.0105	4.05	1.63667e-05	0.000689124	gene-LOC114257421;gene-LOC114268471;gene-LOC114274222;gene-LOC114276233;gene-LOC114285624;gene-LOC114296374;gene-LOC114297884;gene-LOC114299202;gene-LOC114299953;gene-LOC114304264;gene-LOC114309726;gene-LOC114313587;gene-LOC114320502
ko00630	Glyoxylate and dicarboxylate metabolism	0.0392	0.0172	2.27	0.00654508	0.0597849	gene-LOC114260938;gene-LOC114265896;gene-LOC114268699;gene-LOC114271541;gene-LOC114277173;gene-LOC114292547;gene-LOC114293314;gene-LOC114313068;gene-LOC114313725;gene-LOC114322667;MSTRG.24273;MSTRG.5098
ko00520	Amino sugar and nucleotide sugar metabolism	0.0392	0.0252	1.55	0.0865798	0.280421	gene-LOC114262926;gene-LOC114277356;gene-LOC114285624;gene-LOC114286559;gene-LOC114299172;gene-LOC114301399;gene-LOC114301402;gene-LOC114308267;gene-LOC114316182;gene-LOC114316884;MSTRG.10059;MSTRG.32389
ko00500	Starch and sucrose metabolism	0.0359	0.0286	1.26	0.260971	0.563501	gene-LOC114257421;gene-LOC114267281;gene-LOC114271165;gene-LOC114276233;gene-LOC114283590;gene-LOC114284263;gene-LOC114304264;gene-LOC114308260;gene-LOC114316156;gene-LOC114316182;gene-LOC114316884
ko00260	Glycine, serine and threonine metabolism	0.0327	0.0142	2.3	0.0116015	0.0751514	gene-LOC114265896;gene-LOC114267509;gene-LOC114271541;gene-LOC114277173;gene-LOC114279786;gene-LOC114281781;gene-LOC114287283;gene-LOC114290442;gene-LOC114317477;gene-LOC114322667
ko00941	Flavonoid biosynthesis	0.0294	0.0117	2.51	0.00955588	0.0670588	gene-LOC114263316;gene-LOC114265740;gene-LOC114267821;gene-LOC114270236;gene-LOC114282078;gene-LOC114283064;gene-LOC114283320;gene-LOC114288944;gene-LOC114314253
ko00250	Alanine, aspartate and glutamate metabolism	0.0294	0.0123	2.39	0.0127824	0.0753977	gene-LOC114272853;gene-LOC114275531;gene-LOC114278562;gene-LOC114291307;gene-LOC114299115;gene-LOC114307059;gene-LOC114315579;gene-LOC114320707;gene-LOC114321793
ko00230	Purine metabolism	0.0294	0.0224	1.31	0.248697	0.556704	gene-LOC114278562;gene-LOC114287950;gene-LOC114291307;gene-LOC114307059;gene-LOC114308504;gene-LOC114308505;gene-LOC114316471;MSTRG.25559;MSTRG.57838
ko00190	Oxidative phosphorylation	0.0294	0.0275	1.07	0.466616	0.717511	gene-LOC114262980;gene-LOC114267663;gene-LOC114280190;gene-LOC114282923;gene-LOC114306865;gene-LOC114310538;gene-LOC114323959;MSTRG.43729;MSTRG.5640
ko04626	Plant-pathogen interaction	0.0294	0.0545	0.54	0.988057	0.817571	gene-LOC114256224;gene-LOC114260727;gene-LOC114273112;gene-LOC114279329;gene-LOC114281649;gene-LOC114305898;gene-LOC114308344;gene-LOC114321461;MSTRG.28700
ko00592	alpha-Linolenic acid metabolism	0.0261	0.0092	2.83	0.00709946	0.0597849	gene-LOC114288129;gene-LOC114289115;gene-LOC114317389;gene-LOC114318219;gene-LOC114318220;gene-LOC114318657;MSTRG.11473;MSTRG.35703
ko00030	Pentose phosphate pathway	0.0261	0.0124	2.11	0.0359538	0.144176	gene-LOC114265851;gene-LOC114268471;gene-LOC114274222;gene-LOC114275394;gene-LOC114297884;gene-LOC114308504;gene-LOC114308505;MSTRG.4123
ko00908	Zeatin biosynthesis	0.0229	0.006	3.83	0.00213487	0.0299631	gene-LOC114263930;gene-LOC114277550;gene-LOC114279254;gene-LOC114306949;gene-LOC114322295;gene-LOC114322310;gene-LOC114322317
ko00350	Tyrosine metabolism	0.0229	0.0104	2.21	0.0391759	0.149956	gene-LOC114289115;gene-LOC114291735;gene-LOC114291736;gene-LOC114307352;gene-LOC114321793;MSTRG.11473;MSTRG.52394
ko00380	Tryptophan metabolism	0.0229	0.0123	1.86	0.0821666	0.276772	gene-LOC114258943;gene-LOC114265516;gene-LOC114290128;gene-LOC114292009;gene-LOC114292052;gene-LOC114313068;gene-LOC114319246
ko03018	RNA degradation	0.0229	0.0264	0.87	0.702535	0.817571	gene-LOC114268471;gene-LOC114274222;gene-LOC114274937;gene-LOC114281848;gene-LOC114297884;gene-LOC114297918;MSTRG.64378
ko02010	ABC transporters	0.0196	0.0069	2.85	0.0181049	0.0952888	gene-LOC114279291;gene-LOC114285901;gene-LOC114293296;gene-LOC114300896;gene-LOC114306765;gene-LOC114309706
ko01210	2-Oxocarboxylic acid metabolism	0.0196	0.0136	1.44	0.238911	0.556704	gene-LOC114260938;gene-LOC114275531;gene-LOC114309539;gene-LOC114318754;gene-LOC114320707;gene-LOC114321793
ko00100	Steroid biosynthesis	0.0163	0.008	2.04	0.0976168	0.293584	gene-LOC114284236;gene-LOC114299254;gene-LOC114300193;gene-LOC114303880;gene-LOC114323318
ko00130	Ubiquinone and other terpenoid-quinone biosynthesis	0.0163	0.008	2.04	0.0976168	0.293584	gene-LOC114288944;gene-LOC114291591;gene-LOC114307352;gene-LOC114310243;gene-LOC114313687
ko00053	Ascorbate and aldarate metabolism	0.0163	0.01	1.63	0.192701	0.477279	gene-LOC114265516;gene-LOC114285431;gene-LOC114287723;gene-LOC114302892;gene-LOC114311083
ko00071	Fatty acid degradation	0.0163	0.0109	1.5	0.242684	0.556704	gene-LOC114261328;gene-LOC114265516;gene-LOC114289115;gene-LOC114313068;MSTRG.11473
ko00051	Fructose and mannose metabolism	0.0163	0.0123	1.33	0.32285	0.647319	gene-LOC114268471;gene-LOC114274222;gene-LOC114275394;gene-LOC114297884;MSTRG.10059
ko00330	Arginine and proline metabolism	0.0163	0.0125	1.31	0.33656	0.65802	gene-LOC114265516;gene-LOC114278182;gene-LOC114306956;gene-LOC114318161;gene-LOC114321793
ko04120	Ubiquitin mediated proteolysis	0.0163	0.0251	0.65	0.888449	0.817571	gene-LOC114277103;gene-LOC114281004;gene-LOC114306784;gene-LOC114306817;MSTRG.44346
ko00670	One carbon pool by folate	0.0131	0.0038	3.41	0.0284803	0.126229	gene-LOC114277173;gene-LOC114288633;gene-LOC114313725;MSTRG.5098
ko00650	Butanoate metabolism	0.0131	0.0039	3.31	0.0313106	0.131834	gene-LOC114272853;gene-LOC114292547;gene-LOC114313068;gene-LOC114321188
ko00290	Valine, leucine and isoleucine biosynthesis	0.0131	0.0045	2.9	0.0478665	0.175255	gene-LOC114279786;gene-LOC114290442;gene-LOC114309539;gene-LOC114318754
ko00760	Nicotinate and nicotinamide metabolism	0.0131	0.0061	2.15	0.114874	0.333572	gene-LOC114256692;gene-LOC114299115;gene-LOC114322050;MSTRG.62536
ko00220	Arginine biosynthesis	0.0131	0.0065	2	0.13901	0.390205	gene-LOC114275531;gene-LOC114315579;gene-LOC114320707;gene-LOC114321793
ko00945	Stilbenoid, diarylheptanoid and gingerol biosynthesis	0.0131	0.0072	1.81	0.178569	0.469919	gene-LOC114265740;gene-LOC114267821;gene-LOC114283064;gene-LOC114288944
ko00400	Phenylalanine, tyrosine and tryptophan biosynthesis	0.0131	0.0101	1.29	0.376317	0.669582	gene-LOC114283879;gene-LOC114297781;gene-LOC114307352;gene-LOC114321793
ko00900	Terpenoid backbone biosynthesis	0.0131	0.0119	1.09	0.499581	0.724163	gene-LOC114295355;gene-LOC114310350;gene-LOC114313068;gene-LOC114314342
ko04146	Peroxisome	0.0131	0.0183	0.72	0.815298	0.817571	gene-LOC114261328;gene-LOC114304145;gene-LOC114321188;MSTRG.28052
ko00040	Pentose and glucuronate interconversions	0.0131	0.0185	0.71	0.822677	0.817571	gene-LOC114285431;gene-LOC114321199;gene-LOC114322925;gene-LOC114322926
ko00240	Pyrimidine metabolism	0.0131	0.0186	0.7	0.826275	0.817571	gene-LOC114288633;gene-LOC114295092;gene-LOC114322050;MSTRG.62226
ko00564	Glycerophospholipid metabolism	0.0131	0.0193	0.68	0.846614	0.817571	gene-LOC114285002;gene-LOC114302780;gene-LOC114315850;gene-LOC114319093
ko04144	Endocytosis	0.0131	0.032	0.41	0.989858	0.817571	gene-LOC114265305;gene-LOC114267505;gene-LOC114285002;gene-LOC114318042
ko03040	Spliceosome	0.0131	0.0391	0.33	0.998194	0.817571	gene-LOC114268677;gene-LOC114289352;gene-LOC114293941;MSTRG.41614
ko03010	Ribosome	0.0131	0.0506	0.26	0.99991	0.817571	MSTRG.15358;MSTRG.41634;MSTRG.42576;MSTRG.68867
ko00770	Pantothenate and CoA biosynthesis	0.0098	0.0073	1.34	0.389613	0.669582	gene-LOC114265516;gene-LOC114273739;gene-LOC114277815
ko00920	Sulfur metabolism	0.0098	0.0077	1.28	0.417646	0.689611	gene-LOC114293693;gene-LOC114316471;gene-LOC114318969
ko00410	beta-Alanine metabolism	0.0098	0.0085	1.16	0.481216	0.717511	gene-LOC114265516;gene-LOC114272853;gene-LOC114273739
ko00360	Phenylalanine metabolism	0.0098	0.009	1.09	0.524566	0.724163	gene-LOC114307352;gene-LOC114321793;MSTRG.52394
ko00280	Valine, leucine and isoleucine degradation	0.0098	0.0112	0.88	0.669101	0.804934	gene-LOC114265516;gene-LOC114313068;gene-LOC114321188
ko00561	Glycerolipid metabolism	0.0098	0.0127	0.77	0.75325	0.817571	gene-LOC114265516;gene-LOC114284431;gene-LOC114285431
ko00020	Citrate cycle (TCA cycle)	0.0098	0.0128	0.76	0.758547	0.817571	gene-LOC114260938;MSTRG.24273;MSTRG.51617
ko00970	Aminoacyl-tRNA biosynthesis	0.0098	0.0142	0.69	0.815181	0.817571	gene-LOC114264799;MSTRG.32377;MSTRG.66341
ko01212	Fatty acid metabolism	0.0098	0.0165	0.6	0.884559	0.817571	gene-LOC114261328;gene-LOC114282301;gene-LOC114313068
ko00562	Inositol phosphate metabolism	0.0098	0.017	0.58	0.897813	0.817571	gene-LOC114287723;gene-LOC114302780;gene-LOC114308140
ko04145	Phagosome	0.0098	0.0195	0.5	0.941288	0.817571	gene-LOC114279323;gene-LOC114323959;MSTRG.6557
ko03013	RNA transport	0.0098	0.0382	0.26	0.999501	0.817571	gene-LOC114268783;gene-LOC114279885;gene-LOC114304914
ko00072	Synthesis and degradation of ketone bodies	0.0065	0.0016	4.14	0.0820902	0.276772	gene-LOC114313068;gene-LOC114321188
ko00511	Other glycan degradation	0.0065	0.0032	2.07	0.251213	0.556704	gene-LOC114281729;gene-LOC114285223
ko00450	Selenocompound metabolism	0.0065	0.0034	1.93	0.277068	0.583301	gene-LOC114271699;gene-LOC114316471
ko00740	Riboflavin metabolism	0.0065	0.0037	1.76	0.315714	0.647319	gene-LOC114276315;gene-LOC114304486
ko00340	Histidine metabolism	0.0065	0.0042	1.57	0.366441	0.669582	gene-LOC114265516;MSTRG.28805
ko00780	Biotin metabolism	0.0065	0.0046	1.41	0.415661	0.689611	gene-LOC114267757;gene-LOC114311329
ko00904	Diterpenoid biosynthesis	0.0065	0.0047	1.38	0.427671	0.692584	gene-LOC114283468;gene-LOC114300478
ko00950	Isoquinoline alkaloid biosynthesis	0.0065	0.0052	1.26	0.474356	0.717511	gene-LOC114307352;gene-LOC114321793
ko00062	Fatty acid elongation	0.0065	0.0053	1.23	0.485665	0.717511	gene-LOC114260727;gene-LOC114308344
ko00073	Cutin, suberine and wax biosynthesis	0.0065	0.0053	1.23	0.485665	0.717511	gene-LOC114287670;gene-LOC114294034
ko00909	Sesquiterpenoid and triterpenoid biosynthesis	0.0065	0.0055	1.18	0.507826	0.724163	gene-LOC114284236;gene-LOC114323318
ko00960	Tropane, piperidine and pyridine alkaloid biosynthesis	0.0065	0.0059	1.12	0.539879	0.733282	gene-LOC114307352;gene-LOC114321793
ko00310	Lysine degradation	0.0065	0.0065	1	0.599553	0.788885	gene-LOC114265516;gene-LOC114313068
ko00910	Nitrogen metabolism	0.0065	0.0068	0.97	0.61811	0.798948	gene-LOC114263433;gene-LOC114293314
ko00906	Carotenoid biosynthesis	0.0065	0.007	0.94	0.636001	0.799373	gene-LOC114292338;gene-LOC114323833
ko00460	Cyanoamino acid metabolism	0.0065	0.0072	0.91	0.653231	0.804934	gene-LOC114271165;gene-LOC114277173
ko00565	Ether lipid metabolism	0.0065	0.0073	0.89	0.6616	0.804934	gene-LOC114285002;gene-LOC114302780
ko04712	Circadian rhythm - plant	0.0065	0.0078	0.84	0.693463	0.817571	gene-LOC114270236;gene-LOC114282078
ko00195	Photosynthesis	0.0065	0.0086	0.76	0.743246	0.817571	gene-LOC114267897;gene-LOC114282721
ko03008	Ribosome biogenesis in eukaryotes	0.0065	0.0168	0.39	0.967102	0.817571	MSTRG.10720;MSTRG.64378
ko04141	Protein processing in endoplasmic reticulum	0.0065	0.0452	0.14	0.999991	0.817571	gene-LOC114285107;gene-LOC114313577
ko00430	Taurine and hypotaurine metabolism	0.0033	0.0006	5.8	0.160943	0.437197	gene-LOC114272853
ko00998	Biosynthesis of various secondary metabolites - part 2	0.0033	0.0007	4.83	0.189889	0.477279	gene-LOC114283576
ko00660	C5-Branched dibasic acid metabolism	0.0033	0.0014	2.42	0.343816	0.65802	gene-LOC114318754
ko00903	Limonene and pinene degradation	0.0033	0.0016	2.07	0.388346	0.669582	gene-LOC114265516
ko00591	Linoleic acid metabolism	0.0033	0.0024	1.38	0.521778	0.724163	MSTRG.35703
ko00261	Monobactam biosynthesis	0.0033	0.0026	1.26	0.554264	0.74087	gene-LOC114316471
ko00514	Other types of O-glycan biosynthesis	0.0033	0.0032	1.04	0.626175	0.798948	gene-LOC114312967
ko00790	Folate biosynthesis	0.0033	0.0047	0.69	0.771711	0.817571	gene-LOC114288633
ko01040	Biosynthesis of unsaturated fatty acids	0.0033	0.0051	0.64	0.794627	0.817571	gene-LOC114282301
ko03020	RNA polymerase	0.0033	0.0073	0.45	0.898641	0.817571	MSTRG.55898
ko03410	Base excision repair	0.0033	0.008	0.41	0.918018	0.817571	gene-LOC114319562
ko04136	Autophagy - other	0.0033	0.0085	0.39	0.928837	0.817571	MSTRG.21853
ko00640	Propanoate metabolism	0.0033	0.0086	0.38	0.931311	0.817571	gene-LOC114313068
ko03060	Protein export	0.0033	0.009	0.36	0.940381	0.817571	gene-LOC114277574
ko03022	Basal transcription factors	0.0033	0.0092	0.35	0.944457	0.817571	MSTRG.23634
ko00510	N-Glycan biosynthesis	0.0033	0.0097	0.34	0.951796	0.817571	gene-LOC114271745
ko00061	Fatty acid biosynthesis	0.0033	0.0108	0.3	0.966185	0.817571	gene-LOC114261328
ko03420	Nucleotide excision repair	0.0033	0.0115	0.28	0.972671	0.817571	MSTRG.44346
ko04070	Phosphatidylinositol signaling system	0.0033	0.0153	0.21	0.991846	0.817571	gene-LOC114308140
Note:	The most 10 pathways base on gene ration were filled with yellow color.
