# Supplementary material for: Arbuscular mycorrhizal fungus alleviates anthracnose disease in tea seedlings
Source: Front Plant Sci. 2023 Jan 16;13:1058092. doi: 10.3389/fpls.2022.1058092 (PMC9886063; doi:10.3389/fpls.2022.1058092)
Supplement: Supplementary file 4 [file Table_3.xlsx]

## Sheet: 1 Plant hormone
#ID	group	gene_name	C0d1_FPKM	C0d2_FPKM	C0d3_FPKM	C3d1_FPKM	C3d2_FPKM	C3d3_FPKM	Cc3d1_FPKM	Cc3d2_FPKM	Cc3d3_FPKM	T0d1_FPKM	T0d2_FPKM	T0d3_FPKM	T3d1_FPKM	T3d2_FPKM	T3d3_FPKM	Tc3d1_FPKM	Tc3d2_FPKM	Tc3d3_FPKM	C0d1_C0d2_C0d3_vs_C3d1_C3d2_C3d3_DESeq2_FDR	C0d1_C0d2_C0d3_vs_C3d1_C3d2_C3d3_DESeq2_log2FC	C0d1_C0d2_C0d3_vs_C3d1_C3d2_C3d3_DESeq2_(FDR_0.05_FC_2)_regulated	C0d1_C0d2_C0d3_vs_Cc3d1_Cc3d2_Cc3d3_DESeq2_FDR	C0d1_C0d2_C0d3_vs_Cc3d1_Cc3d2_Cc3d3_DESeq2_log2FC	C0d1_C0d2_C0d3_vs_Cc3d1_Cc3d2_Cc3d3_DESeq2_(FDR_0.05_FC_2)_regulated	C0d1_C0d2_C0d3_vs_T0d1_T0d2_T0d3_DESeq2_FDR	C0d1_C0d2_C0d3_vs_T0d1_T0d2_T0d3_DESeq2_log2FC	C0d1_C0d2_C0d3_vs_T0d1_T0d2_T0d3_DESeq2_(FDR_0.05_FC_2)_regulated	C3d1_C3d2_C3d3_vs_Cc3d1_Cc3d2_Cc3d3_DESeq2_FDR	C3d1_C3d2_C3d3_vs_Cc3d1_Cc3d2_Cc3d3_DESeq2_log2FC	C3d1_C3d2_C3d3_vs_Cc3d1_Cc3d2_Cc3d3_DESeq2_(FDR_0.05_FC_2)_regulated	C3d1_C3d2_C3d3_vs_T3d1_T3d2_T3d3_DESeq2_FDR	C3d1_C3d2_C3d3_vs_T3d1_T3d2_T3d3_DESeq2_log2FC	C3d1_C3d2_C3d3_vs_T3d1_T3d2_T3d3_DESeq2_(FDR_0.05_FC_2)_regulated	Cc3d1_Cc3d2_Cc3d3_vs_Tc3d1_Tc3d2_Tc3d3_DESeq2_FDR	Cc3d1_Cc3d2_Cc3d3_vs_Tc3d1_Tc3d2_Tc3d3_DESeq2_log2FC	Cc3d1_Cc3d2_Cc3d3_vs_Tc3d1_Tc3d2_Tc3d3_DESeq2_(FDR_0.05_FC_2)_regulated	T0d1_T0d2_T0d3_vs_T3d1_T3d2_T3d3_DESeq2_FDR	T0d1_T0d2_T0d3_vs_T3d1_T3d2_T3d3_DESeq2_log2FC	T0d1_T0d2_T0d3_vs_T3d1_T3d2_T3d3_DESeq2_(FDR_0.05_FC_2)_regulated	T0d1_T0d2_T0d3_vs_Tc3d1_Tc3d2_Tc3d3_DESeq2_FDR	T0d1_T0d2_T0d3_vs_Tc3d1_Tc3d2_Tc3d3_DESeq2_log2FC	T0d1_T0d2_T0d3_vs_Tc3d1_Tc3d2_Tc3d3_DESeq2_(FDR_0.05_FC_2)_regulated	T3d1_T3d2_T3d3_vs_Tc3d1_Tc3d2_Tc3d3_DESeq2_FDR	T3d1_T3d2_T3d3_vs_Tc3d1_Tc3d2_Tc3d3_DESeq2_log2FC	T3d1_T3d2_T3d3_vs_Tc3d1_Tc3d2_Tc3d3_DESeq2_(FDR_0.05_FC_2)_regulated	COG_class	COG_class_annotation
gene-LOC114273042	auxin	LOC114273042	8.02692	4.76278	3.07878	18.697	19.3255	9.61677	13.1186	13.6652	11.4354	6.69	4.30354	4.7317	10.6843	17.3344	13.3673	12.5457	12.2084	9.97849	2.23544e-05	1.58741	up	0.000259642	1.26237	up	0.934233	0.0301901	normal	0.249899	-0.325516	normal	0.807092	-0.0706432	normal	0.94984	0.0133488	normal	7.65393e-10	1.47492	up	2.6225e-07	1.26984	up	0.295282	-0.223232	normal	--	--
gene-LOC114314645	auxin	LOC114314645	22.2293	9.4021	8.75625	14.2126	20.561	5.04878	18.1009	7.86269	6.80067	7.63898	10.4792	8.85418	7.88562	5.12175	10.76	3.0187	3.12594	2.44106	0.926611	-0.0455929	normal	0.439371	-0.361636	normal	0.116254	-0.554533	normal	0.549186	-0.315945	normal	0.195708	-0.587246	normal	8.54868e-06	-1.75195	down	0.747166	-0.0910652	normal	1.4694e-12	-1.52745	down	2.95523e-06	-1.45768	down	--	--
gene-LOC114284114	auxin	LOC114284114	0.660342	0.79635	1.1951	0.149777	0.383723	0.015178	0.185141	0.190844	0.242759	0.611847	0.865936	0.631378	0.2263	0.180359	0.244383	0.236416	0.352943	0.188961	0.0138463	-2.42695	normal	0.00340114	-2.10752	down	0.478422	-0.390496	normal	--	--	--	--	--	--	--	--	--	--	--	--	--	--	--	--	--	--	--	--
gene-LOC114285252	auxin	LOC114285252	1.86773	2.27102	2.5843	0.472815	0.851708	0.187418	0.633636	0.50521	0.392027	1.4138	2.41905	1.85935	0.602979	0.642255	0.719784	0.966245	1.11955	0.894623	2.948e-05	-2.28517	down	1.40062e-08	-2.24991	down	0.418792	-0.290733	normal	0.95933	0.0311961	normal	0.304721	0.564274	normal	0.00323869	1.12996	up	2.16442e-05	-1.42216	down	0.017654	-0.785934	normal	0.0558391	0.615403	normal	--	--
gene-LOC114295927	auxin	LOC114295927	13.0176	6.62223	4.68699	21.6081	25.9948	11.7734	28.7223	24.1551	9.92729	10.5306	9.24434	7.33975	11.1492	14.5701	10.6263	9.17727	12.203	9.69663	0.000652457	1.29012	up	0.00267969	1.27597	up	0.582042	0.190083	normal	0.979151	-0.010119	normal	0.032115	-0.586295	normal	0.0214127	-0.803979	normal	0.0105839	0.500503	normal	0.137516	0.317546	normal	0.306644	-0.20294	normal	--	--
gene-LOC114298503	auxin	LOC114298503	6.57732	1.23642	0.467738	4.0245	5.91411	0.859248	7.24276	4.02793	0.353896	1.36709	1.0328	0.595736	0.327923	1.10912	1.14146	0.278666	0.510633	0	0.625647	0.424212	normal	0.681214	0.408682	normal	0.0779004	-1.34172	normal	0.993851	-0.00702591	normal	0.00175738	-1.9596	down	0.0299818	-3.80643	normal	0.651571	-0.216829	normal	0.0311318	-2.02952	normal	0.0566516	-1.82251	normal	--	--
gene-LOC114308010	auxin	LOC114308010	15.3048	7.46896	9.82424	18.5165	21.8509	7.00912	29.4069	19.8282	9.98848	7.15218	7.3538	7.41648	8.73047	7.4214	11.7668	8.85539	4.63256	7.18588	0.235797	0.500169	normal	0.0643859	0.739844	normal	0.0412268	-0.564155	normal	0.609241	0.240674	normal	0.112241	-0.617981	normal	0.00256267	-1.28	down	0.0508148	0.439559	normal	0.834176	0.065174	normal	0.236991	-0.395727	normal	--	--
gene-LOC114282558	auxin	LOC114282558	1.73265	2.00587	1.09441	13.713	6.87339	27.5175	23.6764	37.7464	13.634	1.47884	3.01882	3.30517	12.7023	6.16755	6.5452	29.7432	15.3366	20.1684	1.06628e-08	3.41721	up	4.58836e-24	3.81642	up	0.109673	0.686896	normal	0.501237	0.409208	normal	0.102325	-0.909574	normal	0.944763	0.0275284	normal	2.72012e-06	1.79368	up	4.37192e-17	3.20051	up	0.0003367	1.3826	up	--	--
gene-LOC114287562	auxin	LOC114287562	50.3101	64.8332	98.4523	28.4609	31.8786	20.2127	17.4158	7.11537	30.5381	69.9094	41.9407	69.1104	39.8567	19.0491	38.9579	23.4363	3.54906	21.549	0.000144082	-1.49131	down	0.00196269	-1.96817	down	0.435591	-0.299725	normal	0.410971	-0.488021	normal	0.252184	0.39929	normal	0.931665	-0.0632839	normal	0.0117514	-0.791694	normal	0.00262116	-1.70454	down	0.272456	-0.936743	normal	--	--
gene-LOC114287902	auxin	LOC114287902	43.7863	19.8864	20.8879	39.8954	37.789	61.3561	68.3962	77.2058	47.8921	8.29144	25.1838	16.2605	20.2469	28.3479	22.4003	28.6998	25.3837	44.1232	0.056855	0.809232	normal	0.000403186	1.12964	up	0.0917008	-0.748148	normal	0.376815	0.325916	normal	0.00509885	-0.94137	normal	0.0302022	-0.755052	normal	0.0757862	0.590595	normal	0.00650329	1.15663	up	0.0844355	0.542377	normal	--	--
gene-LOC114278388	auxin	LOC114278388	15.6614	11.8333	11.7281	21.4079	29.4547	36.5216	21.1394	16.2048	22.7744	7.85937	6.50935	8.92805	12.7287	23.2398	19.7587	32.2328	16.3073	19.02	0.000995957	1.20385	up	0.0809196	0.582751	normal	0.00168344	-0.757542	normal	0.138938	-0.621382	normal	0.0834335	-0.619664	normal	0.437537	0.30375	normal	2.70974e-07	1.32553	up	3.9777e-07	1.67071	up	0.326618	0.327406	normal	--	--
gene-LOC114282905	auxin	LOC114282905	3.59845	1.52996	0.06062	9.79166	4.74964	8.07117	4.59767	2.63688	3.39898	0	1.08871	0.253185	0	1.5437	0.289577	1.1362	0	0.244396	0.0159749	2.2464	normal	0.269657	1.08084	normal	0.189769	-1.85754	normal	0.0104338	-1.16564	normal	0.0195415	-3.58805	normal	0.00722288	-2.76741	down	--	--	--	--	--	--	--	--	--	--	--
gene-LOC114276512	auxin	LOC114276512	4.24572	1.83591	3.50631	1.88771	0.706639	1.13738	1.46654	0.367501	0.799935	0.982993	7.6418	2.78328	1.49072	1.52929	2.23074	0.980475	0.504173	0.457766	0.0221482	-1.33675	normal	0.00652499	-1.90639	down	0.743658	0.235649	normal	--	--	--	0.308815	0.558389	normal	--	--	--	0.107937	-1.02596	normal	--	--	--	0.0174258	-1.36148	normal	--	--
gene-LOC114277121	auxin	LOC114277121	8.13792	4.83148	7.25157	3.52259	2.03691	2.91434	2.82952	1.60843	2.30229	3.93964	13.6089	4.86288	2.88778	2.60222	3.09282	1.88086	0.91775	1.5115	0.00160273	-1.24493	down	0.000113406	-1.64174	down	0.804786	0.125365	normal	0.387871	-0.398483	normal	0.792149	0.0948848	normal	0.358576	-0.477676	normal	0.00312219	-1.28688	down	3.53364e-05	-2.20886	down	0.0217076	-0.945095	normal	--	--
gene-LOC114289915	auxin	LOC114289915	5.74902	2.21323	7.50854	1.34454	1.39643	0.772162	1.57404	2.28332	1.94877	1.58475	1.6719	3.46911	2.68952	0.994023	2.03492	0.446968	0.479339	0.67205	6.82736e-05	-2.19602	down	0.00740211	-1.50304	down	0.0296859	-1.22628	normal	0.0981502	0.688962	normal	0.102404	0.833026	normal	0.00117667	-1.6586	down	0.773485	-0.144868	normal	0.000446061	-1.90442	down	0.00124996	-1.78438	down	--	--
gene-LOC114297986	auxin	LOC114297986	1.83587	12.8494	5.47553	2.50158	0.801697	1.04472	11.1727	0.449939	1.84427	0.758491	2.18354	6.23273	0.304873	1.16081	1.99756	1.13388	0.392895	0.91325	0.00225093	-2.2963	down	0.45525	-0.761017	normal	0.148729	-1.17393	normal	0.121423	1.53129	normal	0.751972	-0.223883	normal	0.017534	-2.22079	normal	0.0652134	-1.33889	normal	0.0202144	-1.74468	normal	0.560462	-0.424047	normal	--	--
gene-LOC114320844	auxin	LOC114320844	0.681514	0.824627	1.19506	1.30464	0.939563	1.7883	1.16207	1.9664	1.4149	0.560107	0.750488	1.38189	0.371906	1.06586	0.716392	1.37554	3.25262	3.97295	0.357865	0.531907	normal	0.258085	0.581547	normal	0.911982	-0.061032	normal	0.925782	0.0494859	normal	0.123094	-0.846177	normal	0.0260397	1.14246	normal	0.628464	-0.262284	normal	0.000624232	1.82302	up	5.76046e-05	2.06437	up	--	--
gene-LOC114314242	auxin	LOC114314242	0.620042	0.025518	0.559865	0.926326	0.449452	0.305669	1.35488	5.00294	0.270753	0.032229	0.477535	0.092517	0.091998	1.08921	0.338922	3.26245	2.91421	2.07627	0.684752	0.408277	normal	0.0455683	2.22172	normal	0.419014	-1.01131	normal	0.0410864	1.82318	normal	0.98277	-0.0181185	normal	0.429747	0.591766	normal	--	--	--	3.49496e-08	3.87366	up	0.00014075	2.45918	up	--	--
gene-LOC114317583	auxin	LOC114317583	6.23589	9.30446	8.774	8.11054	7.67011	5.00673	4.94238	4.19312	6.15838	6.63022	6.97747	12.6219	8.98473	8.43983	7.33419	12.8428	7.4097	9.50683	0.396994	-0.291566	normal	0.0928316	-0.731438	normal	0.851421	0.0725875	normal	0.228846	-0.446033	normal	0.149848	0.361517	normal	0.00692178	1.09437	up	0.991091	-0.00339451	normal	0.389348	0.322376	normal	0.317054	0.304319	normal	--	--
gene-LOC114322633	auxin	LOC114322633	5.26148	12.1027	11.8935	3.95732	4.81045	8.98527	3.0158	4.19855	6.96754	7.30135	15.2904	11.3597	6.102	8.16537	5.10668	14.2916	10.0551	7.95759	0.237729	-0.701952	normal	0.0687259	-1.09248	normal	0.742269	0.153052	normal	0.528977	-0.394027	normal	0.777545	0.130323	normal	0.00814544	1.26751	up	0.0232797	-0.730523	normal	0.882066	0.0523365	normal	0.0141385	0.763206	normal	--	--
gene-LOC114261143	auxin	LOC114261143	0	0.89452	1.55554	0.26302	0.361978	0.078265	0.257794	0.465836	0.631222	0.653627	3.46525	0.817153	0.797937	0.488607	0.226138	1.84638	1.48035	1.57789	--	--	--	--	--	--	--	--	--	--	--	--	--	--	--	0.00266883	1.94715	up	--	--	--	0.842355	0.137369	normal	0.00554082	1.69327	up	--	--
gene-LOC114278857	auxin	LOC114278857	5.21313	4.98174	13.7193	3.99706	2.72744	2.001	4.10212	2.64719	4.07787	7.5346	3.86052	6.72107	9.37723	3.28385	5.75924	5.05676	3.64759	2.1519	0.00574735	-1.57008	down	0.0360874	-1.25711	normal	0.37114	-0.479008	normal	0.487218	0.303388	normal	0.00883029	1.21481	up	0.80772	0.112401	normal	0.760891	0.127082	normal	0.121496	-0.631203	normal	0.0925356	-0.780236	normal	--	--
gene-LOC114304577	auxin	LOC114304577	13.1229	14.2693	16.5211	30.3429	26.1273	36.0858	32.6949	31.4725	23.7836	24.4552	17.1962	22.5438	29.156	38.681	29.0509	35.0591	24.4325	30.7436	0.00348306	1.07436	up	0.0028719	0.883	normal	0.0862908	0.509399	normal	0.5416	-0.191322	normal	0.69672	0.114679	normal	0.442023	0.22501	normal	0.00289218	0.671879	normal	0.0275106	0.638752	normal	0.841289	-0.0529623	normal	--	--
gene-LOC114324111	auxin	LOC114324111	2.74641	3.81288	17.0995	6.30008	4.4308	5.39054	5.09478	27.7409	14.7494	13.7407	58.6136	42.1995	0.702123	0.58704	4.53429	8.48603	5.27574	6.2809	0.371737	-0.673875	normal	0.34389	0.794805	normal	0.00358156	2.14968	up	0.0144363	1.46751	normal	0.0552708	-1.37699	normal	0.0596746	-1.05957	normal	4.7053e-05	-4.1956	down	4.36785e-07	-2.3666	down	0.00757429	1.80956	up	--	--
gene-LOC114316490	auxin	LOC114316490	28.2051	30.5733	31.8927	37.5824	32.6597	58.212	59.8813	81.2412	59.9784	52.6012	54.2813	63.0845	35.2582	50.5905	52.5946	51.6815	59.6859	82.7867	0.186417	0.535641	normal	0.000102239	1.04644	up	7.8316e-05	0.876207	normal	0.195612	0.512562	normal	0.710415	0.132507	normal	0.658462	0.143359	normal	0.253263	-0.220646	normal	0.216983	0.352256	normal	0.0582152	0.551486	normal	--	--
gene-LOC114311377	auxin	LOC114311377	0.556917	0.476915	0.139868	2.01319	1.59776	13.1548	15.6709	68.6817	10.7711	1.20696	0.471912	0.272241	0.968693	3.85153	1.45122	8.85143	23.4975	25.4181	3.16908e-05	4.02741	up	1.14557e-17	6.14952	up	--	--	--	0.0239103	2.14767	normal	0.0719965	-1.52303	normal	0.488691	-0.444281	normal	0.0138995	1.7355	normal	3.55119e-19	5.02395	up	4.58336e-10	3.26566	up	--	--
gene-LOC114258576	auxin	LOC114258576	0.126827	0.875818	0.711984	3.21591	5.73707	4.06621	3.10996	2.99043	1.94752	1.44035	2.08189	0.812703	2.62939	8.37493	1.8586	4.79216	3.95213	4.52672	3.21751e-05	2.82799	up	0.0030581	2.0334	up	0.0800784	1.24188	normal	0.0185128	-0.79318	normal	0.957335	0.0281721	normal	0.00180899	0.913215	normal	0.00108161	1.62821	up	2.52649e-06	1.76277	up	0.80998	0.115758	normal	--	--
gene-LOC114269283	auxin	LOC114269283	67.3611	63.3465	34.017	97.7291	86.4153	84.5142	58.0912	47.5161	49.0414	66.8031	35.1896	53.0503	85.7782	69.2642	86.3229	39.8721	29.7408	38.7871	0.00915295	0.729911	normal	0.659538	-0.133129	normal	0.811524	-0.0773469	normal	0.000280366	-0.863774	normal	0.758461	-0.0677689	normal	0.2411	-0.341632	normal	0.00297933	0.725433	normal	0.22752	-0.367063	normal	1.08348e-05	-1.11378	down	[HJ]	Coenzyme transport and metabolism;; Translation, ribosomal structure and biogenesis
gene-LOC114281194	auxin	LOC114281194	1.16199	0.265929	0.310953	1.29783	1.58576	0.187216	1.6462	1.04225	0.065347	0.452448	0.368358	0.323904	0.222642	0.363958	0.399942	0.040216	0.125477	0.203906	0.304459	0.792955	normal	0.562529	0.535678	normal	0.347337	-0.552285	normal	0.794857	-0.25141	normal	0.0198835	-1.46929	normal	0.00551022	-2.55236	down	0.731555	-0.138133	normal	0.0265346	-1.42763	normal	0.0406688	-1.3106	normal	[HJ]	Coenzyme transport and metabolism;; Translation, ribosomal structure and biogenesis
gene-LOC114256724	auxin	LOC114256724	0.099135	0.692726	0.081282	1.14597	0.077178	2.04598	1.48708	0.99608	0.642335	0.200548	0	0.285347	2.81372	2.18269	0.858425	5.45176	38.1085	0.454947	0.0909336	1.97306	normal	0.0581483	1.67316	normal	--	--	--	0.761532	-0.294029	normal	0.341817	0.818758	normal	0.00398219	3.86525	up	0.00806034	3.63206	up	0.00083426	6.4353	up	0.0437577	2.78658	normal	[R]	General function prediction only
gene-LOC114290704	auxin	LOC114290704	5.2623	3.39535	3.34444	10.2862	11.0264	9.88829	10.2997	13.5208	9.60101	10.094	5.9681	4.4161	8.06309	12.3162	11.414	11.9126	8.82182	11.5675	2.47798e-08	1.39512	up	5.42055e-08	1.40728	up	0.036275	0.766724	normal	0.952356	0.0137233	normal	0.68167	0.097856	normal	0.634332	0.139136	normal	0.0171924	0.714278	normal	0.0212895	0.812381	normal	0.768451	0.0789023	normal	[HJ]	Coenzyme transport and metabolism;; Translation, ribosomal structure and biogenesis
gene-LOC114290706	auxin	LOC114290706	2.50394	1.97539	2.18838	4.20509	3.79814	3.67608	4.42634	5.30017	6.43235	4.38577	3.56685	2.1312	3.32444	6.12648	3.90166	6.04005	5.1645	5.05445	0.00232134	0.803641	normal	0.000858124	1.23866	up	0.0984046	0.576639	normal	0.216978	0.432862	normal	0.377284	0.259999	normal	0.686158	0.136979	normal	0.137888	0.47881	normal	0.00953464	0.826441	normal	0.240896	0.328808	normal	[HJ]	Coenzyme transport and metabolism;; Translation, ribosomal structure and biogenesis
MSTRG.18829	auxin	--	2.66778	0.664429	0.306743	1.65714	3.13928	0.180791	3.67588	2.62735	0.50156	1.39271	1.02449	0.664309	0.737499	0.548014	1.48734	0.155159	0.393824	0.239582	0.64265	0.451999	normal	0.334849	0.833811	normal	0.836505	-0.155043	normal	0.674081	0.389313	normal	0.418821	-0.646787	normal	--	--	--	0.910146	-0.0606213	normal	0.00250736	-1.85155	down	0.00478442	-1.81035	down	--	--
gene-LOC114303365	auxin	LOC114303365	7.13931	10.2534	10.8998	6.1825	8.67275	6.0901	2.93015	0.833039	7.21397	11.1187	4.07357	8.54876	19.5071	8.027	10.0678	8.30241	3.83824	4.02674	0.208029	-0.481016	normal	0.0973842	-1.31208	normal	0.512308	-0.296195	normal	0.28476	-0.842446	normal	0.0227907	0.951684	normal	0.453633	0.574426	normal	0.0750076	0.7634	normal	0.375241	-0.425064	normal	0.00826694	-1.21007	down	--	--
gene-LOC114308452	auxin	LOC114308452	0.348304	0.537974	2.92876	0.37912	1.28889	0	0.389871	0.172423	0.373422	2.39648	29.3201	8.45155	0.127374	0	0.065764	0.163893	0	0	--	--	--	--	--	--	0.000549918	3.25464	up	--	--	--	--	--	--	--	--	--	8.47026e-08	-7.41912	down	3.38323e-05	-7.64557	down	--	--	--	--	--
gene-LOC114313114	ETH	LOC114313114	1.86746	1.07589	1.45167	2.29428	1.82971	5.8313	6.16034	9.34267	3.59034	1.35412	1.6868	1.05618	1.40297	1.4671	1.33803	3.81231	4.30185	3.44936	0.031506	1.29434	normal	1.08995e-07	1.98947	up	0.751602	-0.113508	normal	0.242708	0.703086	normal	0.0165687	-1.25934	normal	0.114814	-0.518447	normal	0.685686	0.12344	normal	2.15502e-09	1.62484	up	5.89242e-11	1.48052	up	[T]	Signal transduction mechanisms
gene-LOC114323879	ETH	LOC114323879	2.81449	2.13399	2.57035	3.42951	2.78087	9.66483	10.4555	15.3553	5.9657	2.28636	2.7935	2.00468	2.78359	2.95593	2.08734	6.37899	7.10293	6.30156	0.0474873	1.18499	normal	5.22323e-09	1.9337	up	0.682506	-0.108506	normal	0.218516	0.756667	normal	0.0505879	-1.04181	normal	0.133145	-0.471689	normal	0.356224	0.229016	normal	2.92295e-13	1.61365	up	1.57761e-09	1.36325	up	[T]	Signal transduction mechanisms
gene-LOC114310347	ETH	LOC114310347	5.34345	3.98428	3.60389	5.82928	5.34087	8.83006	20.4878	30.6036	8.49773	3.81783	3.45947	3.73711	3.67356	4.05734	3.11653	9.56156	10.4814	6.38809	0.0699412	0.690797	normal	1.42258e-07	2.05475	up	0.253451	-0.236056	normal	0.00422779	1.3724	up	0.0146199	-0.84743	normal	0.0135775	-0.962331	normal	0.766828	0.0598375	normal	7.00034e-11	1.36979	up	6.14084e-09	1.29055	up	[T]	Signal transduction mechanisms
gene-LOC114260196	ETH	LOC114260196	0.720356	1.1349	0.875645	3.72621	1.2264	25.773	20.6074	138.492	28.0581	2.00141	2.23646	2.49343	0.696716	9.05227	3.86024	32.1194	56.1296	72.2064	0.00025489	3.64001	up	2.86026e-18	5.87469	up	0.00552136	1.24723	up	0.0335122	2.24909	normal	0.35477	-1.31131	normal	0.935383	0.0512231	normal	0.0936276	1.06112	normal	7.04336e-39	4.73036	up	8.23086e-05	3.65347	up	--	--
gene-LOC114277384	ETH	LOC114277384	0.484931	1.44791	1.75019	10.0843	2.24607	37.7018	35.3213	94.5379	70.1826	2.08455	0.752048	4.02987	4.46289	17.0714	15.9674	80.799	113.442	104.655	5.09187e-05	3.8418	up	4.73611e-21	5.61551	up	0.268932	0.829738	normal	0.0474338	1.77305	normal	0.665496	-0.505937	normal	0.0659826	0.734092	normal	0.00226765	2.49029	up	1.01718e-32	5.55357	up	7.98893e-14	3.04765	up	--	--
gene-LOC114267559	ETH	LOC114267559	4.90552	5.26382	4.14687	5.83966	5.27882	5.23531	7.7749	24.8062	7.15721	3.79103	4.30184	5.82274	4.32405	3.57315	6.06139	8.64253	20.5057	10.3442	0.512629	0.185664	normal	0.00802303	1.31682	up	0.853429	-0.0570178	normal	0.0229405	1.13742	normal	0.657159	-0.14507	normal	0.721666	0.180571	normal	0.792203	0.0872929	normal	9.42293e-06	1.5945	up	4.14896e-05	1.48666	up	--	--
gene-LOC114283936	ETH	LOC114283936	0	0	0	0.082228	0	0.14339	0.120301	21.9056	0.089715	0	0.083397	0	0	0.15677	0	1.41444	19.1517	1.01351	--	--	--	--	--	--	--	--	--	--	--	--	--	--	--	0.939554	0.155235	normal	--	--	--	0.000135772	7.68115	up	0.00131993	6.84364	up	--	--
gene-LOC114271840	ETH	LOC114271840	11.6621	7.96041	5.96271	12.6647	11.0727	8.42594	19.7477	29.3779	8.76643	6.81318	10.1799	8.16171	5.59078	9.26613	6.83708	9.7818	18.3069	6.87355	0.181545	0.33551	normal	0.00751625	1.05219	up	0.960408	-0.013945	normal	0.0567778	0.721644	normal	0.0518965	-0.478244	normal	0.205184	-0.547643	normal	0.560694	-0.14016	normal	0.0863627	0.555529	normal	0.0362504	0.677896	normal	[T]	Signal transduction mechanisms
gene-LOC114294157	ETH	LOC114294157	62.7977	26.7143	20.6811	89.3399	104.235	44.2629	84.2889	56.8056	27.654	34.8607	29.0179	25.3455	33.9892	48.3846	41.1582	32.7145	30.1182	21.8261	0.00745838	1.1197	up	0.238443	0.538782	normal	0.468696	-0.268686	normal	0.155946	-0.577522	normal	0.00398993	-0.826102	normal	0.0272839	-0.796747	normal	0.00291752	0.547143	normal	0.835907	0.0435154	normal	0.00974112	-0.521981	normal	[T]	Signal transduction mechanisms
gene-LOC114264007	ETH	LOC114264007	7.26399	2.22748	1.97241	6.15942	6.87562	2.11222	9.30602	8.20163	2.29102	3.66548	2.91257	1.79173	1.65114	3.54886	3.0385	1.50896	3.27539	1.97875	0.460235	0.406464	normal	0.227296	0.700953	normal	0.415466	-0.408756	normal	0.577131	0.299823	normal	0.0782135	-0.748352	normal	0.00540702	-1.3377	down	0.878482	0.0518774	normal	0.60175	-0.195145	normal	0.466866	-0.264733	normal	[T]	Signal transduction mechanisms
gene-LOC114288313	ETH	LOC114288313	16.7005	9.21721	5.99085	27.9265	28.5436	14.6099	25.3414	23.3121	14.8581	13.462	10.6258	9.23152	16.7847	25.3498	16.8825	14.6162	17.7953	14.1559	0.00153208	1.15777	up	0.00794792	0.931885	normal	0.786639	0.0940086	normal	0.403793	-0.224242	normal	0.559929	-0.159447	normal	0.258701	-0.25948	normal	4.24401e-05	0.891529	normal	0.00456585	0.608319	normal	0.15292	-0.302459	normal	[T]	Signal transduction mechanisms
gene-LOC114322131	ABA	LOC114322131	0.730909	0.909131	1.04969	1.88047	1.7681	4.73923	3.62862	2.14093	3.92984	0.814886	1.30886	0.957327	4.39757	3.18205	2.31828	6.70924	2.04193	3.07084	0.0122557	1.68921	normal	0.00161369	1.77412	up	0.767667	0.159141	normal	0.900603	0.0828046	normal	0.676999	0.237516	normal	0.474472	0.41453	normal	5.60259e-05	1.75263	up	0.000162559	2.06375	up	0.569341	0.288858	normal	--	--
gene-LOC114277218	ABA	LOC114277218	0.553282	0.492758	0.531422	1.3833	1.1872	3.32926	2.79935	1.41618	2.67891	0.468355	0.886488	0.660763	2.99696	2.21731	1.71953	5.46227	1.42725	2.51224	0.00425887	1.98845	up	0.00043218	2.08616	up	--	--	--	0.887041	0.097361	normal	0.680204	0.239994	normal	0.352625	0.579656	normal	0.000115723	1.84149	up	0.000112856	2.33185	up	0.386481	0.467749	normal	--	--
gene-LOC114307876	ABA	LOC114307876	9.70079	10.848	16.3811	26.7009	21.0021	51.1452	36.3114	23.0849	52.8495	13.3448	19.3225	8.96985	53.0787	37.804	34.3022	93.1445	35.0843	53.7825	0.006468	1.45182	up	0.00233115	1.56067	up	0.773453	0.11584	normal	0.857561	0.104666	normal	0.414861	0.358696	normal	0.108274	0.80478	normal	8.03232e-09	1.68328	up	1.83094e-08	2.28117	up	0.128083	0.575584	normal	--	--
gene-LOC114314594	ABA	LOC114314594	1.12421	2.37737	2.63621	4.21237	3.59599	6.64939	6.34854	8.4251	13.2326	2.16502	0.635709	1.92147	7.69436	6.33594	7.53966	14.7272	21.7005	18.4789	0.0356897	1.22832	normal	0.00032098	2.12269	up	0.494085	-0.436488	normal	0.106459	0.889844	normal	0.124582	0.61063	normal	0.0119805	1.06812	normal	5.07097e-08	2.26763	up	2.68942e-18	3.6549	up	6.82289e-08	1.36657	up	[C]	Energy production and conversion
gene-LOC114315763	ABA	LOC114315763	9.36842	9.29144	7.77163	14.4842	14.1388	26.3529	17.6523	16.9389	28.0298	15.7161	17.6371	11.2896	24.7511	16.5966	22.1383	48.3532	41.0154	26.0014	0.00941608	1.1197	up	0.00241939	1.23218	up	0.00359983	0.737945	normal	0.829493	0.110744	normal	0.550576	0.23955	normal	0.0135495	0.966029	normal	0.0163216	0.603464	normal	4.2895e-08	1.48389	up	0.00212364	0.859779	normal	--	--
gene-LOC114311646	ABA	LOC114311646	0.204301	0.474429	0.213931	1.15527	0.564688	1.78071	0.842919	2.62915	1.40734	0.631531	0.209924	1.08726	0.362751	2.08506	1.36308	3.05361	1.9476	4.04011	--	--	--	0.0015282	2.30072	up	--	--	--	0.65929	0.311419	normal	0.887351	0.102479	normal	0.0497227	1.10766	normal	0.177156	0.999585	normal	0.000161262	2.3631	up	0.0237599	1.34609	normal	--	--
gene-LOC114310402	ABA	LOC114310402	43.494	51.4517	61.9124	53.2499	45.7391	75.6018	37.7411	42.3321	65.1398	50.6262	52.7175	62.1966	66.4552	74.4211	62.2972	96.69	104.844	84.041	0.689041	0.164295	normal	0.718508	-0.156804	normal	0.899294	0.0348192	normal	0.487515	-0.324821	normal	0.425428	0.255008	normal	0.00273382	1.07385	up	0.0234098	0.37472	normal	2.67601e-07	0.909469	normal	0.0012257	0.514416	normal	--	--
gene-LOC114258785	ABA	LOC114258785	7.07504	3.8129	2.37953	6.75077	7.38822	1.47121	6.20073	4.34419	1.78859	4.57022	4.43144	3.12565	2.65604	4.56504	4.03073	1.58012	1.69644	1.27361	0.721708	0.196871	normal	0.676803	-0.197105	normal	0.785689	-0.0995603	normal	0.501292	-0.392117	normal	0.498533	-0.321474	normal	0.00217405	-1.22972	down	0.896197	-0.031768	normal	5.12037e-08	-1.28991	down	2.76719e-07	-1.27658	down	[T]	Signal transduction mechanisms
gene-LOC114269346	ABA	LOC114269346	0.674869	1.08488	2.28401	4.54891	5.10228	9.36019	4.17414	6.31208	8.32641	2.12507	0.865343	0.65057	3.78282	5.34871	4.91929	14.744	3.44962	8.61457	0.0011288	2.20955	up	0.00162484	2.11177	up	0.750666	-0.239615	normal	0.858269	-0.101324	normal	0.333817	-0.424215	normal	0.269242	0.649803	normal	1.32509e-05	2.02324	up	6.38569e-07	3.03629	up	0.0414426	0.99764	normal	--	--
gene-LOC114269489	GA	LOC114269489	7.79912	10.5683	10.2204	14.3936	10.879	26.7255	13.6114	29.4125	24.9717	10.2818	13.1235	16.9666	10.1988	23.7789	16.6891	31.6602	59.1131	35.9195	0.0685057	0.910107	normal	0.00565892	1.16626	up	0.135772	0.462081	normal	0.635541	0.257209	normal	0.921824	-0.0450578	normal	0.00834714	1.01868	up	0.182926	0.39055	normal	8.337e-10	1.75416	up	2.17451e-05	1.34566	up	[I]	Lipid transport and metabolism
gene-LOC114262611	GA	LOC114262611	1.30444	2.05937	1.1504	4.97124	4.74761	5.16971	5.59051	8.60434	5.6638	1.70646	5.81447	3.04852	3.49456	5.57792	5.97316	7.91737	13.324	9.13615	5.78042e-06	1.72157	up	9.4878e-08	2.03483	up	0.0196478	1.20312	normal	0.302218	0.314545	normal	0.804643	0.0752116	normal	0.0116664	0.769502	normal	0.147666	0.588109	normal	0.000102464	1.64149	up	0.000274915	1.03247	up	[I]	Lipid transport and metabolism
gene-LOC114260162	GA	LOC114260162	26.4867	33.4138	29.163	52.3217	46.322	52.6875	65.1483	52.2568	64.1747	33.4867	23.0078	34.8458	50.3554	49.6051	55.0444	48.6398	59.1762	72.8431	0.0089426	0.756686	normal	0.00240884	0.957774	normal	0.972916	0.00907404	normal	0.515762	0.198538	normal	0.642619	0.104612	normal	0.642801	0.151592	normal	3.09823e-05	0.844352	normal	8.56108e-05	1.1348	up	0.2867	0.268474	normal	[I]	Lipid transport and metabolism
gene-LOC114310869	GA	LOC114310869	5.89691	7.27406	7.38953	12.3532	10.7996	10.6093	15.7155	13.3249	17.7605	8.10891	5.86359	9.1185	12.5422	11.6082	12.1263	12.1503	12.6025	18.2938	0.0231553	0.68554	normal	0.00248526	1.1187	up	0.669785	0.132568	normal	0.180836	0.429564	normal	0.39185	0.186185	normal	0.918847	0.0379244	normal	0.00181821	0.733454	normal	0.00133902	1.05799	up	0.299594	0.301532	normal	[I]	Lipid transport and metabolism
gene-LOC114291819	GA	LOC114291819	0.223644	0.792842	0.363104	1.52259	1.44854	1.29858	1.42857	2.63363	1.504	0.355572	1.98627	0.987292	0.44305	1.46752	3.23374	2.24483	3.50723	2.37402	0.0134896	1.5583	normal	0.00539992	1.84431	up	0.132223	1.2081	normal	0.466976	0.286814	normal	0.592462	0.342083	normal	0.0735881	0.70963	normal	0.327226	0.695038	normal	0.0144178	1.39283	normal	0.248974	0.679515	normal	[I]	Lipid transport and metabolism
MSTRG.48451	JA	--	0	0.970229	1.20258	0.679384	1.35312	0.060701	2.93242	0.610481	0.146119	1.61889	1.87749	2.02513	0.180844	0	0.171937	3.36977	6.89367	2.20002	--	--	--	--	--	--	0.268242	1.22777	normal	--	--	--	--	--	--	0.027758	1.9089	normal	1.73364e-05	-3.76283	down	0.0122318	1.23532	normal	3.02058e-10	4.98113	up	--	--
gene-LOC114296732	JA	LOC114296732	16.0073	16.0855	12.7057	35.1023	30.3251	21.3869	24.014	29.901	24.3113	18.5018	14.8151	15.0729	20.4429	48.3045	23.4756	33.0864	53.4661	28.1454	6.31636e-06	0.918636	normal	0.00148318	0.727649	normal	0.623845	0.0947965	normal	0.392439	-0.192633	normal	0.613065	0.170164	normal	0.0135639	0.678493	normal	0.000482995	0.990903	normal	1.38808e-08	1.34244	up	0.3108	0.334626	normal	[HJ]	Coenzyme transport and metabolism;; Translation, ribosomal structure and biogenesis
gene-LOC114260773	JA	LOC114260773	12.4785	13.1829	12.539	36.3044	25.8172	30.5992	35.7903	39.725	45.4877	14.7032	16.4213	15.8066	25.7098	39.5634	30.8981	50.8735	64.313	50.8069	3.90956e-06	1.2679	up	2.64243e-07	1.60551	up	0.158622	0.272286	normal	0.303152	0.334646	normal	0.638707	0.119949	normal	0.0372119	0.582316	normal	1.70155e-09	1.10895	up	1.0387e-30	1.94594	up	4.55357e-05	0.817535	normal	[HJ]	Coenzyme transport and metabolism;; Translation, ribosomal structure and biogenesis
gene-LOC114314825	SA	LOC114314825	0	0	0.143477	6	0.14899	5	3.66028	169	1.07546	38	0.313257	16	0.298799	11	5.50674	194	1.02761	37	1.33501	43	0.485396	18	0.297077	12	0.605688	22	2.74745	99	1.61081	56	12.8591	538	21.7862	761	6.58855	253	--	--	--	--	--	--	--	--	--	0.713737	0.399864
gene-LOC114274040	SA	LOC114274040	0.054242	6	0.013115	2	0	0	0.927396	118	0.457025	45	0.711836	96	0.521685	51	1.03191	99	0.410345	41	0.140514	13	0.020457	2	0.173951	19	0.418726	41	1.01825	101	0.201153	20	2.00823	233	5.09198	497	1.39458	150	1.14864e-07	4.73984	up	1.96882e-06	4.52524	up	--	--	--	0.682515	-0.215176
gene-LOC114320162	SA	LOC114320162	62.3219	1400	105.28	2520	96.5507	1997	117.903	3511	92.961	2121	182.468	5757	143.851	3253	120.64	2702	185.806	4267	81.2795	1729	70.0679	1583	91.1053	2288	151.2	3447	125.662	2893	129.184	2922	136.558	3705	183.604	4195	178.144	4468	0.202133	0.593088	normal	0.0962257	0.706998	normal	0.590871	-0.167349	normal	0.813457	0.110908
Note:
ETH	ethylene
ABA	abscisic acid
GA	gibberellin
JA	jasmonic acid
SA	salicylic acid
[truncated: 29 more columns]

## Sheet: 2 Pathogenesis-related protein
#ID	gene_name	C0d1_FPKM	C0d2_FPKM	C0d3_FPKM	C3d1_FPKM	C3d2_FPKM	C3d3_FPKM	Cc3d1_FPKM	Cc3d2_FPKM	Cc3d3_FPKM	T0d1_FPKM	T0d2_FPKM	T0d3_FPKM	T3d1_FPKM	T3d2_FPKM	T3d3_FPKM	Tc3d1_FPKM	Tc3d2_FPKM	Tc3d3_FPKM	C0d1_C0d2_C0d3_vs_C3d1_C3d2_C3d3_DESeq2_FDR	C0d1_C0d2_C0d3_vs_C3d1_C3d2_C3d3_DESeq2_log2FC	C0d1_C0d2_C0d3_vs_C3d1_C3d2_C3d3_DESeq2_(FDR_0.05_FC_2)_regulated	C0d1_C0d2_C0d3_vs_Cc3d1_Cc3d2_Cc3d3_DESeq2_FDR	C0d1_C0d2_C0d3_vs_Cc3d1_Cc3d2_Cc3d3_DESeq2_log2FC	C0d1_C0d2_C0d3_vs_Cc3d1_Cc3d2_Cc3d3_DESeq2_(FDR_0.05_FC_2)_regulated	C0d1_C0d2_C0d3_vs_T0d1_T0d2_T0d3_DESeq2_FDR	C0d1_C0d2_C0d3_vs_T0d1_T0d2_T0d3_DESeq2_log2FC	C0d1_C0d2_C0d3_vs_T0d1_T0d2_T0d3_DESeq2_(FDR_0.05_FC_2)_regulated	C3d1_C3d2_C3d3_vs_Cc3d1_Cc3d2_Cc3d3_DESeq2_FDR	C3d1_C3d2_C3d3_vs_Cc3d1_Cc3d2_Cc3d3_DESeq2_log2FC	C3d1_C3d2_C3d3_vs_Cc3d1_Cc3d2_Cc3d3_DESeq2_(FDR_0.05_FC_2)_regulated	C3d1_C3d2_C3d3_vs_T3d1_T3d2_T3d3_DESeq2_FDR	C3d1_C3d2_C3d3_vs_T3d1_T3d2_T3d3_DESeq2_log2FC	C3d1_C3d2_C3d3_vs_T3d1_T3d2_T3d3_DESeq2_(FDR_0.05_FC_2)_regulated	Cc3d1_Cc3d2_Cc3d3_vs_Tc3d1_Tc3d2_Tc3d3_DESeq2_FDR	Cc3d1_Cc3d2_Cc3d3_vs_Tc3d1_Tc3d2_Tc3d3_DESeq2_log2FC	Cc3d1_Cc3d2_Cc3d3_vs_Tc3d1_Tc3d2_Tc3d3_DESeq2_(FDR_0.05_FC_2)_regulated	T0d1_T0d2_T0d3_vs_T3d1_T3d2_T3d3_DESeq2_FDR	T0d1_T0d2_T0d3_vs_T3d1_T3d2_T3d3_DESeq2_log2FC	T0d1_T0d2_T0d3_vs_T3d1_T3d2_T3d3_DESeq2_(FDR_0.05_FC_2)_regulated	T0d1_T0d2_T0d3_vs_Tc3d1_Tc3d2_Tc3d3_DESeq2_FDR	T0d1_T0d2_T0d3_vs_Tc3d1_Tc3d2_Tc3d3_DESeq2_log2FC	T0d1_T0d2_T0d3_vs_Tc3d1_Tc3d2_Tc3d3_DESeq2_(FDR_0.05_FC_2)_regulated	T3d1_T3d2_T3d3_vs_Tc3d1_Tc3d2_Tc3d3_DESeq2_FDR	T3d1_T3d2_T3d3_vs_Tc3d1_Tc3d2_Tc3d3_DESeq2_log2FC	T3d1_T3d2_T3d3_vs_Tc3d1_Tc3d2_Tc3d3_DESeq2_(FDR_0.05_FC_2)_regulated	COG_class	COG_class_annotation	GO_annotation
gene-LOC114296725	LOC114296725	0.216508	0.137394	0.068793	5.04435	0	4.68003	1.11994	24.9114	8.27502	0.298692	1.504	0.158114	0.545069	5.04609	0.766412	66.1848	116.368	32.0605	--	--	--	--	--	--	--	--	--	0.403011	1.63646	normal	0.742839	-0.624476	normal	0.000312494	2.79095	up	--	--	--	7.00236e-14	6.7964	up	2.36559e-07	5.07755	up	--	--	--
gene-LOC114271834	LOC114271834	0.186467	0.060409	0.038512	12.6821	0	11.5996	2.5309	68.685	29.1627	0.544387	4.32967	0.406312	1.06702	15.8724	2.17498	215.185	451.611	101.852	--	--	--	3.18883e-15	8.22029	up	--	--	--	0.372657	1.89069	normal	0.86101	-0.368226	normal	0.00782918	3.05426	up	0.168025	1.88783	normal	2.32693e-10	7.23924	up	4.64067e-06	5.33744	up	--	--	--
gene-LOC114259011	LOC114259011	19.5415	9.82523	18.0774	17.2345	10.3656	3.23825	13.1423	9.81294	7.32066	27.6099	316.278	14.6943	4.99387	5.87286	17.0188	3.58472	0.821077	11.5413	0.186995	-0.723148	normal	0.0456383	-0.756346	normal	0.0180349	2.88408	normal	0.943126	-0.0380142	normal	0.976244	0.0176906	normal	0.419495	-0.623459	normal	0.00572304	-3.58676	down	0.00517285	-4.21142	down	0.559365	-0.653563	normal	--	--	Biological Process: response to stress (GO:0006950);;
gene-LOC114271406	LOC114271406	20.497	34.9051	30.5017	69.3402	80.6688	201.469	49.9845	85.05	151.3	52.1633	117.664	32.8945	103.826	155.904	83.7964	57.5986	96.2579	166.881	0.000249516	2.09765	up	0.00182395	1.72306	up	0.0129405	1.18954	normal	0.572938	-0.377611	normal	0.910402	-0.0551342	normal	0.610173	0.289013	normal	0.142371	0.842342	normal	0.0895605	0.854029	normal	0.974306	-0.0132115	normal	--	--	Biological Process: response to stress (GO:0006950);;
gene-LOC114310090	LOC114310090	0.181755	0.732397	0.393161	25.7467	1.09787	9.94479	3.67606	34.7135	17.1328	1.16521	0.658469	1.14364	2.9649	27.0528	3.7704	79.2521	37.6685	22.528	8.33911e-07	4.67061	up	1.19491e-10	5.20644	up	--	--	--	0.591167	0.531875	normal	0.960707	-0.0652325	normal	0.0288069	1.48406	normal	0.000314946	3.5224	up	6.04262e-36	5.63638	up	0.0406324	2.10273	normal	--	--	--
gene-LOC114271835	LOC114271835	1.90319	4.65648	3.81359	77.8746	3.73192	64.4587	16.8968	231.642	90.8952	4.38692	10.9971	10.7641	7.99507	91.0291	20.7806	214.227	234.11	210.621	1.32881e-05	3.80162	up	2.67434e-10	4.86464	up	0.0132132	1.27892	normal	0.295328	1.06536	normal	0.824855	-0.292448	normal	0.0803085	1.15366	normal	0.0224085	2.23099	normal	1.68572e-46	4.7837	up	0.00519011	2.53817	up	--	--	Biological Process: response to stress (GO:0006950);;
gene-LOC114291984	LOC114291984	1.17374	1.76045	1.94283	2.66389	3.03526	2.87976	1.63444	2.61938	1.59599	2.58211	7.38043	3.27037	1.82845	1.11615	1.88804	2.23449	2.9422	1.62189	0.0941407	0.770183	normal	0.820042	0.117163	normal	0.010343	1.37742	normal	0.0964971	-0.650239	normal	0.0753284	-0.731578	normal	0.386108	0.373301	normal	0.00467426	-1.34325	down	0.0758572	-0.844757	normal	0.257946	0.477279	normal	--	--	Biological Process: response to stress (GO:0006950);;
gene-LOC114310139	LOC114310139	0	0.479925	0.829573	19.9739	0.442973	5.03082	3.30846	43.1285	8.43987	0.134738	0.360912	0.654141	2.11498	18.7882	1.64035	52.2048	92.5816	30.924	--	--	--	1.02747e-05	5.06289	up	--	--	--	0.37055	1.00319	normal	0.951662	-0.08955	normal	0.0091063	1.87136	up	0.000286007	4.25479	up	2.3894e-52	7.23819	up	0.00481616	2.98631	up	--	--	--
gene-LOC114301038	LOC114301038	106.928	223.439	360.006	164.375	126.534	141.447	116.782	70.5261	138.348	130.703	315.59	165.744	190.343	108.469	180.888	90.3903	58.9474	109.953	0.142723	-0.757873	normal	0.0397563	-1.18805	normal	0.61043	-0.263872	normal	0.285774	-0.437817	normal	0.439764	0.238189	normal	0.682415	-0.180576	normal	0.436603	-0.252206	normal	0.00677018	-1.06269	down	0.0183655	-0.835806	normal	--	--	Biological Process: response to stimulus (GO:0050896);;
gene-LOC114256529	LOC114256529	1.62462	1.89773	11.256	2.66448	2.42396	1.04277	1.35546	0.147403	0.815039	4.36305	5.1223	2.23951	2.79886	1.2299	2.55737	1.14718	1.04843	1.68138	0.0792413	-1.46313	normal	0.00438118	-2.83713	down	0.545575	-0.467102	normal	0.0847597	-1.38525	normal	0.617003	0.249198	normal	0.264712	0.898313	normal	0.100736	-0.729456	normal	0.00250598	-1.42251	down	0.154715	-0.717613	normal	[S]	Function unknown	--
gene-LOC114306229	LOC114306229	3.34052	1.25955	4.0134	73.1383	47.7786	285.386	65.9617	271.518	201.956	14.5984	4.9881	6.11677	42.629	92.921	94.7076	493.252	493.625	406.757	2.03836e-13	5.67502	up	2.44729e-21	5.87996	up	0.00987535	1.52956	up	0.794835	0.208851	normal	0.35245	-0.886901	normal	0.00143487	1.50896	up	3.81009e-17	3.23353	up	5.55e-57	5.88554	up	8.52212e-20	2.63546	up	--	--	Biological Process: response to bacterium (GO:0009617);; Biological Process: response to fungus (GO:0009620);; Molecular Function: carbohydrate derivative binding (GO:0097367);;
gene-LOC114306226	LOC114306226	0	0	0	5.08921	0.769014	3.98883	1.9675	13.217	5.86094	0.411377	0	0.248754	1.31434	4.2328	0.546072	19.5384	10.5127	14.8454	--	--	--	1.52446e-11	9.77107	up	--	--	--	0.260131	0.957334	normal	0.417994	-0.66664	normal	0.0320326	1.29846	normal	--	--	--	3.48296e-25	6.20838	up	4.13383e-07	2.94595	up	--	--	Biological Process: response to bacterium (GO:0009617);; Biological Process: response to fungus (GO:0009620);; Molecular Function: carbohydrate derivative binding (GO:0097367);;
gene-LOC114313952	LOC114313952	0.206604	2.38381	3.50902	1.1618	0.258861	1.55312	0.139931	5.05937	1.95557	2.15799	8.76737	6.32991	0.405728	1.42315	0.525265	3.47481	2.86038	0.426254	0.338998	-1.04807	normal	0.983678	0.024746	normal	0.112754	1.39539	normal	0.346666	1.07668	normal	--	--	--	0.970089	0.0383755	normal	5.72657e-06	-2.78966	down	0.0694623	-1.2802	normal	0.0591831	1.49641	normal	--	--	Molecular Function: nucleic acid binding transcription factor activity (GO:0001071);; Molecular Function: nucleic acid binding (GO:0003676);; Biological Process: transcription, DNA-templated (GO:0006351);; Cellular Component: intracellular membrane-bounded organelle (GO:0043231);;
gene-LOC114273112	LOC114273112	0.346088	0.412491	0.554031	4.59499	0.281032	0.402046	0.518251	2.39541	1.06805	0.646747	5.032	1.03933	0.642433	1.28642	0.481024	10.0567	15.2742	5.63799	0.0595268	1.82414	normal	0.032027	1.43517	normal	0.00242481	2.27723	up	0.693633	-0.398539	normal	0.273123	-0.956586	normal	4.71449e-09	3.09757	up	0.031419	-1.39289	normal	0.000220551	2.29676	up	3.59509e-20	3.66898	up	[S]	Function unknown	--
gene-LOC114280526	LOC114280526	11.4383	18.062	23.1942	16.7597	13.1793	17.0691	21.1367	56.6224	17.0145	25.1517	35.9286	36.484	6.93532	8.40565	14.9644	14.7109	22.6388	17.173	0.634219	-0.204461	normal	0.211	0.643188	normal	0.0255888	0.828738	normal	0.0659081	0.852686	normal	0.114249	-0.570462	normal	0.16944	-0.582503	normal	3.8301e-08	-1.60652	down	0.0038855	-0.717909	normal	0.00702104	0.868798	normal	--	--	--
[truncated: 10 more columns]

## Sheet: 3 antioxidant system
#ID	gene_name	C0d1_FPKM	C0d2_FPKM	C0d3_FPKM	C3d1_FPKM	C3d2_FPKM	C3d3_FPKM	Cc3d1_FPKM	Cc3d2_FPKM	Cc3d3_FPKM	T0d1_FPKM	T0d2_FPKM	T0d3_FPKM	T3d1_FPKM	T3d2_FPKM	T3d3_FPKM	Tc3d1_FPKM	Tc3d2_FPKM	Tc3d3_FPKM	C0d1_C0d2_C0d3_vs_C3d1_C3d2_C3d3_DESeq2_FDR	C0d1_C0d2_C0d3_vs_C3d1_C3d2_C3d3_DESeq2_log2FC	C0d1_C0d2_C0d3_vs_C3d1_C3d2_C3d3_DESeq2_(FDR_0.05_FC_2)_regulated	C0d1_C0d2_C0d3_vs_Cc3d1_Cc3d2_Cc3d3_DESeq2_FDR	C0d1_C0d2_C0d3_vs_Cc3d1_Cc3d2_Cc3d3_DESeq2_log2FC	C0d1_C0d2_C0d3_vs_Cc3d1_Cc3d2_Cc3d3_DESeq2_(FDR_0.05_FC_2)_regulated	C0d1_C0d2_C0d3_vs_T0d1_T0d2_T0d3_DESeq2_FDR	C0d1_C0d2_C0d3_vs_T0d1_T0d2_T0d3_DESeq2_log2FC	C0d1_C0d2_C0d3_vs_T0d1_T0d2_T0d3_DESeq2_(FDR_0.05_FC_2)_regulated	C3d1_C3d2_C3d3_vs_Cc3d1_Cc3d2_Cc3d3_DESeq2_FDR	C3d1_C3d2_C3d3_vs_Cc3d1_Cc3d2_Cc3d3_DESeq2_log2FC	C3d1_C3d2_C3d3_vs_Cc3d1_Cc3d2_Cc3d3_DESeq2_(FDR_0.05_FC_2)_regulated	C3d1_C3d2_C3d3_vs_T3d1_T3d2_T3d3_DESeq2_FDR	C3d1_C3d2_C3d3_vs_T3d1_T3d2_T3d3_DESeq2_log2FC	C3d1_C3d2_C3d3_vs_T3d1_T3d2_T3d3_DESeq2_(FDR_0.05_FC_2)_regulated	Cc3d1_Cc3d2_Cc3d3_vs_Tc3d1_Tc3d2_Tc3d3_DESeq2_FDR	Cc3d1_Cc3d2_Cc3d3_vs_Tc3d1_Tc3d2_Tc3d3_DESeq2_log2FC	Cc3d1_Cc3d2_Cc3d3_vs_Tc3d1_Tc3d2_Tc3d3_DESeq2_(FDR_0.05_FC_2)_regulated	T0d1_T0d2_T0d3_vs_T3d1_T3d2_T3d3_DESeq2_FDR	T0d1_T0d2_T0d3_vs_T3d1_T3d2_T3d3_DESeq2_log2FC	T0d1_T0d2_T0d3_vs_T3d1_T3d2_T3d3_DESeq2_(FDR_0.05_FC_2)_regulated	T0d1_T0d2_T0d3_vs_Tc3d1_Tc3d2_Tc3d3_DESeq2_FDR	T0d1_T0d2_T0d3_vs_Tc3d1_Tc3d2_Tc3d3_DESeq2_log2FC	T0d1_T0d2_T0d3_vs_Tc3d1_Tc3d2_Tc3d3_DESeq2_(FDR_0.05_FC_2)_regulated	T3d1_T3d2_T3d3_vs_Tc3d1_Tc3d2_Tc3d3_DESeq2_FDR	T3d1_T3d2_T3d3_vs_Tc3d1_Tc3d2_Tc3d3_DESeq2_log2FC	T3d1_T3d2_T3d3_vs_Tc3d1_Tc3d2_Tc3d3_DESeq2_(FDR_0.05_FC_2)_regulated	COG_class	COG_class_annotation	GO_annotation
gene-LOC114264877	LOC114264877	29.5045	48.9468	32.3657	18.4676	15.1225	15.9855	18.6292	20.0093	20.5433	48.7147	42.2282	50.7311	44.7002	31.1949	33.7795	33.5046	37.308	21.8898	0.00043339	-1.17828	down	0.00550555	-0.979658	normal	0.246404	0.32849	normal	0.491227	0.195727	normal	5.3648e-06	1.23215	up	0.00645862	0.768302	normal	0.194522	-0.279706	normal	0.0185104	-0.506224	normal	0.336134	-0.247461	normal	[P]	Inorganic ion transport and metabolism	Molecular Function: catalytic activity (GO:0003824);; Cellular Component: cytoplasm (GO:0005737);; Biological Process: superoxide metabolic process (GO:0006801);; Molecular Function: antioxidant activity (GO:0016209);; Cellular Component: intracellular membrane-bounded organelle (GO:0043231);; Biological Process: single-organism metabolic process (GO:0044710);; Molecular Function: metal ion bindi…
gene-LOC114313244	LOC114313244	3.30311	5.46781	3.65488	7.65249	7.62419	5.34834	5.06456	12.9712	3.77114	6.65312	11.2044	6.62503	2.78259	5.30186	3.36937	5.446	9.12637	3.00308	0.0307161	0.685649	normal	0.178206	0.640611	normal	0.0056074	0.947528	normal	0.926072	-0.0403941	normal	0.00648092	-0.76148	normal	0.774542	-0.13819	normal	0.000353999	-1.02128	down	0.268825	-0.398911	normal	0.0933354	0.60533	normal	[T]	Signal transduction mechanisms	Molecular Function: antioxidant activity (GO:0016209);; Molecular Function: oxidoreductase activity, acting on NAD(P)H (GO:0016651);; Cellular Component: intrinsic component of membrane (GO:0031224);; Biological Process: single-organism metabolic process (GO:0044710);; Molecular Function: metal ion binding (GO:0046872);; Biological Process: cellular detoxification (GO:1990748);;
gene-LOC114294658	LOC114294658	2.20806	4.28703	2.97231	0.421714	0.211319	0.662808	0.649962	1.0236	0.80151	2.59887	8.6528	7.15478	1.12259	1.03704	1.62726	3.46052	18.8184	0.601872	1.04485e-05	-2.80101	down	7.83083e-05	-2.02388	down	0.0746289	0.921295	normal	--	--	--	0.0137006	1.54742	normal	0.000216545	3.22165	up	1.27508e-06	-2.18589	down	0.793097	0.30993	normal	0.0282197	2.47765	normal	--	--	Molecular Function: catalytic activity (GO:0003824);; Biological Process: response to stress (GO:0006950);; Molecular Function: antioxidant activity (GO:0016209);; Cellular Component: intrinsic component of membrane (GO:0031224);; Biological Process: hydrogen peroxide metabolic process (GO:0042743);; Molecular Function: cation binding (GO:0043169);; Biological Process: single-organism metabolic p…
gene-LOC114320815	LOC114320815	0.364949	0.653261	0.797369	0.214292	0.163148	0.132931	0.181508	0.260224	0.060082	0.450384	0.461658	0.612007	0.221535	0.185482	0.053344	0.180702	0.742565	0.325545	0.00060435	-1.88771	down	0.00185183	-2.07345	down	0.524235	-0.306316	normal	--	--	--	--	--	--	0.0367732	1.50904	normal	0.00355505	-1.64344	down	0.708096	-0.205433	normal	0.0416127	1.41597	normal	[T]	Signal transduction mechanisms	Molecular Function: antioxidant activity (GO:0016209);; Molecular Function: oxidoreductase activity, acting on NAD(P)H (GO:0016651);; Cellular Component: intrinsic component of membrane (GO:0031224);; Biological Process: single-organism metabolic process (GO:0044710);; Molecular Function: metal ion binding (GO:0046872);; Biological Process: cellular detoxification (GO:1990748);;
gene-LOC114315318	LOC114315318	7.26789	4.57038	6.07108	2.73181	2.84429	2.68935	4.49427	5.80028	4.91809	7.79746	13.7374	5.49405	4.5691	5.1382	4.6276	7.85368	5.50664	9.37975	0.00136367	-1.11456	down	0.394255	-0.304313	normal	0.17304	0.570691	normal	0.0178369	0.810241	normal	0.00453563	0.873553	normal	0.0563518	0.766668	normal	0.0215502	-0.822519	normal	0.865584	-0.0730879	normal	0.0375412	0.726175	normal	--	--	Biological Process: response to acid chemical (GO:0001101);; Molecular Function: phospholipid binding (GO:0005543);; Cellular Component: extracellular region (GO:0005576);; Cellular Component: cell-cell junction (GO:0005911);; Biological Process: calcium ion transport (GO:0006816);; Biological Process: response to stress (GO:0006950);; Cellular Component: plastid stroma (GO:0009532);; Cellular Co…
gene-LOC114293611	LOC114293611	17.2179	24.798	31.5742	8.63237	12.7965	15.3947	8.12719	5.58269	15.6071	12.975	22.87	22.9458	16.8527	12.7499	20.2632	10.1386	3.85626	8.50323	0.0297108	-1.00337	normal	0.0186655	-1.34776	normal	0.32375	-0.378951	normal	0.545185	-0.351002	normal	0.185915	0.488106	normal	0.642624	-0.268578	normal	0.612859	-0.143717	normal	0.00442905	-1.20923	down	0.00745479	-1.08853	down	[O]	Posttranslational modification, protein turnover, chaperones	Molecular Function: catalytic activity (GO:0003824);; Molecular Function: antioxidant activity (GO:0016209);; Biological Process: single-organism metabolic process (GO:0044710);; Biological Process: cellular detoxification (GO:1990748);;
gene-LOC114318657	LOC114318657	1.31759	0.702192	0.156929	11.4746	6.40312	2.7545	3.72884	2.13252	6.16236	1.2247	0.147431	0.192774	3.20225	3.23824	6.19425	2.52547	0.768802	1.57811	1.53917e-06	3.24464	up	0.000521242	2.5721	up	0.678913	-0.394465	normal	0.270837	-0.683233	normal	0.237772	-0.554464	normal	0.0492312	-1.19641	normal	0.000958697	3.07252	up	0.0232971	1.77891	normal	0.00582736	-1.31165	down	[R]	General function prediction only	Biological Process: response to stress (GO:0006950);; Molecular Function: antioxidant activity (GO:0016209);; Biological Process: single-organism metabolic process (GO:0044710);; Molecular Function: tetrapyrrole binding (GO:0046906);; Biological Process: cellular detoxification (GO:1990748);;
gene-LOC114270444	LOC114270444	3.04218	4.7249	4.39847	3.31583	2.63083	5.76432	3.80052	8.75271	5.55339	2.55402	6.799	6.48419	3.53929	4.58607	2.11363	12.0155	18.8511	7.2517	0.96883	-0.0207504	normal	0.320841	0.458209	normal	0.463946	0.340495	normal	0.375572	0.481374	normal	0.713627	-0.178586	normal	0.00467401	1.19457	up	0.18968	-0.550268	normal	0.00140074	1.34808	up	4.36372e-07	1.87887	up	--	--	Molecular Function: catalytic activity (GO:0003824);; Cellular Component: cytoplasm (GO:0005737);; Biological Process: response to stress (GO:0006950);; Molecular Function: antioxidant activity (GO:0016209);; Biological Process: hydrogen peroxide metabolic process (GO:0042743);; Molecular Function: cation binding (GO:0043169);; Biological Process: single-organism metabolic process (GO:0044710);; …
gene-LOC114278653	LOC114278653	7.27233	44.8786	19.9431	29.5839	9.91154	35.2654	14.6282	152.352	89.3599	18.6459	85.1278	66.4298	5.83618	25.9461	24.4608	105.367	299.338	104.57	0.934598	0.0599623	normal	0.0388769	1.70956	normal	0.0747479	1.19044	normal	0.038125	1.65034	normal	0.493381	-0.405373	normal	0.104634	1.09638	normal	0.0602518	-1.53621	normal	0.00107212	1.65529	up	1.23873e-10	3.17502	up	--	--	Molecular Function: catalytic activity (GO:0003824);; Biological Process: response to stress (GO:0006950);; Molecular Function: antioxidant activity (GO:0016209);; Biological Process: hydrogen peroxide metabolic process (GO:0042743);; Molecular Function: cation binding (GO:0043169);; Biological Process: single-organism metabolic process (GO:0044710);; Molecular Function: tetrapyrrole binding (GO:…
gene-LOC114278652	LOC114278652	10.245	60.5918	27.205	40.4831	17.6743	51.4043	20.8368	158.967	91.7636	28.6184	92.1347	67.6022	7.77457	37.5941	34.2656	123.247	315.033	161.816	0.808395	0.168925	normal	0.0844711	1.34617	normal	0.148335	0.893401	normal	0.102968	1.17842	normal	0.424875	-0.457106	normal	0.0360959	1.27533	normal	0.11719	-1.18146	normal	2.97624e-05	1.77034	up	9.72325e-10	2.93457	up	--	--	Molecular Function: catalytic activity (GO:0003824);; Biological Process: response to stress (GO:0006950);; Molecular Function: antioxidant activity (GO:0016209);; Biological Process: hydrogen peroxide metabolic process (GO:0042743);; Molecular Function: cation binding (GO:0043169);; Biological Process: single-organism metabolic process (GO:0044710);; Molecular Function: tetrapyrrole binding (GO:…
gene-LOC114277322	LOC114277322	0.054276	0.660852	0.434577	0.919727	0.312068	0.974035	0.103332	6.25769	1.72455	0.976885	3.79933	0.953617	0.259805	1.46691	0.658425	3.2058	2.81827	1.4499	0.369069	0.883161	normal	0.0368139	2.5479	normal	0.0143472	2.19352	normal	0.13298	1.67217	normal	0.879818	0.113122	normal	0.928671	0.0844837	normal	0.0842389	-1.1875	normal	0.401705	0.497734	normal	0.00371563	1.66807	up	--	--	Molecular Function: catalytic activity (GO:0003824);; Biological Process: response to stress (GO:0006950);; Molecular Function: antioxidant activity (GO:0016209);; Biological Process: hydrogen peroxide metabolic process (GO:0042743);; Molecular Function: cation binding (GO:0043169);; Biological Process: single-organism metabolic process (GO:0044710);; Molecular Function: tetrapyrrole binding (GO:…
gene-LOC114281638	LOC114281638	3.22131	5.19321	3.02488	4.59309	3.45204	2.93484	2.0096	2.60751	3.04699	2.49998	4.97845	5.09638	4.44051	4.08823	3.54915	4.83746	7.88922	3.68708	0.832173	-0.0880525	normal	0.226004	-0.619716	normal	0.802067	0.115359	normal	0.220868	-0.537313	normal	0.496336	0.229129	normal	0.0092706	1.18537	up	0.953333	0.0229289	normal	0.25946	0.478806	normal	0.215446	0.435404	normal	--	--	Molecular Function: catalytic activity (GO:0003824);; Biological Process: response to stress (GO:0006950);; Molecular Function: antioxidant activity (GO:0016209);; Biological Process: hydrogen peroxide metabolic process (GO:0042743);; Molecular Function: cation binding (GO:0043169);; Biological Process: single-organism metabolic process (GO:0044710);; Molecular Function: tetrapyrrole binding (GO:…
gene-LOC114319656	LOC114319656	5.34969	0.364512	1.67907	5.60372	8.15174	2.74459	4.04646	1.51674	2.67947	5.11563	0.082387	0.564548	3.82792	0.30686	2.71461	0.774421	0	0.260377	0.13066	1.18172	normal	0.82428	0.186383	normal	0.790129	-0.311329	normal	0.0596897	-0.997304	normal	0.127081	-1.09889	normal	0.00629499	-2.79185	down	0.8118	0.368027	normal	--	--	--	0.115709	-2.67238	normal	--	--	Molecular Function: catalytic activity (GO:0003824);; Biological Process: response to stress (GO:0006950);; Molecular Function: antioxidant activity (GO:0016209);; Biological Process: hydrogen peroxide metabolic process (GO:0042743);; Molecular Function: cation binding (GO:0043169);; Biological Process: single-organism metabolic process (GO:0044710);; Molecular Function: tetrapyrrole binding (GO:…
gene-LOC114277277	LOC114277277	115.44	171.498	168.352	65.5138	66.1909	72.511	59.3346	53.4013	93.0002	130.311	141.479	150.74	111.044	81.2246	96.3876	85.179	95.46	72.5106	0.000633482	-1.17811	down	0.00732968	-1.18826	down	0.585805	-0.150409	normal	0.969903	-0.0155839	normal	0.029672	0.572784	normal	0.282442	0.391125	normal	0.0147202	-0.460225	normal	0.000102252	-0.61825	normal	0.394043	-0.179575	normal	[V]	Defense mechanisms	Molecular Function: catalytic activity (GO:0003824);; Molecular Function: antioxidant activity (GO:0016209);; Biological Process: hydrogen peroxide metabolic process (GO:0042743);; Biological Process: single-organism metabolic process (GO:0044710);; Biological Process: cellular detoxification (GO:1990748);;
gene-LOC114316921	LOC114316921	0.12849	0.89195	1.65242	0.988566	0.887949	4.48968	2.34175	57.5457	3.78832	1.1641	1.34799	0.253955	0.194469	2.39899	0.533213	9.31976	45.2401	12.815	0.215705	1.27614	normal	0.00422641	4.2174	up	0.945075	-0.0648465	normal	0.00739548	2.95987	up	0.218352	-1.11617	normal	0.817888	0.3052	normal	0.780265	0.226326	normal	7.81043e-15	4.65759	up	3.3114e-05	4.41777	up	--	--	Molecular Function: catalytic activity (GO:0003824);; Biological Process: response to stress (GO:0006950);; Molecular Function: antioxidant activity (GO:0016209);; Biological Process: hydrogen peroxide metabolic process (GO:0042743);; Molecular Function: cation binding (GO:0043169);; Biological Process: single-organism metabolic process (GO:0044710);; Molecular Function: tetrapyrrole binding (GO:…
gene-LOC114305604	LOC114305604	1.7871	1.04315	2.99246	1.40458	1.66424	2.44	1.05629	2.11149	1.49723	1.57975	7.68351	1.29144	1.80204	4.44921	1.11992	2.99015	3.84742	2.44349	0.882195	-0.0924706	normal	0.47665	-0.446436	normal	0.293373	0.799638	normal	0.518676	-0.352051	normal	0.457248	0.44014	normal	0.00914474	1.12472	up	0.494078	-0.458315	normal	0.895996	-0.0836609	normal	0.483569	0.354266	normal	--	--	Molecular Function: catalytic activity (GO:0003824);; Biological Process: response to stress (GO:0006950);; Molecular Function: antioxidant activity (GO:0016209);; Biological Process: hydrogen peroxide metabolic process (GO:0042743);; Molecular Function: cation binding (GO:0043169);; Biological Process: single-organism metabolic process (GO:0044710);; Molecular Function: tetrapyrrole binding (GO:…
gene-LOC114309672	LOC114309672	17.5586	18.8958	16.3708	20.5869	13.0874	26.2017	16.9762	66.4304	34.8511	20.256	46.0866	25.4867	16.141	32.2075	14.8658	81.8574	82.655	66.3011	0.588684	0.217646	normal	0.0276966	1.05984	normal	0.023879	0.773953	normal	0.131449	0.845843	normal	0.813164	0.0983461	normal	0.0105708	1.13555	normal	0.167664	-0.468846	normal	2.23975e-06	1.45763	up	8.42341e-11	1.90693	up	--	--	Molecular Function: catalytic activity (GO:0003824);; Biological Process: response to stress (GO:0006950);; Molecular Function: antioxidant activity (GO:0016209);; Biological Process: hydrogen peroxide metabolic process (GO:0042743);; Molecular Function: cation binding (GO:0043169);; Biological Process: single-organism metabolic process (GO:0044710);; Molecular Function: tetrapyrrole binding (GO:…
gene-LOC114302892	LOC114302892	1.76298	1.26113	0.545062	2.42189	2.74193	0.926144	2.09829	1.51913	0.73676	1.4717	1.46761	0.746451	1.78997	1.5364	0.966282	0.324818	0.614742	0.581664	0.169644	0.749887	normal	0.708331	0.213817	normal	0.910183	0.0610991	normal	0.306383	-0.534056	normal	0.442883	-0.362879	normal	0.0250358	-1.29016	normal	0.484825	0.318058	normal	0.0459085	-1.0996	normal	0.0041498	-1.4412	down	--	--	Biological Process: response to stress (GO:0006950);; Cellular Component: chloroplast thylakoid (GO:0009534);; Molecular Function: antioxidant activity (GO:0016209);; Cellular Component: thylakoid part (GO:0044436);; Biological Process: single-organism metabolic process (GO:0044710);; Molecular Function: tetrapyrrole binding (GO:0046906);; Biological Process: cellular detoxification (GO:1990748);;
gene-LOC114284060	LOC114284060	93.2743	89.6446	75.1237	88.8832	95.8998	93.6815	97.418	129.364	118.324	101.778	80.8757	86.2956	95.2085	118.727	98.3387	154.631	222.934	139.185	0.568119	0.129041	normal	0.164952	0.366375	normal	0.765353	0.0529327	normal	0.403437	0.236795	normal	0.269945	0.234959	normal	0.00751116	0.728721	normal	0.0653376	0.301333	normal	1.36621e-07	1.07106	up	0.000123775	0.75064	normal	[P]	Inorganic ion transport and metabolism	Biological Process: response to stress (GO:0006950);; Molecular Function: antioxidant activity (GO:0016209);; Cellular Component: intrinsic component of membrane (GO:0031224);; Biological Process: single-organism metabolic process (GO:0044710);; Molecular Function: tetrapyrrole binding (GO:0046906);; Biological Process: cellular detoxification (GO:1990748);;
gene-LOC114314475	LOC114314475	143.216	155.036	180.71	74.7563	88.4909	78.7505	53.8478	38.6906	69.0681	117.13	127.709	132.696	93.0544	56.1508	89.4149	38.4253	33.6534	33.3671	0.000560542	-1.00992	down	8.23449e-05	-1.61163	down	0.106232	-0.380883	normal	0.119183	-0.60669	normal	0.820067	0.0669571	normal	0.167919	-0.502773	normal	0.0132049	-0.568848	normal	1.63594e-19	-1.70445	down	2.09006e-05	-1.15783	down	[O]	Posttranslational modification, protein turnover, chaperones	Molecular Function: catalytic activity (GO:0003824);; Cellular Component: chloroplast (GO:0009507);; Molecular Function: antioxidant activity (GO:0016209);; Biological Process: single-organism metabolic process (GO:0044710);; Biological Process: cellular detoxification (GO:1990748);;
gene-LOC114314476	LOC114314476	135.241	168.158	173.323	75.0783	90.9251	80.2698	55.1964	35.0155	74.8921	127.674	132.647	139.359	104.236	63.0061	93.0342	56.0214	34.8775	37.9175	0.00107034	-0.978049	normal	0.000501195	-1.5618	down	0.217298	-0.29166	normal	0.172942	-0.589668	normal	0.565873	0.166903	normal	0.550602	-0.253847	normal	0.0184189	-0.525362	normal	1.58549e-09	-1.49571	down	0.00105001	-0.992286	normal	[O]	Posttranslational modification, protein turnover, chaperones	Molecular Function: catalytic activity (GO:0003824);; Molecular Function: antioxidant activity (GO:0016209);; Biological Process: single-organism metabolic process (GO:0044710);; Biological Process: cellular detoxification (GO:1990748);;
MSTRG.27364	--	0.476532	0.123273	0	3.86014	1.97124	1.60959	2.40653	0.823898	2.45679	0.3885	0	0.049202	1.09078	1.40019	1.29098	0.876478	0.551207	0	0.000155864	3.58491	up	--	--	--	--	--	--	0.598222	-0.347338	normal	0.0742998	-0.867556	normal	--	--	--	--	--	--	--	--	--	--	--	--	[R]	General function prediction only	Biological Process: response to stress (GO:0006950);; Molecular Function: antioxidant activity (GO:0016209);; Molecular Function: oxidoreductase activity (GO:0016491);; Biological Process: single-organism metabolic process (GO:0044710);; Molecular Function: tetrapyrrole binding (GO:0046906);; Biological Process: cellular detoxification (GO:1990748);;
gene-LOC114267042	LOC114267042	1.60475	3.25964	3.04146	14.432	9.73739	12.6597	2.16929	7.02294	7.50343	7.02619	2.17144	4.04888	8.224	21.4809	8.59845	40.2069	51.2368	28.9591	8.94384e-07	2.17146	up	0.114378	1.00339	normal	0.195091	0.685989	normal	0.0370039	-1.17151	normal	0.798467	0.103686	normal	2.02139e-09	2.93755	up	0.000229561	1.59001	up	1.47512e-17	3.28286	up	2.76743e-06	1.67716	up	--	--	Molecular Function: catalytic activity (GO:0003824);; Biological Process: response to stress (GO:0006950);; Molecular Function: antioxidant activity (GO:0016209);; Biological Process: hydrogen peroxide metabolic process (GO:0042743);; Molecular Function: cation binding (GO:0043169);; Biological Process: single-organism metabolic process (GO:0044710);; Molecular Function: tetrapyrrole binding (GO:…
[truncated: 10 more columns]

## Sheet: 4 flavonoid metabolism
#ID	gene_name	C0d1_FPKM	C0d2_FPKM	C0d3_FPKM	C3d1_FPKM	C3d2_FPKM	C3d3_FPKM	Cc3d1_FPKM	Cc3d2_FPKM	Cc3d3_FPKM	T0d1_FPKM	T0d2_FPKM	T0d3_FPKM	T3d1_FPKM	T3d2_FPKM	T3d3_FPKM	Tc3d1_FPKM	Tc3d2_FPKM	Tc3d3_FPKM	C0d1_C0d2_C0d3_vs_C3d1_C3d2_C3d3_DESeq2_FDR	C0d1_C0d2_C0d3_vs_C3d1_C3d2_C3d3_DESeq2_log2FC	C0d1_C0d2_C0d3_vs_C3d1_C3d2_C3d3_DESeq2_(FDR_0.05_FC_2)_regulated	C0d1_C0d2_C0d3_vs_Cc3d1_Cc3d2_Cc3d3_DESeq2_FDR	C0d1_C0d2_C0d3_vs_Cc3d1_Cc3d2_Cc3d3_DESeq2_log2FC	C0d1_C0d2_C0d3_vs_Cc3d1_Cc3d2_Cc3d3_DESeq2_(FDR_0.05_FC_2)_regulated	C0d1_C0d2_C0d3_vs_T0d1_T0d2_T0d3_DESeq2_FDR	C0d1_C0d2_C0d3_vs_T0d1_T0d2_T0d3_DESeq2_log2FC	C0d1_C0d2_C0d3_vs_T0d1_T0d2_T0d3_DESeq2_(FDR_0.05_FC_2)_regulated	C3d1_C3d2_C3d3_vs_Cc3d1_Cc3d2_Cc3d3_DESeq2_FDR	C3d1_C3d2_C3d3_vs_Cc3d1_Cc3d2_Cc3d3_DESeq2_log2FC	C3d1_C3d2_C3d3_vs_Cc3d1_Cc3d2_Cc3d3_DESeq2_(FDR_0.05_FC_2)_regulated	C3d1_C3d2_C3d3_vs_T3d1_T3d2_T3d3_DESeq2_FDR	C3d1_C3d2_C3d3_vs_T3d1_T3d2_T3d3_DESeq2_log2FC	C3d1_C3d2_C3d3_vs_T3d1_T3d2_T3d3_DESeq2_(FDR_0.05_FC_2)_regulated	Cc3d1_Cc3d2_Cc3d3_vs_Tc3d1_Tc3d2_Tc3d3_DESeq2_FDR	Cc3d1_Cc3d2_Cc3d3_vs_Tc3d1_Tc3d2_Tc3d3_DESeq2_log2FC	Cc3d1_Cc3d2_Cc3d3_vs_Tc3d1_Tc3d2_Tc3d3_DESeq2_(FDR_0.05_FC_2)_regulated	T0d1_T0d2_T0d3_vs_T3d1_T3d2_T3d3_DESeq2_FDR	T0d1_T0d2_T0d3_vs_T3d1_T3d2_T3d3_DESeq2_log2FC	T0d1_T0d2_T0d3_vs_T3d1_T3d2_T3d3_DESeq2_(FDR_0.05_FC_2)_regulated	T0d1_T0d2_T0d3_vs_Tc3d1_Tc3d2_Tc3d3_DESeq2_FDR	T0d1_T0d2_T0d3_vs_Tc3d1_Tc3d2_Tc3d3_DESeq2_log2FC	T0d1_T0d2_T0d3_vs_Tc3d1_Tc3d2_Tc3d3_DESeq2_(FDR_0.05_FC_2)_regulated	T3d1_T3d2_T3d3_vs_Tc3d1_Tc3d2_Tc3d3_DESeq2_FDR	T3d1_T3d2_T3d3_vs_Tc3d1_Tc3d2_Tc3d3_DESeq2_log2FC	T3d1_T3d2_T3d3_vs_Tc3d1_Tc3d2_Tc3d3_DESeq2_(FDR_0.05_FC_2)_regulated	COG_class	COG_class_annotation	GO_annotation
gene-LOC114257498	LOC114257498	2.27307	1.16209	1.36233	0.501552	0.99314	0.700295	0.429303	0.244779	0.657611	0.839911	0.883461	1.32402	0.796085	0.549449	0.973621	0.355599	0.531705	0.411217	0.0289512	-1.11012	normal	0.00575446	-1.81638	down	0.163781	-0.636527	normal	0.326383	-0.710752	normal	0.7475	0.175862	normal	--	--	--	0.531013	-0.315244	normal	0.0446049	-1.08511	normal	--	--	--	[Q]	Secondary metabolites biosynthesis, transport and catabolism	Molecular Function: catalytic activity (GO:0003824);; Biological Process: single-organism metabolic process (GO:0044710);; Molecular Function: transition metal ion binding (GO:0046914);;
gene-LOC114257645	LOC114257645	11.4953	3.03382	2.25079	29.777	24.692	9.72157	10.3602	12.9326	9.85343	11.2807	6.42474	4.24667	11.4954	25.4463	11.1309	24.6536	8.49797	23.3266	0.000812512	1.95836	up	0.0712266	0.991794	normal	0.444774	0.447176	normal	0.0102546	-0.966337	normal	0.477051	-0.297841	normal	0.031634	0.97865	normal	0.00142229	1.19469	up	0.00133442	1.54193	up	0.47142	0.328474	normal	[QV]	Secondary metabolites biosynthesis, transport and catabolism;; Defense mechanisms	Biological Process: morphogenesis of a branching structure (GO:0001763);; Biological Process: meristem structural organization (GO:0009933);; Molecular Function: oxidoreductase activity, acting on paired donors, with incorporation or reduction of molecular oxygen, reduced flavin or flavoprotein as one donor, and incorporation of one atom of oxygen (GO:0016712);; Cellular Component: intrinsic comp…
gene-LOC114259095	LOC114259095	63.8479	104.353	127.495	48.0549	50.3083	20.3431	49.0842	90.4658	59.6102	68.1311	77.8164	85.0906	52.3971	53.233	45.5434	64.0604	222.254	83.825	0.00106376	-1.43475	down	0.095654	-0.708784	normal	0.232653	-0.41468	normal	0.0549018	0.722659	normal	0.112793	0.481713	normal	0.0244274	1.01123	normal	0.00148274	-0.52982	normal	0.0464726	0.755171	normal	0.000725395	1.26489	up	[M]	Cell wall/membrane/envelope biogenesis	Biological Process: flavonoid biosynthetic process (GO:0009813);; Molecular Function: oxidoreductase activity, acting on the CH-CH group of donors, NAD or NADP as acceptor (GO:0016628);; Biological Process: single-organism metabolic process (GO:0044710);; Molecular Function: cofactor binding (GO:0048037);;
gene-LOC114263316	LOC114263316	5.26845	10.2796	13.7829	7.26842	4.31694	6.38652	9.59358	18.7076	11.2772	3.78519	10.672	6.86991	6.41507	9.99404	4.69433	10.6006	33.5716	9.63412	0.135491	-0.762597	normal	0.587017	0.272218	normal	0.29873	-0.531631	normal	0.00867179	1.03395	up	0.441726	0.287236	normal	0.249219	0.552558	normal	0.876474	0.0588903	normal	0.00366511	1.39821	up	0.00265731	1.32026	up	[M]	Cell wall/membrane/envelope biogenesis	Cellular Component: intrinsic component of membrane (GO:0031224);; Molecular Function: cofactor binding (GO:0048037);;
gene-LOC114266005	LOC114266005	1.44763	1.04374	1.29846	2.20545	1.92583	2.5516	3.70522	7.38669	2.31698	1.24104	1.48476	1.86546	1.91746	2.42245	1.60287	3.33877	4.63425	1.6417	0.0353246	0.83559	normal	0.000248074	1.66648	up	0.481897	0.261409	normal	0.0714026	0.837812	normal	0.737233	-0.11893	normal	0.523147	-0.303763	normal	0.194401	0.441567	normal	0.00425144	1.14088	up	0.0703253	0.680924	normal	[QV]	Secondary metabolites biosynthesis, transport and catabolism;; Defense mechanisms	--
gene-LOC114270235	LOC114270235	0.029879	1.79995	36.1249	1.53771	0.884493	0.450365	1.82521	38.214	1.97489	0.083553	2.18876	0.233366	0	0.247038	0.687962	0.22751	21.8441	4.08926	0.0328015	-3.97194	normal	0.897542	-0.269495	normal	0.0499287	-4.09432	normal	0.000258694	3.7069	up	0.160158	-1.49271	normal	0.776717	-0.484402	normal	--	--	--	0.0440314	3.41235	normal	0.0163471	4.73769	normal	[Q]	Secondary metabolites biosynthesis, transport and catabolism	Biological Process: flavonoid metabolic process (GO:0009812);; Molecular Function: transferase activity, transferring acyl groups other than amino-acyl groups (GO:0016747);;
gene-LOC114270236	LOC114270236	0.130292	1.79855	37.0377	1.5149	2.54317	0.498043	2.46558	34.8679	7.01548	0.392199	2.25502	0.304248	0.288349	0.518245	1.84834	1.02967	38.57	9.41412	0.0539752	-3.36587	normal	0.928441	-0.16683	normal	0.0332986	-3.89976	normal	0.000217837	3.20113	up	0.419001	-0.618635	normal	0.829058	0.304837	normal	--	--	--	0.00278046	4.1004	up	0.00166062	4.13691	up	[Q]	Secondary metabolites biosynthesis, transport and catabolism	Biological Process: flavonoid metabolic process (GO:0009812);; Molecular Function: transferase activity, transferring acyl groups other than amino-acyl groups (GO:0016747);;
gene-LOC114270238	LOC114270238	0.06625	0.031357	5.39787	0.283075	0.319281	0.013095	0.656962	5.59533	1.35585	0.043466	0.329003	0.110246	0	0.172221	0.369103	0.351777	7.25734	1.50117	--	--	--	0.935814	0.11718	normal	--	--	--	0.000574093	3.57938	up	--	--	--	0.672081	0.403628	normal	--	--	--	--	--	--	--	--	--	[Q]	Secondary metabolites biosynthesis, transport and catabolism	Biological Process: flavonoid metabolic process (GO:0009812);; Molecular Function: transferase activity, transferring acyl groups other than amino-acyl groups (GO:0016747);;
gene-LOC114281955	LOC114281955	1.46982	2.65886	1.89381	0.673413	0.410587	0.618646	1.10715	0.6076	1.59402	1.80212	2.40401	1.90297	2.65206	1.43597	1.46002	1.35321	2.80477	1.32208	0.000612414	-1.81489	down	0.162926	-0.892998	normal	0.96839	-0.0163976	normal	--	--	--	0.000560036	1.76468	up	0.193562	0.78572	normal	0.924672	-0.0388327	normal	0.87852	-0.0632068	normal	0.918348	-0.0473725	normal	--	--	Molecular Function: oxidoreductase activity (GO:0016491);; Cellular Component: intrinsic component of membrane (GO:0031224);; Biological Process: single-organism metabolic process (GO:0044710);; Molecular Function: tetrapyrrole binding (GO:0046906);; Molecular Function: transition metal ion binding (GO:0046914);;
gene-LOC114282078	LOC114282078	0.635838	9.68042	108.779	18.5049	16.7569	7.98892	16.516	70.3224	21.6665	1.2184	11.7101	2.74388	0.948655	3.45694	7.13773	5.92921	70.1777	41.0294	0.283456	-1.70029	normal	0.781949	-0.453156	normal	0.0726049	-3.10003	normal	0.0228584	1.2458	normal	0.00206055	-1.78819	down	0.674277	0.304874	normal	0.742511	-0.363395	normal	0.0104062	3.01544	normal	0.00201033	3.35801	up	[Q]	Secondary metabolites biosynthesis, transport and catabolism	Biological Process: flavonoid metabolic process (GO:0009812);; Molecular Function: transferase activity, transferring acyl groups other than amino-acyl groups (GO:0016747);;
gene-LOC114283320	LOC114283320	2.51668	3.70326	16.4775	2.57743	2.6427	0.930286	4.23545	18.6455	4.15769	2.4331	8.61494	3.11976	2.18981	0.76185	2.3845	3.51969	20.4501	6.82962	0.00990489	-2.07603	down	0.96599	-0.0366542	normal	0.303709	-0.80871	normal	0.0022229	2.04134	up	0.944982	-0.0416364	normal	0.600366	0.364543	normal	0.0251157	-1.29211	normal	0.0562882	1.19435	normal	5.34422e-05	2.46288	up	[Q]	Secondary metabolites biosynthesis, transport and catabolism	Molecular Function: catalytic activity (GO:0003824);; Molecular Function: cation binding (GO:0043169);; Biological Process: single-organism metabolic process (GO:0044710);;
gene-LOC114283576	LOC114283576	73.7877	230.054	216.449	57.9222	45.0257	81.0081	97.4095	121.588	120.381	73.1165	154.86	176.351	80.4514	56.87	77.8039	100.734	358.222	100.415	0.00646881	-1.51886	down	0.151288	-0.736465	normal	0.396566	-0.429229	normal	0.0537628	0.780456	normal	0.447697	0.270919	normal	0.0905333	0.795944	normal	0.00651942	-0.822524	normal	0.256433	0.525738	normal	0.00148827	1.32765	up	[R]	General function prediction only	--
gene-LOC114285565	LOC114285565	1.44345	1.64148	0.673725	3.83848	3.33849	2.35704	3.67312	8.02739	2.60542	2.92137	1.77315	1.66689	1.74216	3.86594	3.47932	5.26875	6.00484	3.49708	0.000651506	1.3267	up	0.000318137	1.79807	up	0.0864377	0.755785	normal	0.263337	0.474197	normal	0.950732	0.0218776	normal	0.557375	0.242274	normal	0.111525	0.588263	normal	4.62121e-05	1.32387	up	0.0308833	0.718688	normal	[QV]	Secondary metabolites biosynthesis, transport and catabolism;; Defense mechanisms	--
gene-LOC114285568	LOC114285568	2.03017	1.85919	1.80793	5.36406	3.88484	4.83382	4.39707	6.68302	5.74282	1.93272	2.28927	2.13582	4.47455	5.33968	4.32976	5.15867	4.17611	4.46575	4.42838e-05	1.30502	up	1.42689e-05	1.49075	up	0.62617	0.136807	normal	0.599939	0.185393	normal	0.787881	0.074241	normal	0.703031	-0.125289	normal	2.80209e-07	1.2324	up	4.72176e-06	1.26054	up	0.976152	0.00737513	normal	[QV]	Secondary metabolites biosynthesis, transport and catabolism;; Defense mechanisms	--
gene-LOC114290391	LOC114290391	3.53021	3.23894	1.30973	2.44391	3.49901	1.12943	1.26631	0.314565	1.01836	1.69301	2.71863	1.52675	1.71784	1.50518	1.11808	0.173001	0.198341	0.039593	0.673965	-0.221198	normal	0.0207403	-1.60888	normal	0.376254	-0.419655	normal	0.045268	-1.39475	normal	0.237641	-0.562285	normal	--	--	--	0.386337	-0.3703	normal	1.98146e-08	-3.67567	down	3.9491e-07	-3.32545	down	[QV]	Secondary metabolites biosynthesis, transport and catabolism;; Defense mechanisms	Molecular Function: oxidoreductase activity (GO:0016491);; Cellular Component: intrinsic component of membrane (GO:0031224);; Biological Process: single-organism metabolic process (GO:0044710);; Molecular Function: tetrapyrrole binding (GO:0046906);; Molecular Function: transition metal ion binding (GO:0046914);;
gene-LOC114292023	LOC114292023	14.2613	16.8143	17.7262	30.9521	30.2269	56.995	22.3477	30.7926	42.9696	14.0791	19.9795	17.3647	23.8679	35.5575	27.286	30.8244	37.4063	45.39	0.00328062	1.31481	up	0.0288806	0.938432	normal	0.882086	0.0396934	normal	0.463374	-0.378485	normal	0.254653	-0.434733	normal	0.361999	0.368575	normal	6.61402e-05	0.828607	normal	2.38953e-06	1.29669	up	0.0911223	0.446475	normal	[E]	Amino acid transport and metabolism	Molecular Function: cofactor binding (GO:0048037);;
gene-LOC114297899	LOC114297899	0.661541	1.82508	12.3422	2.31055	2.35012	0.913391	3.82685	10.9278	3.93099	1.11011	4.44486	1.08454	0.473232	0.928452	1.91952	1.06083	7.08885	3.65975	0.0900644	-1.62899	normal	0.961251	0.0466364	normal	0.17253	-1.31368	normal	0.00137569	1.67368	up	0.289461	-0.6135	normal	0.447182	-0.48589	normal	0.155659	-0.905462	normal	0.177452	0.934374	normal	0.004835	1.81916	up	[M]	Cell wall/membrane/envelope biogenesis	Biological Process: flavonoid biosynthetic process (GO:0009813);; Molecular Function: oxidoreductase activity, acting on the CH-CH group of donors, NAD or NADP as acceptor (GO:0016628);; Biological Process: single-organism metabolic process (GO:0044710);; Molecular Function: cofactor binding (GO:0048037);;
gene-LOC114299442	LOC114299442	57.5888	96.7193	98.1102	37.5835	35.9996	45.9564	42.0368	31.5701	49.1705	59.5921	83.8478	105.55	34.923	26.464	40.4392	27.7561	37.3371	28.5825	0.00612461	-1.09647	down	0.00986112	-1.11217	down	0.848707	-0.0679577	normal	0.959423	-0.0198019	normal	0.577643	-0.169021	normal	0.39649	-0.279429	normal	2.18843e-06	-1.20362	down	5.90031e-07	-1.29033	down	0.650921	-0.108279	normal	--	--	Molecular Function: transferase activity, transferring glycosyl groups (GO:0016757);;
gene-LOC114300661	LOC114300661	54.9268	97.2086	104.321	33.6925	26.4083	46.1551	39.6403	41.7552	46.7623	56.9476	119.735	110.547	29.7932	25.7963	44.173	34.5699	56.0394	19.6813	0.00589434	-1.27592	down	0.0076088	-1.09874	down	0.787748	0.108655	normal	0.662275	0.175123	normal	0.894871	-0.0486192	normal	0.725167	-0.129408	normal	1.06711e-06	-1.44031	down	0.000332284	-1.30228	down	0.724735	0.118839	normal	[G]	Carbohydrate transport and metabolism	--
gene-LOC114305072	LOC114305072	0.940582	2.16431	1.47218	3.37301	3.24096	8.6065	2.87502	4.98474	8.68365	2.01007	1.17682	2.49451	5.0924	6.88901	5.38433	8.7476	12.5634	12.0583	0.00586636	1.79186	up	0.00446157	1.83389	up	0.598586	0.278191	normal	0.955543	0.038979	normal	0.725809	0.174964	normal	0.0301241	1.09638	normal	7.68095e-07	1.67499	up	9.42761e-14	2.67537	up	0.000213733	0.979338	normal	--	--	Molecular Function: transferase activity, transferring glycosyl groups (GO:0016757);;
gene-LOC114309119	LOC114309119	0.116178	0.338718	0.445157	1.67915	0.587154	1.49169	0.233725	1.42155	1.47104	1.04365	2.55199	1.79802	0	0.053125	0.514153	0.547383	0.225512	0.587663	0.00947692	1.99411	up	--	--	--	0.000124873	2.49059	up	0.71249	-0.307695	normal	0.015553	-2.61826	normal	0.221203	-1.0226	normal	0.000488181	-3.11343	down	0.00226222	-1.78352	down	0.269616	1.31344	normal	--	--	Molecular Function: transferase activity, transferring glycosyl groups (GO:0016757);;
gene-LOC114309916	LOC114309916	0.971211	1.66878	1.73132	3.47693	2.95148	8.41435	3.237	4.73524	6.94286	1.70357	1.60247	2.9366	3.17928	8.08746	5.46368	9.04114	12.0998	13.2169	0.00358524	1.8123	up	0.00171106	1.71552	up	0.311077	0.470514	normal	0.876708	-0.0990979	normal	0.786955	0.14392	normal	0.00239228	1.31833	up	7.53998e-05	1.4742	up	4.33224e-14	2.5916	up	0.00155379	1.09854	up	--	--	--
gene-LOC114310487	LOC114310487	0.63099	1.05572	9.37524	0.722216	0.768649	0.367669	0.689766	8.33495	1.25247	1.18014	3.57105	0.391237	0.46517	1.53212	1.16629	1.73237	3.21421	1.66776	0.00430613	-2.76599	down	0.68739	-0.449106	normal	0.213936	-1.25884	normal	0.00675323	2.3219	up	0.116678	0.853689	normal	0.598325	-0.405156	normal	0.351198	-0.630393	normal	0.478055	0.471438	normal	0.0199819	1.08229	normal	[QV]	Secondary metabolites biosynthesis, transport and catabolism;; Defense mechanisms	--
gene-LOC114311297	LOC114311297	16.2614	28.9532	43.3361	6.79959	5.33129	20.8442	13.0265	7.64121	11.6381	17.0432	73.9959	26.5393	16.5385	7.6688	13.8218	12.0704	8.11679	7.62097	0.0486044	-1.37228	normal	0.00238314	-1.56984	down	0.568698	0.330626	normal	0.765777	-0.197681	normal	0.743874	0.192781	normal	0.828091	-0.0826099	normal	0.0339519	-1.52318	normal	4.62479e-05	-1.93957	down	0.221527	-0.440045	normal	[R]	General function prediction only	--
gene-LOC114314253	LOC114314253	5.59401	9.30583	39.9184	7.6745	7.39394	4.62528	13.0315	48.2796	12.6502	6.04031	23.1823	7.75769	3.26393	4.59256	7.829	7.92195	50.9708	18.1481	0.0249063	-1.64192	normal	0.853659	0.148262	normal	0.355923	-0.698861	normal	0.000601452	1.79229	up	0.55029	-0.222246	normal	0.719988	0.2315	normal	0.0127566	-1.15026	normal	0.192106	1.13599	normal	2.02595e-05	2.26614	up	[Q]	Secondary metabolites biosynthesis, transport and catabolism	Molecular Function: catalytic activity (GO:0003824);; Molecular Function: cation binding (GO:0043169);; Biological Process: single-organism metabolic process (GO:0044710);;
gene-LOC114314384	LOC114314384	3.02276	6.86868	0.377909	4.38864	3.96218	1.46822	2.30847	1.9347	2.43194	8.03432	2.92303	11.8486	9.18232	7.17632	3.60106	8.83587	29.248	1.74888	0.899595	-0.103541	normal	0.439855	-0.630465	normal	0.135247	1.18027	normal	0.235955	-0.533925	normal	0.00990067	1.17167	up	0.000244883	2.59576	up	0.802231	-0.112184	normal	0.43773	0.806199	normal	0.360032	0.900843	normal	[QV]	Secondary metabolites biosynthesis, transport and catabolism;; Defense mechanisms	Biological Process: morphogenesis of a branching structure (GO:0001763);; Biological Process: meristem structural organization (GO:0009933);; Molecular Function: oxidoreductase activity, acting on paired donors, with incorporation or reduction of molecular oxygen, reduced flavin or flavoprotein as one donor, and incorporation of one atom of oxygen (GO:0016712);; Cellular Component: intrinsic comp…
gene-LOC114320360	LOC114320360	27.7524	17.1117	14.8606	45.3966	43.684	34.3252	32.4003	35.5899	40.6064	24.689	16.852	18.371	39.6012	46.128	37.1659	51.0743	40.8531	40.3648	8.40314e-06	1.05881	up	0.00958785	0.84658	normal	0.962962	0.0128444	normal	0.444541	-0.214692	normal	0.634786	0.0843827	normal	0.153083	0.421372	normal	1.37253e-08	1.11696	up	1.02535e-07	1.27748	up	0.489297	0.140863	normal	[G]	Carbohydrate transport and metabolism	--
gene-LOC114320845	LOC114320845	1.37908	3.84598	14.2185	2.35636	1.39197	2.16514	1.74667	3.11072	3.58024	2.77222	9.14824	7.57808	1.01534	1.58676	3.27126	0.906831	3.50815	2.98424	0.0253351	-1.83652	normal	0.10528	-1.36051	normal	0.872218	-0.125833	normal	0.36812	0.467337	normal	0.923565	0.0497962	normal	0.908842	-0.0683013	normal	0.000685562	-1.6536	down	0.0246352	-1.26191	normal	0.523456	0.370007	normal	--	--	Molecular Function: transferase activity (GO:0016740);;
MSTRG.12581	--	24.8569	33.6126	25.2919	22.2732	22.8924	16.3621	16.4864	11.6203	6.599	31.7991	22.4152	37.1346	24.6111	19.9334	20.1905	12.8337	15.994	10.7412	0.0606235	-0.481811	normal	4.9642e-05	-1.41156	down	0.719578	0.102672	normal	0.00305102	-0.92844	normal	0.418618	0.176636	normal	0.25385	0.373648	normal	0.0778403	-0.411869	normal	1.3543e-05	-1.09605	down	0.000939722	-0.70469	normal	--	--	Molecular Function: transferase activity, transferring glycosyl groups (GO:0016757);;
[truncated: 10 more columns]
