# Supplementary material for: Arbuscular mycorrhizal fungus alleviates anthracnose disease in tea seedlings
Source: Front Plant Sci. 2023 Jan 16;13:1058092. doi: 10.3389/fpls.2022.1058092 (PMC9886063; doi:10.3389/fpls.2022.1058092)
Supplement: Supplementary file 5 [file Table_4.xlsx]

## Sheet: Correlation results
Group	Indexes	AMF inoculation rate	Lesion area	Lesion vertical diameter	Lesion transverse diameter	shoot	root	MDA	superoxide anion	POD	SOD	CAT	H2O2
AMF inoculation	AMF inoculation rate	1	-0.139927	-0.0684921	-0.0859394	.700**	.558*	0.0950329	-0.0847352	0.323164	-0.317576	0.410827	-0.159356
Indexes indicating pathogen infection	Lesion area	-0.139927	1	.984**	.991**	-0.120336	-0.102893	0.188897	.671**	0.416216	0.169028	.650**	0.0962073
	Lesion vertical diameter	-0.0684921	.984**	1	.997**	-0.0370825	-0.0440863	0.159218	.729**	.505*	0.138618	.707**	0.0312473
	Lesion transverse diameter	-0.0859394	.991**	.997**	1	-0.0734591	-0.0669497	0.190546	.709**	.495*	0.148441	.694**	0.0622813
Biomass	shoot	.700**	-0.120336	-0.0370825	-0.0734591	1	.763**	0.00533167	0.0308183	0.216554	-0.268347	0.201945	-0.0267317
	root	.558*	-0.102893	-0.0440863	-0.0669497	.763**	1	-0.00858749	0.0484286	0.220535	-0.0325103	0.138709	0.0507407
Antioxidant related indexes	MDA	0.0950329	0.188897	0.159218	0.190546	0.00533167	-0.00858749	1	0.0226297	0.214202	0.243607	0.134093	0.348125
	superoxide anion	-0.0847352	.671**	.729**	.709**	0.0308183	0.0484286	0.0226297	1	.521*	-0.291891	.607**	-0.248691
	POD	0.323164	0.416216	.505*	.495*	0.216554	0.220535	0.214202	.521*	1	-0.179671	.724**	-0.176001
	SOD	-0.317576	0.169028	0.138618	0.148441	-0.268347	-0.0325103	0.243607	-0.291891	-0.179671	1	-0.299315	0.388008
	CAT	0.410827	.650**	.707**	.694**	0.201945	0.138709	0.134093	.607**	.724**	-0.299315	1	-0.387373
	H2O2	-0.159356	0.0962073	0.0312473	0.0622813	-0.0267317	0.0507407	0.348125	-0.248691	-0.176001	0.388008	-0.387373	1
DEGs related to auxin	LOC114273042	-0.122798	0.220749	0.222811	0.222872	0.0883238	-0.0113785	-0.263506	0.365465	0.0918064	-0.372125	0.23534	-0.439811
	LOC114314645	-.527*	-0.149406	-0.246817	-0.22589	-0.289753	-0.405242	0.0890073	-0.232034	-0.417469	0.0843132	-0.450375	0.0609995
	LOC114284114	-0.0615859	-0.405693	-0.411277	-0.411609	0.0104277	0.0685752	0.449256	-0.380752	-0.288382	0.37871	-0.448683	0.360119
	LOC114285252	0.0482443	-0.390899	-0.381514	-0.387485	0.148453	0.141296	0.451504	-0.316401	-0.157594	0.277309	-0.359851	0.322078
	LOC114295927	-0.431361	0.393986	0.337236	0.338934	-0.0763331	-0.225055	-0.149034	0.214634	-0.119997	0.0263103	0.0648266	-0.130249
	LOC114298503	-.586*	0.191385	0.110904	0.121587	-0.255328	-0.389266	0.068835	0.0912444	-0.218212	0.0571929	-0.186143	0.0131807
	LOC114308010	-.579*	0.397386	0.30203	0.321616	-0.346626	-.497*	0.0863037	0.16446	-0.197154	0.10492	-0.0317318	0.0178732
	LOC114282558	-0.130234	.689**	.724**	.717**	-0.14909	-0.176822	-0.195057	.545*	.513*	0.0135603	.532*	-0.0439481
	LOC114287562	-0.0209051	-.558*	-.597**	-.580*	-0.256223	-0.245201	0.375782	-.570*	-0.451677	0.21043	-.506*	0.228112
	LOC114287902	-.609**	.620**	.582*	.585*	-0.415177	-0.356166	-0.2333	0.406243	0.0923039	0.122995	0.203867	0.0675828
	LOC114278388	-0.263981	0.224692	0.225064	0.242961	-0.306702	-0.191089	-0.283335	0.394496	0.183741	-0.269085	0.186783	-0.194897
	LOC114282905	-.674**	0.00835784	-0.0504816	-0.0317176	-.534*	-0.371487	-0.281218	-0.0242276	-0.112116	0.155407	-0.236041	-0.23444
	LOC114276512	0.046223	-0.420784	-0.455689	-0.445724	0.131697	0.297925	0.283916	-.485*	-0.131833	0.30076	-0.394231	0.349038
	LOC114277121	-0.031421	-0.437989	-.475*	-0.46466	0.0590562	0.22886	0.331652	-.549*	-0.160121	0.386019	-0.436221	0.407381
	LOC114289915	-0.325639	-0.303644	-0.338864	-0.331034	-0.430857	-0.31165	0.219437	-0.22044	-0.368945	0.146903	-0.436032	0.206116
	LOC114297986	-0.360558	0.119368	0.0234937	0.0463382	-0.220174	-0.310179	0.262418	0.00577746	-0.277131	0.117416	-0.267398	0.33579
	LOC114320844	0.096018	.474*	.575*	.529*	0.125662	0.124461	-0.288873	.633**	0.372765	-0.0613074	.635**	-.505*
	LOC114314242	0.0283483	.630**	.726**	.693**	0.239695	0.104182	0.0893855	.698**	.587*	-0.00798942	.560*	-0.0686108
	LOC114317583	.518*	-0.240881	-0.1842	-0.181113	0.2681	0.0729231	0.233043	-0.0393357	0.235739	-0.360065	0.194293	-0.278233
	LOC114322633	0.364052	-0.218068	-0.155962	-0.157619	0.317539	0.457887	0.292713	-0.140208	0.256932	0.196253	-0.03001	0.297971
	LOC114261143	0.432882	0.0193095	0.0797367	0.0680907	.470*	.566*	0.322691	-0.083261	0.401536	0.304341	0.268582	0.179049
	LOC114278857	0.121683	-0.331436	-0.354881	-0.342639	-0.233423	-0.116349	0.287147	-0.297842	-0.209862	0.115749	-0.244937	0.137326
	LOC114304577	0.215206	0.322755	0.328759	0.330764	0.0849816	0.0813765	-0.27115	0.336746	0.232349	-0.3856	.472*	-0.280494
	LOC114324111	0.163025	-0.0561922	-0.0538277	-0.0544369	0.240118	0.252917	0.265748	-.473*	-0.136966	.615**	-0.192801	0.394656
	LOC114316490	0.267464	.608**	.650**	.628**	0.200388	0.118651	-0.0798316	0.326978	0.220486	0.117639	.570*	-0.0355632
	LOC114311377	-0.171514	.636**	.697**	.664**	0.0551682	-0.0820962	-0.16067	.507*	0.282129	0.129526	0.39305	0.0499412
	LOC114258576	0.18445	0.150188	0.186997	0.176925	0.386882	0.40542	-0.262791	0.358217	0.200322	-.480*	0.403751	-0.316926
	LOC114269283	-0.192945	-.477*	-.538*	-.521*	-0.233676	-0.361744	-0.414539	-0.368927	-0.365086	-0.339918	-0.412555	-0.250682
	LOC114281194	-.546*	0.133533	0.0554865	0.0624531	-0.216672	-0.395915	0.0305269	0.0120676	-0.294123	0.0779665	-0.177582	-0.110254
	LOC114256724	0.241089	0.236091	0.33223	0.291127	0.40374	.535*	-0.257849	.528*	0.332946	0.0579669	0.223139	-0.25605
	LOC114290704	0.153616	0.434083	0.460798	0.455659	0.157816	0.0415604	-0.117692	0.397486	0.2906	-0.265091	.531*	-0.246966
	LOC114290706	0.206936	.602**	.636**	.640**	0.204811	0.320941	0.107511	.505*	.478*	-0.108737	.649**	-0.119975
	MSTRG.18829	-0.449645	0.226662	0.143898	0.152985	-0.139717	-0.372682	0.0920707	0.00384514	-0.288084	0.113288	-0.172353	0.115776
	LOC114303365	0.300914	-.555*	-.574*	-.556*	-0.0526913	-0.0984069	-0.0878896	-0.467731	-0.156684	-0.331542	-0.249552	-0.00158551
	LOC114308452	0.236685	-0.237152	-0.248485	-0.246048	0.374393	0.463779	0.223342	-.538*	-0.0727848	.480*	-0.211646	0.36365
DEGs related to ethylene	LOC114313114	-0.345903	.733**	.747**	.735**	-0.196299	-0.164524	-0.169681	.516*	0.280484	0.252833	0.331389	0.143442
	LOC114323879	-0.317773	.747**	.761**	.748**	-0.178493	-0.149261	-0.175481	.526*	0.289394	0.221193	0.363894	0.146643
	LOC114310347	-0.356375	.755**	.752**	.742**	-0.117175	-0.203693	-0.00422649	.486*	0.203962	0.244361	0.275831	0.227433
	LOC114260196	-0.0748723	.639**	.722**	.685**	0.100359	-0.0401651	-0.138583	.557*	0.387366	0.0747194	.502*	-0.0301007
	LOC114277384	0.112941	.748**	.843**	.815**	0.122677	0.130267	-0.107384	.764**	.607**	-0.00465029	.733**	-0.210862
	LOC114267559	-0.0523903	.600**	.695**	.651**	0.223959	0.0824751	-0.158032	.610**	0.356546	0.16481	0.364828	-0.054658
	LOC114283936	-0.0328467	0.430949	.531*	.483*	0.306576	0.219275	-0.19386	.499*	0.265909	0.202088	0.194443	0.00638014
	LOC114271840	-0.347401	.607**	.623**	.600**	0.0891189	-0.0116165	-0.024253	0.465305	0.156348	0.269304	0.137254	0.127122
	LOC114294157	-.503*	0.0613248	-0.00365656	0.00699705	-0.188833	-0.311979	-0.129957	0.0388484	-0.231279	-0.0458881	-0.170185	-0.228054
	LOC114264007	-.535*	0.333894	0.271931	0.271926	-0.1475	-0.281113	0.0671561	0.198137	-0.159995	0.122129	-0.0745073	0.0154932
	LOC114288313	-0.248578	0.237099	0.209123	0.207816	0.0750085	-0.0376206	-0.233292	0.27119	-0.0202453	-0.259343	0.134323	-0.344638
DEGs related to abscisic acid	LOC114322131	0.178268	0.439536	0.442844	0.468069	-0.122311	0.0202868	-0.119394	0.370531	.558*	-0.283864	.542*	-0.0233672
	LOC114277218	0.212159	0.463844	.472*	.496*	-0.0948887	0.0113936	-0.0519175	0.413017	.610**	-0.303079	.597**	-0.0599771
	LOC114307876	0.301691	0.440368	.476*	.493*	-0.0335105	0.0856574	-0.0429195	0.449437	.686**	-0.308495	.678**	-0.149239
	LOC114314594	0.295427	.609**	.704**	.678**	0.190535	0.233503	-0.203627	.749**	.617**	-0.201725	.768**	-0.378482
	LOC114315763	0.43576	0.460743	.544*	.539*	0.222385	0.327764	-0.0652267	.523*	.731**	-0.0959519	.627**	-0.152959
	LOC114311646	0.282996	.497*	.593**	.569*	0.191938	0.0721619	-0.0829204	.637**	.555*	-0.346542	.764**	-0.365326
	LOC114310402	.533*	0.115943	0.232104	0.208557	0.310368	.479*	-0.190776	.470*	.546*	-0.279419	.509*	-0.363866
	LOC114258785	-0.38403	-0.202065	-0.279652	-0.268384	-0.0183864	-0.203727	0.159301	-0.233421	-0.36712	-0.00226883	-0.391372	-0.0164852
	LOC114269346	0.0746826	0.458669	.502*	.516*	-0.166505	-0.111094	-0.0154357	.476*	.560*	-0.215006	.590*	-0.145853
DEGs related to gibberellin	LOC114269489	0.266389	.487*	.605**	.564*	0.33617	0.425412	-0.260356	.696**	.502*	-0.0477259	.556*	-0.302103
	LOC114262611	0.264957	.577*	.675**	.638**	0.43876	0.421042	-0.246493	.677**	.530*	-0.0452203	.622**	-0.284864
	LOC114260162	0.0172436	.658**	.665**	.659**	-0.0883387	-0.105898	-0.36334	.615**	0.271914	-0.278548	.659**	-0.42351
	LOC114310869	0.0250238	.723**	.720**	.722**	-0.125817	-0.148478	-0.220276	.542*	0.283981	-0.209637	.711**	-0.35986
	LOC114291819	0.267222	0.428872	.515*	.483*	0.44558	0.332515	-0.15117	.577*	0.360348	-0.0324947	0.426245	-0.168684
DEGs related to jasmonic acid	MSTRG.48451	0.324862	0.41873	.492*	0.461799	0.416355	0.416924	0.0999183	.488*	0.391176	0.210341	0.416241	-0.19742
	LOC114296732	0.188347	0.288322	0.366622	0.337884	0.456199	.500*	-0.220581	.629**	0.343683	-0.333285	0.417161	-0.454997
	LOC114260773	0.189557	.653**	.728**	.709**	0.211162	0.277767	-0.188374	.771**	.580*	-0.191556	.727**	-0.400237
DEGs related to salicylic acid	LOC114314825	0.347324	0.393697	.524*	.484*	0.437935	0.443601	-0.037016	.691**	.641**	-0.0544516	.539*	-0.352105
	LOC114274040	0.270182	0.384911	.500*	0.45801	0.406041	.483*	-0.222815	.687**	.525*	-0.0673094	.479*	-0.399344
	LOC114320162	0.0519912	.530*	.559*	.552*	-0.131775	0.0535189	-.487*	.548*	0.341328	-0.166121	.536*	-0.282458
DEGs related to PR protein	LOC114296725	0.315622	0.432778	.559*	.521*	0.391633	0.431821	-0.0506533	.695**	.642**	-0.00651899	.528*	-0.277795
	LOC114271834	0.311673	0.401061	.524*	.485*	0.401641	0.461088	-0.0791737	.673**	.591**	0.00963431	.482*	-0.28059
	LOC114259011	0.189546	-0.190839	-0.202299	-0.200407	0.37145	.486*	0.228621	-0.453334	0.0397326	0.441145	-0.141153	0.364931
	LOC114271406	0.121968	0.102324	0.127627	0.11951	0.0833345	0.323948	-.547*	0.0746854	0.119954	-0.161483	0.300706	-0.147349
	LOC114310090	0.241369	0.457957	.556*	.548*	0.21399	0.217813	0.207872	.637**	.779**	-0.175603	.614**	-0.204278
	LOC114271835	0.185498	.586*	.708**	.673**	0.259947	0.220895	-0.0592426	.734**	.686**	-0.110372	.707**	-0.298567
	LOC114291984	0.190991	-0.204543	-0.18425	-0.193927	0.384463	0.437711	0.0322263	-.478*	-0.0201094	.587*	-0.216108	0.241377
	LOC114310139	0.245279	.471*	.600**	.558*	0.397321	0.408463	-0.0789484	.737**	.640**	-0.0474429	.553*	-0.325694
	LOC114301038	-0.0807801	-.482*	-.527*	-.512*	-0.145645	0.0339319	0.176832	-.533*	-0.328469	0.328034	-0.445421	0.304213
	LOC114256529	-0.0186558	-0.414088	-0.4321	-0.428987	-0.179865	0.0290167	0.300349	-0.362333	-0.305704	0.332452	-0.287479	0.100793
	LOC114306229	0.227351	.555*	.669**	.642**	0.151444	0.19399	-0.151258	.723**	.698**	-0.109104	.694**	-0.28776
	LOC114306226	0.209709	.602**	.710**	.690**	0.154085	0.0795556	0.08176	.691**	.787**	-0.163577	.788**	-0.278989
	LOC114313952	0.211847	-0.0620501	-0.0228444	-0.0306643	0.350271	0.391298	0.288227	-0.318477	0.0285003	.564*	-0.179805	0.433436
	LOC114273112	0.387127	0.331405	0.454475	0.419097	.469*	.532*	0.0390784	.561*	.702**	0.0605958	.536*	-0.343894
	LOC114280526	-0.0781642	0.257135	0.285787	0.263754	0.136589	-0.00436872	0.161451	-0.0929354	-0.092348	.602**	-0.0884352	0.352925
DEGs related to antioxidant system	LOC114264877	.600**	-0.416613	-0.388313	-0.395445	.477*	0.338649	0.259587	-0.407151	-0.0122692	-0.00304114	-0.213644	0.260005
	LOC114313244	-0.065236	0.116365	0.167925	0.139709	0.421988	0.31798	0.0250785	-0.069108	0.0353734	.519*	-0.137776	0.193679
	LOC114294658	0.348457	0.0212965	0.108126	0.0707142	.539*	.633**	-0.0393261	0.180438	0.187671	0.288149	-0.00787629	-0.00689464
	LOC114320815	0.0740663	-0.22198	-0.165776	-0.199325	0.202873	0.233036	0.161711	-0.0485394	-0.0947107	0.29832	-0.208571	0.0415928
	LOC114315318	0.466687	0.0434522	0.0862018	0.0762958	0.436703	0.453872	.489*	-0.129386	0.388469	0.212459	0.322922	0.24521
	LOC114293611	-0.0682828	-.590*	-.637**	-.615**	-0.204749	-0.105334	0.171392	-.562*	-.472*	0.139476	-.608**	0.418321
	LOC114318657	-0.294344	0.0163232	-0.0303418	-0.00738376	-0.297343	-0.304793	-0.16503	0.0252986	-0.0738071	-0.108171	-0.0187311	-0.433381
	LOC114270444	0.279063	0.429348	.551*	.514*	0.409435	.491*	-0.0638731	.583*	.578*	0.139265	0.427113	-0.105848
	LOC114278653	0.219061	0.461197	.582*	.538*	0.423715	0.452164	-0.112877	.552*	0.466536	0.221567	0.393802	-0.120131
	LOC114278652	0.247555	0.46791	.596**	.549*	0.426508	0.430437	-0.124421	.592**	.511*	0.150667	.483*	-0.194991
	LOC114277322	0.125032	0.391238	.481*	0.455937	0.388371	0.331692	0.138152	0.238896	0.4428	0.311631	0.274624	0.264182
	LOC114281638	0.412759	-0.157825	-0.0527163	-0.086758	.602**	.578*	-0.180193	0.173316	0.3387	-0.0899647	0.0592857	-0.278373
	LOC114319656	-0.39749	-0.184058	-0.255521	-0.234355	-0.42611	-.496*	-0.0943493	-0.29732	-0.337122	0.0545219	-0.289427	-0.204724
	LOC114277277	0.153574	-.512*	-.515*	-.511*	0.0624875	0.103639	0.310988	-.477*	-0.250933	0.219602	-0.466014	0.361142
	LOC114316921	-0.0230184	.501*	.607**	.559*	0.277386	0.1811	-0.178848	.553*	0.338346	0.167861	0.309627	-0.0203003
	LOC114305604	0.330075	-0.121215	-0.0701157	-0.0864153	.556*	.828**	0.100953	-0.0799642	0.254746	0.182984	0.0919548	0.19777
	LOC114309672	0.35171	.526*	.654**	.621**	0.431885	0.415564	0.0911064	.599**	.749**	0.0317839	.671**	-0.119487
	LOC114302892	-0.371836	-0.179785	-0.257717	-0.248819	-0.0194052	-0.179035	-0.149123	-0.308711	-0.321483	-0.0415145	-0.306675	-0.107356
	LOC114284060	0.330298	.506*	.624**	.587*	0.426692	0.437789	-0.100154	.733**	.591**	-0.120013	.595**	-0.282726
	LOC114314475	-0.196822	-.656**	-.706**	-.691**	-0.237657	-0.185409	0.227217	-.633**	-.514*	0.249789	-.721**	0.34398
	LOC114314476	-0.113406	-.668**	-.716**	-.698**	-0.183599	-0.160004	0.257956	-.665**	-.470*	0.216569	-.693**	0.366079
	MSTRG.27364	-0.425103	0.198104	0.121231	0.152061	-0.391855	-0.253971	-0.180517	0.0929825	-0.0765641	0.0131756	-0.0214606	-0.29872
	LOC114267042	0.435897	0.289943	0.415848	0.382663	0.421449	0.462424	-0.112916	.664**	.651**	-0.279436	.623**	-.485*
DEGs related to flavonoid metabolism	LOC114257498	-0.196059	-.564*	-.592**	-.585*	-0.224628	-0.211337	0.101466	-0.378739	-0.401137	-0.0153344	-.598**	0.158029
	LOC114257645	0.0938784	0.0657158	0.100208	0.099256	0.139141	0.00868547	-0.0159879	0.26356	0.3451	-.484*	0.458713	-.613**
	LOC114259095	0.137617	0.162917	0.262721	0.216262	0.362545	0.407865	0.0198741	0.406429	0.184295	0.22216	0.119197	-0.0945187
	LOC114263316	0.0262013	0.442708	.536*	.494*	0.32332	.473*	-0.106265	.611**	0.340796	0.23166	0.263798	-0.0361092
	LOC114266005	-0.149655	.649**	.697**	.674**	0.121484	0.0610871	-0.122922	.546*	0.299807	0.161301	0.291453	0.0968358
	LOC114270235	-0.266575	0.253092	0.316127	0.28133	-0.0673155	0.00627261	0.0150278	0.346316	0.00124638	0.342616	0.0159529	0.113907
	LOC114270236	-0.171294	0.316427	0.398236	0.356409	0.0241196	0.143101	-0.0602948	.470*	0.0797302	0.323823	0.122165	-0.0134161
	LOC114270238	-0.125388	0.368637	0.454704	0.411458	0.0775493	0.202571	-0.0800098	.525*	0.127441	0.313692	0.16844	-0.0455244
	LOC114281955	0.461951	-0.174962	-0.142894	-0.155541	0.425009	.491*	0.0885246	-0.124457	0.150819	0.0356475	-0.0383409	0.207653
	LOC114282078	-0.266222	0.277465	0.338885	0.304777	-0.133275	0.0175056	-0.00578222	0.423116	0.0155374	0.325997	0.135905	-0.0763273
	LOC114283320	-0.0896479	0.34772	0.433626	0.389344	0.165115	0.243512	0.00671641	0.420005	0.168541	0.411986	0.153618	0.0595196
	LOC114283576	0.0533886	0.134987	0.20499	0.171867	0.245704	0.350523	-0.019884	0.290589	0.096291	0.332751	-0.0479133	0.104811
	LOC114285565	0.0730968	.577*	.657**	.628**	0.32538	0.141552	-0.0241937	.619**	0.431767	-0.0313157	0.46183	-0.132776
	LOC114285568	-0.0855591	.529*	.549*	.550*	-0.042112	-0.0146139	-0.296856	.481*	0.347384	-0.210561	0.459494	-0.214598
	LOC114290391	-0.366603	-.601**	-.668**	-.650**	-0.0665082	-0.148569	0.0327048	-.576*	-0.429225	0.0294309	-.678**	0.140174
	LOC114292023	-0.0786273	0.288138	0.333768	0.323284	-0.129192	0.0816843	-.563*	0.384109	0.220565	-0.146244	0.366025	-0.322499
	LOC114297899	-0.315952	0.340281	0.377521	0.35169	-0.110306	0.0210436	0.103767	0.319045	-0.0333244	.470*	0.0564302	0.152911
	LOC114299442	-0.1228	-0.398834	-0.435314	-0.425946	-0.125059	-0.0812181	0.266807	-.518*	-0.454248	0.443354	-.591**	0.399625
	LOC114300661	-0.0178655	-0.330192	-0.343708	-0.341908	0.0589929	0.151542	0.288466	-0.452051	-0.312323	.544*	-.532*	.478*
	LOC114305072	0.295922	0.441115	.536*	.511*	0.174169	0.273885	-0.376338	.635**	.511*	-0.286617	.665**	-0.400554
	LOC114309119	-0.056523	-0.0862796	-0.0927347	-0.085157	-0.0475601	0.0412359	0.0587939	-.509*	-0.131058	.667**	-0.229222	0.158078
	LOC114309916	0.327641	0.42317	.520*	.492*	0.230647	0.312299	-0.310902	.671**	.504*	-0.333161	.698**	-0.437713
	LOC114310487	-0.199818	0.156196	0.206574	0.182742	-0.0333892	0.0732367	0.208858	0.194511	0.00964247	0.376836	-0.00509009	0.257553
	LOC114311297	0.0723305	-0.343482	-0.367653	-0.359876	0.114469	0.307361	0.253722	-.527*	-0.139824	.491*	-0.368368	.511*
	LOC114314253	-0.114167	0.378817	0.459929	0.416301	0.165594	0.254604	-0.00363232	0.435603	0.147702	0.424739	0.156122	0.071897
	LOC114314384	0.460735	0.0379655	0.128889	0.0936246	.556*	.542*	-0.17645	0.272609	0.239582	-0.0439396	0.119798	-0.247804
	LOC114320360	0.131338	0.330042	0.373435	0.373444	0.0996191	0.0727956	-0.236014	.504*	0.455606	-.474*	.541*	-.493*
	LOC114320845	-0.0508056	-0.229447	-0.231012	-0.235341	-0.0860988	0.122107	0.248446	-0.278046	-0.334241	.507*	-0.307566	0.24555
	MSTRG.12581	0.123531	-.705**	-.733**	-.734**	0.133117	-0.0635098	0.103899	-.636**	-.499*	0.0152093	-.630**	0.0867382
Notes
Correlation coefficients filled with orange and red indicated significance at P<0.05 and P<0.01, respectively.
